# Supplementary material for: Pachymic acid alleviates circadian rhythm disorders in high-fat diet-induced obesity mice via the sphingolipid pathway
Source: PLoS One. 2026 Jul 1;21(7):e0352604. doi: 10.1371/journal.pone.0352604 (PMC13322541; doi:10.1371/journal.pone.0352604)
Supplement: S1 File — This is the raw data of this study. (XLS) [file pone.0352604.s004.xls]

## Sheet: body weight
intervention day	NCD body weight (g)										HFD body weight (g)										PAL body weight (g)										PAM body weight (g)										PAH body weight (g)
	N1	N2	N3	N4	N5	N6	N7	N8	N9	N10	H1	H2	H3	H4	H5	H6	H7	H8	H9	H10	PAL1	PAL2	PAL3	PAL4	PAL5	PAL6	PAL7	PAL8	PAL9	PAL10	PAM1	PAM2	PAM3	PAM4	PAM5	PAM6	PAM7	PAM8	PAM9	PAM10	PAH1	PAH2	PAH3	PAH4	PAH5	PAH6	PAH7	PAH8	PAH9
0	31.5	26.2	27	24.3	25.8	26.2	26.2	30	28.5	26.2	46.6	42.9	40.5	38.3	40.9	44.3	37.5	39.9	39.3	34.8	34.4	40.9	38.9	44.6	38	34.7	44.5	37.5	41.8	40.2	47.3	42.3	42.3	37	37.3	40	35.8	32.9	42	36.7	44.8	39.6	36.4	37.4	37.2	41.9	36.6	40.4	38
1	31.2	25.6	33.2	22.4	25.6	26	25.8	29.6	28.8	26.1	47	43.3	40.5	38.4	40.5	44.4	37.8	39.9	39.7	34.9	34.7	41.3	39	45.5	39	34.7	44.6	37.2	42.2	40.2	46.8	42.4	42.6	37.1	37.7	40.3	36.1	33	42.2	37.3	45	39.8	35.1	37.1	38.6	41.9	36.2	40.2	37.7
2	31	25.3	27.1	23.4	25.7	26.1	25.8	30.3	28.9	26.1	46.6	43.3	40.6	38.6	40.6	44.5	38	39.6	39.3	34.8	34.6	41.3	39.1	45.5	39.1	35.2	44.5	37.3	42.7	40.2	46.8	42.4	42.5	36.7	37.5	40.1	35.9	32.8	42.4	37.1	44.8	39.8	35	37.4	38.5	42.5	36.2	40.4	37.5
3	30	24.1	26	23.1	24.9	25.1	25.1	28.9	28.1	24.8	46.6	43.5	40.7	38.5	40.7	45	37.4	40	39.4	35.6	34	41	39.2	44.8	38.8	35.2	44	37.2	42.7	40	46.6	42.4	42.3	36.2	37.7	40	35.8	32	42	37.1	45	40	35.2	37.3	38.1	42.7	35.8	40.5	37.3
4	30.6	24.5	26.8	23.8	26.2	26	25.8	29.8	28.5	25.9	45.6	43.2	40.9	39	40.5	44.6	37.8	39.9	39.6	35.4	34.2	41.4	39.3	44.9	39.3	34.9	44.4	37.2	42.6	40.1	46.8	42.8	42.6	36.5	37.6	40	35.8	31.7	41.9	36.9	45.4	39.8	35	37.8	37.8	42.7	35.7	40.2	37.4
5	29.8	24.7	26.6	23.4	26.5	26	26.4	30	28.7	26	45.5	43.5	40.7	39.3	40.4	44.1	37.4	39.7	40	35.5	34	41.1	39.1	44.3	39.3	34.5	44.7	37.4	43.1	40.4	47.4	42.4	42.1	36.2	37.4	39.6	35.7	31.7	42	36.6	45.5	39.9	35.1	37.4	37.4	42.3	35.4	40.5	36.8
6	30.7	25.3	27	24.2	26.2	26	26.1	29.8	28.7	26.2	46	43.3	40.6	39.3	40.5	44.2	37.6	39.3	40.2	35.5	34	41	39	44.5	39.4	34.5	44.1	37.1	43	39.6	47.2	42.5	42.4	36.2	37.9	39.9	35.4	31.8	41.9	36.6	45.6	40.1	35.1	37.8	37	42.5	35.6	40.3	37.1
7	30.5	25.6	27	24.8	25.9	25.8	25.9	29.9	28.9	26	46.3	42.8	40.8	39.5	40.7	46.6	37.6	39.1	40.3	35.5	34	41.2	39.2	44.8	39.1	35.1	44.3	43.4	40.3	40.3	47.1	42.6	42.4	36.3	38.3	39.5	35.7	32	41.7	36.8	45.6	40.1	35.1	37.8	37	42.5	35.6	40.3	37.2
8	31.4	24.9	26.9	24	25.7	25.4	25.6	29.5	28.8	25.8	45.8	42.4	40.2	39.7	40.4	44.6	37.5	38.8	40.6	35.7	33.9	40.4	38.8	43.9	39.2	34.6	44.2	37	43.2	39.6	47.2	43.1	42.7	35.8	37.9	39.2	35.3	31.9	42	36.1	45.4	39.8	34.5	37.2	37.4	42.3	35.1	40.3	36.9
9	31.2	25	27.1	23.8	25.5	25.3	25.1	29.2	28.6	25.4	45.8	42.9	40.5	39.8	41.1	44.9	37.6	39.3	40.7	35.7	34.1	40.7	38.9	44	39.6	34.6	45.2	37	43.7	39.6	47.3	43.2	42.5	36.3	38.3	39.8	35.6	32.2	42.3	36.4	44.3	40.3	34.4	37.3	37.5	43.3	35.3	40.5	37.4
10	29.9	24.7	26.7	23.1	25.9	25.3	25.3	29.2	28.5	25.6	46.1	42	40.7	40	41.1	45.3	37.8	39.8	41.2	35.8	33.9	41	39.3	44.6	39.7	34.8	45.2	37.3	44.5	39.8	47.9	43	42.7	36.1	38.2	39.9	35.5	32.1	42.7	36.2	44.9	40	34.5	36.8	38.1	43.5	35	40.6	37.7
11	30.5	25	26.7	23.8	26	25	25.4	29.6	28.7	25.3	46.7	43.6	41.4	40.4	41.5	45.8	37.9	40.1	41.5	35.9	34.3	41	39.4	44.7	39.6	34.4	45.4	37.3	44.3	39.3	47.5	43.1	42.4	36.2	38	39.8	35.5	32.1	42.8	35.9	44.7	39.1	34.8	37	38.1	43.3	34.9	40.6	37.6
12	30.7	24.8	27	24.4	27	25.5	25.9	30.3	29.3	25.5	47.2	43.6	41.5	40.2	41.4	45.9	38.1	40.3	42.1	36.5	33.8	41.2	39.3	44.7	40	34.4	45.7	37.1	44	39.5	47.6	43.5	42.5	36	38	39.6	35.4	32.4	42.6	35.8	45.2	38.9	34.8	37.2	38.1	43.4	34.9	40.6	37.7
13	31.3	25.2	26.6	24.5	26.7	25.4	25.8	30.2	28.8	25.7	46.9	43.9	41.3	40.5	41.3	46.1	38.5	40.3	42.2	36.4	34.1	41.4	39.3	45.1	40.6	34.9	45.8	37.4	44.6	39.8	48.2	43.6	42.8	36.3	38.2	39.5	35.7	32.2	42.8	36	43.8	37.2	33.2	35.4	38	41.5	33.3	38.6	38.1
14	30.1	24.5	26.6	24	26.6	25.2	25.7	30	29	25.3	47.2	44.1	41.6	40.5	41.5	46.1	38.2	40.4	42.2	36.2	34.3	41.6	39.5	45.3	39.9	34.8	45.9	37.5	44.6	40	48.1	43.7	42.9	35.9	38.5	39.9	35.9	32.4	42.2	34.9	44.2	37.5	33.9	36.3	38	42.7	34	39.3	38.5
15	29.9	24.2	26.1	24.2	26.7	25	25.8	30	28.8	25.4	47.2	44.5	41.8	41.2	41.7	46.2	38.2	40.6	42.6	36	34.2	41.3	39.5	45.8	40.4	35.2	45.9	37.2	44.7	40.2	46.1	48	42.9	35.9	38.3	39.5	36	32.3	42.7	35.4	44.4	37.6	34.1	36.9	37.4	43.1	33.9	39.5	38.7
16	30.2	24.4	25.9	24	26.4	25.2	25.4	29.8	28.9	25.2	47	44	41.7	41.4	41.6	46.2	32.8	41	43	36.3	34.3	41.3	39.9	45.8	40.6	35.7	46.3	37.3	44.7	40.3	45.9	47.9	43	36	38.6	39.6	36.2	33.3	43	35.6	44.7	37.4	34	37.4	37.3	42.9	34.1	39	36
17	30.4	25.1	26.5	24.4	26.4	24.9	25.6	29.9	29.3	24.9	47.1	43.7	41.8	41.2	42	46.3	38.8	41.5	43	36.5	34.2	41.4	40	45.6	40.7	36	45.7	37.2	44.5	40.5	46.2	48.2	43.3	36.4	39	40.1	36.5	33.2	43.4	35.7	44.7	37.5	34	37.1	37	43.7	34.2	39	38.8
18	31	24.8	26.5	24.5	26.8	25.4	25.4	29.8	28.9	25.4	47.7	44	41.9	41.6	42.2	46.4	38.7	41.2	43.1	36.4	34.9	41.1	39.9	45.8	40.8	36	45.8	37.3	44.5	40.4	45.7	46.2	42.9	36.1	39.3	40.1	36.7	32.7	43.1	35.3	45.1	37.6	33.6	37.7	36.3	43.9	34.2	39	38.8
19	30.4	25	26.1	24.6	26.4	24.9	26.1	30.1	28.7	25.4	47.9	44.2	42.2	41.7	42.6	46.6	38.9	41.6	43.4	36.7	34.5	41.2	40.3	46.3	40.7	35.4	45.7	37.5	44.5	40.6	46.6	45.5	43.4	36.6	39.5	40.4	36.3	33	43.2	35.5	45.2	37.6	33.3	37.9	36.1	43.4	33.5	38.3	39
20	30.5	25.1	26.5	25.5	26.5	25.2	26.1	29.9	28.4	25.2	47.8	44.6	41.9	42.3	42.4	46.3	39.1	41.5	43.2	37.1	34.7	41.7	40.8	46.6	39	33.8	45.9	37.5	44.8	40.9	45.8	45.4	43.5	36.2	39.3	40.3	36.7	32.5	43.1	35.5	44.9	37.6	33.7	38	36	43.3	33.9	38.2	38.7
21	30.9	25.6	26.7	25.5	26.6	25.3	26.4	29.8	29.3	25.1	47.1	44.9	42.4	41.5	41.8	46.3	38.9	41.5	42.6	36.1	33.7	41	40.2	45.8	40.2	34.7	46.3	36.2	45.5	40.8	45.3	45	43.6	36.4	39.4	38.9	36.3	32.4	42.8	35.2	43.8	36.7	33.7	36.8	35.8	42	33.2	38	38
[truncated: 11 more columns]

## Sheet: body weight change(%)
NCD	HFD	PAL	PAM	PAH	MT
98.0952	101.073	97.9651	95.7717	97.7679	104.857
97.7099	104.662	100.245	106.383	92.6768	105.314
98.8889	104.691	103.342	103.073	92.5824	97.0109
104.938	108.355	102.691	98.3784	98.3957	97.7376
103.101	102.201	105.79	105.63	96.2366	95.4106
96.5649	104.515	100	97.25	100.239	93.0769
100.763	103.733	104.045	101.397	90.7104	102.387
99.3333	104.01	96.5333	98.4802	94.0594	101.04
102.807	108.397	108.852	101.905	100	100.743
95.8015	103.736	101.493	95.9128	97.8892	100

## Sheet: body length
NCD	HFD	PAL	PAM	PAH	MT
10.5043	9.99013	10.9886	10.9108	10.5815	10.5991
10.2552	10.2944	10.9379	10.8738	10.4473	10.2543
9.48959	10.4386	9.93171	10.2874	10.3946	10.7844
9.62917	10.1469	9.97239	10.0385	10.4	10.7365
10.0253	10.2205	10.1749	10.4309	10.4209	10.5293
9.54737	10.4055	10.7274	10.1472	10.4489	10.4668

## Sheet: lee's index
NCD	HFD	PAL	PAM	PAH	MT
298.736	361.495	293.947	326.722	305.254	313.536
291.447	342.678	313.19	304.78	317.07	321.108
305.226	331.404	328.412	330.771	321.085	325.361
301.214	342.024	317.027	329.838	309.04	328.317
305.751	348.787	325.117	305.629	322.619	314.462
302.544	323.944	320.915	322.974	315.014	328.637

## Sheet: adipose cell area(μm)
NCD	HFD	PAL	PAM	PAH	MT
3010.61	16968.4	18938.4	15864.1	8126.96	11743.3
3269.86	21706.5	14395.6	7556.61	10514.1	10736.7
2270	13331.4	5991.2	16525.8	10493.2	10802
2671.83	16335	11531.2	12473.8	4627.4	10054.6

## Sheet:  biochemical assays
Group	N	TG	TC	FFA	HDL-C	LDL-C	ALT	AST	IL-6	TNF-α	LEP
NCD	10	0.955±0.835	4.025±3.703	133.2±66.6	2.840±2.538	0.240±0.228	24.15±21.98	169.6±154.7	24.60±24.19	18.17±17.95	382.8±303.3
HFD	10	1.695±1.355	6.325±5.960	191.2±165.3	4.320±4.025	0.360±0.338	42.75±36.33	272.4±212.3	40.47±39.66	25.15±24.47	627.4±498.8
PAL	10	1.490±1.300	5.830±4.670	139.3±126.7	3.835±3.160	0.345±0.240	36.45±32.05	239.5±214.0	40.23±38.69	19.44±19.25	534.7±356.9
PAM	10	1.315±1.170	6.185±5.325	174.1±130.1	4.160±3.873	0.375±0.298	37.15±30.30	252.4±199.8	26.80±24.29	18.42±18.13	467.6±359.9
PAH	10	1.170±1.090	5.675±5.180	129.1±87.4	3.560±3.255	0.340±0.268	32.20±30.23	181.2±162.3	24.38±23.99	18.60±18.45	452.3±325.2
MT	10	1.195±0.940	6.020±5.473	189.8±73.1	3.915±3.145	0.395±0.295	43.70±35.95	229.6±217.1	24.18±23.77	19.90±19.61	421.8±302.5
F		8.938	5.848	2.182	6.461	3.529	6.027	7.952	59.03	58.08	5.005
P		<0.0001	0.0002	0.0696	<0.0001	0.0078	0.0002	<0.0001	<0.0001	<0.0001	0.0008

## Sheet: ogtt
group	ear number	0min	30min	60min	90min	120min
NCD	16	5	14.2	14	9.8	7.2
NCD	17	5.5	15.1	12	8.4	6.3
NCD	18	5	15.9	15.6	13.6	10.3
NCD	19	6.3	15.6	14.1	9.7	7.2
NCD	20	8	17	16	9.2	6.2
NCD	130	6.4	15	18.9	11.3	10.8
NCD	131	4.3	14	12.4	11.2	8.2
NCD	132	5	18.5	10.7	9.6	6.9
NCD	133	5.9	17.9	12	7.7	7.4
NCD	139	7.1	20.7	10.6	7.8	6.5
HFD	64	11.1	16.5	19.5	19.3	17.3
HFD	65	12.2	23.5	22.4	26.9	14.8
HFD	66	8.3	24.6	14.8	20.4	15.4
HFD	67	8.9	23.3	18.1	23.9	15.2
HFD	68	9.1	17.6	15.5	14.1	13.7
HFD	112	8.9	19.4	25.4	26	15.6
HFD	199	10.2	21.3	26.1	19	14.6
HFD	115	8.9	19.4	25.4	26	15.6
PAL	124	10.7	7	7.1	9.8	10.9
PAL	104	11.4	20.1	20.5	12.4	10.4
PAL	103	9.1	23.7	19.8	16	14.1
PAL	272	13.8	23.7	17.7	12.5	20
PAL	125	7.9	18	15.5	17.3	9.9
PAL	126	13.3	17.2	13	9.9	8.1
PAL	127	9.2	33.3	33.3	21.8	22.5
PAL	128	8.3	17.7	17.7	9.4	9.1
PAL	174	16.3	15	15	12.3	10.3
PAL	141	6.1	14.7	14.7	11.1	10
PAM	98	13.4	13	13.3	11.6	11
PAM	172	6.6	15.3	16.8	19.2	12.6
PAM	278	14.7	26.6	14.8	15.6	11.6
PAM	277	10.8	18.4	15.7	17.8	19.5
PAM	89	12.2	11.5	14	10.9	11
PAM	90	13.6	18.9	17.9	11.8	10
PAM	92	8.9	11.8	12.9	11.7	10.8
PAM	93	12.1	17.1	15.1	9.6	9.3
PAM	279	19.8	23.8	19.1	18.1	15.4
PAM	111	8.9	22	13.1	10.8	6
PAH	35	13	14	18.2	19.5	11.8
PAH	37	14.6	16.6	9.5	12.3	11.2
PAH	39	11.6	17.7	17.7	14	9.6
PAH	41	14.5	17.5	19.8	17.1	13.6
PAH	46	13.2	22	18.8	17.4	15.5
PAH	254	9.4	16	16.8	18	14.2
PAH	53	9.8	16	14.2	14.1	13.4
PAH	49	7.2	17.7	15.3	11.7	11.3
PAH	55	10.6	20.4	16.3	14.2	9.5
PAH	58	11.6	16.8	18.2	13	8.2
MT	152	9.2	15.4	21.8	20	10.7
MT	153	9.9	20.2	31.2	21.8	16.8
MT	155	10.6	15.3	25.8	14.4	12.3
MT	160	8.4	20.8	24.2	17.6	12.4
MT	154	9.7	29.1	20.7	23.1	13.4
MT	156	8.4	14.7	14.7	19.1	10.5
MT	157	8.1	13.8	18.9	17.5	11.7
MT	159	7.7	13.6	21.1	15.5	10.7
MT	238	7.1	19.7	15.8	15.8	15.4

## Sheet: melatonin circadian rhytm
ZT	NCD			HFD			PAH
0	371.138	180.645	360.263	152.018	62.3347	295.514	257.402	447.637	229.587
4	267.375	162.953	255.748	138.748	142.857	197.737	153.203	194.45	121.73
8	227.269	150.403	285.442	211.646	423.47	186.318	210.071	149.313	298.99
12	140.597	203.556	229.769	264.946	211.268	192.194	135.786	163.097	195.26
16	76.6651	42.505	79.3503	81.0776	70.6844	27.9556	37.0805	13.375	54.8128
20	77.365	53.1699	20.7134	28.5166	148.966	87.925	117.306	139.484	263.896

## Sheet: temperature circadian
ZT	NCD					HFD					PAH					MT
0	36.2	36.8	36.9	36.7	37.4	36.8	36.2	37.3	36.2	36.8	37	36.5	37.6	36.6	37	35	36.7	36.5	36.5	36.9
4	36.9	34.75	36.6	36.1	34.65	36.2	35.05	36.2	35.55	35.9	35.3	36.8	36.9	36.2	36.35	36.35	36.35	36.6	35.75	35.7
8	37.05	35.2	37.55	36.45	36.85	34.3	35.4	36.7	35.7	35.3	36.6	36.2	36.5	36.6	36.4	34.95	35.7	36.6	34.85	36.15
12	36.9	35.65	37.3	36.35	36.65	35.8	35.35	36.95	35.9	36.45	36.85	35.75	36.5	36	36.5	36.05	37	37	35.55	35.75
16	37.25	37.05	37.6	36.9	36.8	35.2	35.05	36	34.8	34.9	36.5	37	37	36	36	35.1	36.9	37.1	36	36.8
20	36.5	35.6	37.2	36.2	36	36.8	35.5	36.5	36	36.1	35	35.2	35.7	35.8	35.8	35.1	35	35.8	35.5	35.8

## Sheet: PCR
s1pr4
ZT	PAH			NCD			HFD
0	0.957524	0.842285	1.12692	0.881102	0.610211	0.575298	0.309365	1.1029	0.490519
4	0.452937	0.912174	1.04781	0.851088	0.581311	0.677072	0.878054	0.431485	1.08101
8	1.53941	2.58002	0.769707	0.865965	0.534915	2.84294	0.878054	1.82435	1.72594
12	1.15459	0.623033	3.38084	1.66138	2.12488	0.799617	0.477106	0.511349	0.320275
16	1.13083	0.987862	0.934574	0.579299	0.579299	0.409626	0.810779	0.365358	0.194438
20	1.50252	1.20362	1.40724	0.66775	0.559566	0.649491	0.321386	0.109757	0.47381
traf2
ZT	HFD			NCD			PAH
0	0.5455	0.626615	0.692868	1.16931	1.40508	0.673921	0.787664	0.737468	1.04656
4	0.566698	1.30645	0.969728	0.72984	0.419183	0.688082	1.22319	0.473243	0.484864
8	0.425035	0.413412	0.385727	0.96303	0.779517	0.907929	0.603177	0.692868	1.53757
12	1.20218	0.637568	1.09859	0.724799	1.3714	0.966373	0.841664	1.90614	1.11393
16	1.32929	1.06485	1.15721	0.953069	0.755578	0.712347	0.61372	1.03933	0.933455
20	1.13733	0.373881	0.478189	0.855982	1.03215	1.09479	1.45968	1.09859	0.732374
nfkb
ZT	HFD			NCD			PAH
0	0.864537	0.891929	0.659754	0.752623	1.11729	0.817902	1.02811	0.628507	1.40444
4	0.91067	1.95206	0.556711	1.18099	0.675955	0.549046	0.787308	0.982821	0.719467
8	0.609205	2.78949	1.52098	0.600818	0.771105	0.624165	0.572362	0.993092	0.946058
12	1.12506	0.946058	1.23542	1.41421	2.07772	1.33793	1.26138	1.09809	1.79005
16	1.01045	1.07549	1.00696	0.993092	0.904379	1.03527	0.879649	1.42405	1.25266
20	1.48968	2.22684	1.36131	1.43893	0.716978	1.40932	1.09809	0.837987	0.724471
spkh1
ZT	HFD			NCD			PAH
0	0.989485	0.910512	0.537654	1.3377	0.81776	1.2056	0.858417	0.430698	0.79816
4	0.6091	0.694839	0.634965	0.6091	0.74471	0.530252	0.355951	1.32386	1.81472
8	0.560486	1.0173	0.55277	0.630579	1.84006	1.77738	2.0066	0.891774	1.0315
12	1.26116	1.2438	2.297	3.25972	1.15649	1.85929	3.08389	1.79595	1.41888
16	1.87872	0.834943	0.823448	1.75291	1.15649	0.515752	0.602799	1.08655	0.873422
20	1.2568	0.888689	0.481214	0.576243	0.787172	0.535794	0.962428	0.760358	0.378863

[truncated: 4 more sheets: WB, JTK_Cycle, KEGG, GO]
