# Supplementary material for: Pachymic acid alleviates circadian rhythm disorders in high-fat diet-induced obesity mice via the sphingolipid pathway
Source: PLoS One. 2026 Jul 1;21(7):e0352604. doi: 10.1371/journal.pone.0352604 (PMC13322541; doi:10.1371/journal.pone.0352604)
Supplement: S2 File — (XLSX) [file pone.0352604.s005.xlsx]

## Sheet: Sheet1
id	M1_ZT0	M2_ZT0	M3_ZT0	M1_ZT4	M2_ZT4	M3_ZT4	M1_ZT8	M2_ZT8	M3_ZT8	M1_ZT12	M2_ZT12	M3_ZT12	M1_ZT16	M2_ZT16	M3_ZT16	M1_ZT20	M2_ZT20	M3_ZT20	N1_ZT0	N2_ZT0	N3_ZT0	N1_ZT4	N2_ZT4	N3_ZT4	N1_ZT8	N2_ZT8	N3_ZT8	N1_ZT12	N2_ZT12	N3_ZT12	N1_ZT16	N2_ZT16	N3_ZT16	N1_ZT20	N2_ZT20	N3_ZT20	P1_ZT0	P2_ZT0	P3_ZT0	P1_ZT4	P2_ZT4	P3_ZT4	P1_ZT8	P2_ZT8	P3_ZT8	P1_ZT12	P2_ZT12	P3_ZT12	P1_ZT16
0610009B22Rik	21.672	21.5848	17.1819	19.8533	17.4771	20.8798	15.5456	14.8534	16.078	13.8756	15.1946	15.6416	21.2801	16.8197	15.4491	18.3994	18.9564	22.6608	18.118	14.8068	18.7409	21.7531	18.7377	18.7933	16.8524	14.0217	15.9895	14.4254	13.3683	14.98	18.494	17.322	14.3671	20.2246	18.4023	20.1589	22.8913	16.8259	21.2104	18.0412	16.7134	22.0395	15.2817	16.0596	16.9505	16.3726	14.6817	16.1519	16.7028
0610010F05Rik	1.28014	1.52082	1.41124	2.18121	2.26121	2.20538	1.8735	2.41224	2.72643	2.43948	2.09105	1.94887	2.04176	1.83264	2.00492	1.93159	1.69218	2.07148	1.6139	1.64789	1.22568	1.24695	2.60381	1.9524	2.11415	2.5749	1.9763	2.48896	2.18769	2.35994	1.43158	1.81491	1.20559	1.53147	1.354	1.4854	1.15912	1.24555	1.24883	2.20459	2.06913	2.27285	2.6966	2.61867	2.12882	2.40063	2.01232	2.49443	1.25472
0610010K14Rik	18.8728	16.1969	15.6831	15.3897	13.9573	16.2643	16.2513	16.5887	17.0083	13.5151	12.0013	14.2598	11.0405	11.2262	10.581	17.3098	14.5423	18.3849	14.147	10.8626	16.6392	13.1188	17.7088	16.3494	13.3815	19.6696	18.3071	11.5856	15.2123	16.3594	15.9662	12.339	8.33783	12.7713	13.0585	13.4378	17.8133	13.871	15.9777	14.5297	13.0863	13.0392	16.7448	17.8493	13.8175	15.8761	13.2934	15.4819	11.5266
0610012G03Rik	20.7514	20.183	16.7196	15.3217	13.5601	15.5511	12.7721	14.9203	14.8986	14.4963	12.401	12.9362	16.6059	15.2535	14.7567	16.6319	15.9978	18.164	14.0572	11.8455	20.9756	19.7133	13.0623	18.3634	13.3166	13.3738	12.8468	13.7458	18.1006	15.6221	15.3789	14.8863	7.99218	14.9776	14.2792	17.8325	25.4924	13.7828	19.1036	15.2996	13.6198	14.7317	16.9183	18.4418	14.8882	15.3535	12.9694	14.6045	16.2113
0610030E20Rik	5.23277	6.19909	4.62511	6.87223	6.70793	6.06968	4.97955	5.31795	4.58542	3.83685	4.11277	2.77763	5.22083	5.27511	4.99965	5.08944	5.1914	5.82974	4.98733	5.53981	4.45512	4.39869	5.25093	5.18239	5.07886	5.41743	3.94071	4.3104	4.43089	3.84613	4.20257	3.4288	4.01849	4.46052	5.4924	5.75543	5.26389	4.83585	5.30202	6.47378	7.17044	7.84129	5.77065	4.75603	5.34436	4.56848	4.3491	3.91011	4.20978
0610040J01Rik	14.1694	15.0543	13.6896	14.1736	13.3431	13.7431	18.7917	15.5365	15.2423	14.6249	13.5508	14.66	10.7007	14.4534	12.5979	13.8995	13.9142	13.8973	14.46	11.0328	14.1338	15.0148	15.0312	12.5881	20.6169	21.0154	19.1507	14.9668	15.2818	15.7756	17.8142	17.5578	9.21004	15.0937	13.124	12.0317	14.572	10.6363	12.0139	15.5482	12.6116	14.5473	18.7373	16.6526	16.9224	13.6353	14.5676	14.5148	16.0513
1110002E22Rik	0.00341757	0	0.0066115	0	0	0	0	0	0	0	0	0	0	0	0.00283798	0.00292825	0	0	0	0	0	0	0	0	0	0	0.00311978	0	0	0	0	0	0	0	0	0	0	0	0.00299288	0	0	0	0	0	0	0	0	0	0
1110004F10Rik	19.701	20.251	19.3023	23.593	21.1374	25.9913	23.4166	21.8524	25.4451	19.306	17.8115	17.5191	18.6423	17.0802	16.7066	21.7187	20.7268	18.6588	19.5407	16.3265	16.4989	18.2035	24.6236	22.9072	21.8649	22.4915	21.8629	20.6168	21.037	23.4258	17.741	17.731	15.955	19.4482	19.5477	21.0947	20.6519	21.9601	25.4896	20.4004	20.9767	26.0573	23.3223	24.1889	23.2194	23.8273	18.3199	23.6655	15.6954
1110008P14Rik	25.6058	24.1135	26.0559	21.3823	18.0889	25.8365	25.651	21.7963	26.0964	19.0577	19.3179	16.9902	19.2746	20.2178	14.7567	20.0089	22.0104	25.7738	26.6222	20.9435	32.8557	18.9858	28.1571	16.6922	18.0931	19.3501	25.338	16.9905	14.5939	18.7198	21.1948	21.7507	16.9332	18.0265	17.1675	17.4197	31.2691	33.1356	23.3656	18.9408	19.171	22.0147	19.5616	25.6633	21.5715	18.1737	16.9482	22.66	21.4813
1110017D15Rik	0.0881939	0.0135709	0	0	0	0	0	0.0798648	0	0.0781434	0.0896377	0.0726048	0.183594	0.158625	0.183092	0.0503776	0	0.0672519	0.040217	0	0.0558838	0	0	0	0	0.0125655	0	0.0664402	0.103004	0.126425	0.108391	0.156728	0.100557	0	0	0	0.0125701	0.128717	0.0128724	0	0	0	0	0.0262135	0.0130623	0.153798	0	0.0826276	0
1110025M09Rik	0.31389	0.662401	0.650613	0.124817	0.581894	0.600717	0.0122935	0.39253	0.218725	0.516506	0.41669	0.246102	0.36094	0.443582	0.397191	0.384211	0.400649	0.218839	0.109056	0.376816	0.511445	0.261113	0.564121	0.550276	0.379828	0.357774	0.354762	0.554007	0.430609	0.398533	0.123998	0.292184	0.0795312	0.2253	0.498575	0.379424	0.536855	0.319953	0.379601	0.391151	0.481469	0.546847	0.578661	0.19992	0.425051	0.430083	0.288858	0.252067	0.312807
1110032A03Rik	10.104	8.98353	8.47304	7.1386	6.4742	8.19143	7.89376	7.71401	7.23914	7.10438	7.88854	9.33548	6.09423	6.46791	6.07759	7.51579	8.09645	6.91225	7.35113	6.03426	8.73263	6.58806	7.65323	6.9344	7.05695	7.40062	8.46415	6.18572	7.72636	8.19263	6.25712	5.66204	3.75307	6.3075	6.1534	6.98856	10.0275	7.32638	8.3152	6.25797	6.7075	7.70862	8.16357	8.76228	8.25576	7.77446	6.93209	7.86709	8.2227
1110032F04Rik	0	0	0	0	0	0	0	0	0.0112342	0	0	0	0.0434699	0.0117369	0.0433513	0.0111825	0.0241262	0	0	0.0365578	0	0	0	0	0.0213967	0	0	0.0117984	0	0.0112252	0	0.046386	0.00992047	0	0.0108834	0	0	0	0	0	0	0	0.0112281	0.0116375	0	0.0113797	0	0	0
1110038F14Rik	2.10014	2.60549	2.79321	3.4344	2.84577	5.40617	2.60894	4.57621	4.67003	3.76038	3.54483	3.36779	3.07852	3.83631	3.05195	3.78633	3.57897	3.94358	2.39419	2.12431	1.28916	2.22928	3.69662	3.02508	3.20994	2.97349	2.55619	3.2038	2.84457	3.25513	3.06504	3.09066	1.97882	1.93968	2.59047	2.92469	2.75007	2.14983	2.20316	2.90059	3.67572	4.54204	4.98743	2.43834	2.95497	4.50163	3.18838	3.05679	2.98579
1110051M20Rik	0.124972	0.288454	0.230777	0.25141	0.329021	0.276873	0.163523	0.272637	0.449853	0.327158	0.202899	0.313323	0.179744	0.153255	0.127364	0.204424	0.257274	0.259902	0.217592	0.387189	0.20517	0.203982	0.219263	0.204028	0.158321	0.18453	0.186681	0.302982	0.433452	0.395751	0.172791	0.131233	0.0647686	0.156138	0.146847	0.254749	0.0922985	0.30399	0.164163	0.0941479	0.0840716	0.192239	0.307883	0.303914	0.378605	0.312042	0.260724	0.250896	0.175736
1110059E24Rik	6.85643	9.33221	7.81721	13.0841	10.8505	12.7533	7.86775	10.9883	10.7288	11.2942	12.6031	15.149	7.57305	14.3448	7.7676	10.2556	9.84354	10.6723	7.13419	8.11782	6.76318	9.78693	11.5399	10.0493	11.5884	10.937	10.6467	14.0154	16.5476	14.9962	8.23113	10.7189	5.33707	9.83966	6.68031	8.95152	9.12752	7.29017	8.3979	10.6463	9.41513	14.5895	12.7905	12.4586	13.5889	12.6962	8.15808	15.0422	8.66119
1110059G10Rik	3.86413	4.33471	4.42521	3.75342	2.76605	3.15868	3.45807	3.20005	3.86042	3.95597	2.86923	4.32664	2.55073	3.34896	2.76822	3.49957	5.04277	3.2794	2.87592	1.83202	3.30167	2.52601	3.33164	3.6225	3.29882	2.97808	3.18017	3.54751	4.77024	4.417	2.81436	3.40675	2.39694	3.86995	3.68142	3.41362	3.72395	2.88312	3.66448	2.69829	3.9741	3.45187	4.00472	3.93651	3.98544	3.90169	2.85353	5.20126	3.40665
1110065P20Rik	12.0009	12.1845	12.5551	10.6269	7.05735	10.2619	9.7809	11.5242	15.1363	6.61768	9.7284	8.29768	7.6079	9.42292	8.33981	10.3447	9.14862	8.62593	8.96099	9.24179	13.8532	12.421	15.1141	12.2409	13.493	10.538	11.4185	10.0951	11.1226	10.2907	10.6274	10.6633	6.66934	8.87255	9.00978	11.6271	13.0842	16.5096	10.8906	11.2906	9.62706	10.3464	12.3831	11.8324	11.1802	11.5388	8.96269	11.588	10.0948
1190005I06Rik	0.136035	0	0.0438613	0	0	0	0.0745897	0.328501	0	0.0401775	0	0.0373298	0.0755158	0	0.0376548	0	0.0419119	0.0414932	0.124066	0	0.129297	0	0.155579	0.0407163	0.0371704	0	0	0	0.0706128	0	0	0	0	0.160821	0	0	0	0	0.0397101	0	0.157906	0	0	0	0.402961	0	0	0.18207	0
1190007I07Rik	14.9338	12.7495	9.26753	9.84121	11.6599	10.6928	10.6918	13.3605	8.13097	10.1631	9.44396	9.33166	9.32631	9.06112	8.92732	7.70818	11.7243	10.2489	9.39439	9.74379	10.6456	11.2629	9.45278	10.1378	10.2505	8.30573	12.4007	8.1327	10.9973	11.2969	8.58256	7.55388	3.4875	8.25574	10.9904	12.9026	10.8475	8.27178	12.6447	8.90683	9.47667	9.99737	11.145	11.5112	7.83467	9.53057	7.8597	8.84988	9.08607
1300017J02Rik	318.28	297.938	345.118	249.444	261.263	194.472	223.614	249.782	235.958	263.236	281.465	259.157	279.317	279.545	271.208	280.959	314.23	301.026	287.264	290.557	318.52	292.094	203.448	284.904	246.254	243.309	242.981	256.926	244.719	245.002	293.295	294.648	173.219	284.44	262.29	292.205	256.711	260.705	296.288	255.038	247.592	232.179	204.334	228.705	249.09	215.63	241.754	220.049	297.49
1500009L16Rik	0	0	0	0	0	0.0211082	0	0.0670618	0	0.0437442	0	0	0.0411099	0.133196	0.0819953	0.0211508	0	0	0	0.0230487	0	0	0.105869	0	0.0202351	0.0422046	0.0225343	0.0223157	0	0.0212316	0.0682612	0.109669	0.0562912	0	0	0.0417747	0	0	0.108088	0	0.0214905	0	0.0424738	0.154079	0	0.0215238	0.0397541	0.0198233	0
1520401A03Rik	0.0084986	0	0	0	0	0	0	0	0	0	0.00740377	0	0	0.00764276	0	0	0	0.00777669	0	0	0	0.0494876	0	0	0	0	0	0	0	0	0	0	0	0	0	0	0	0	0	0	0	0	0	0	0	0	0	0	0.00773284
1600012H06Rik	14.2087	13.251	11.3035	13.2295	12.908	13.2116	7.8589	9.26837	10.3178	11.7787	10.636	12.9454	12.234	11.3554	10.8438	12.6671	13.6404	11.1238	9.46557	9.44657	9.10684	10.542	10.1918	10.2583	8.82916	8.66002	8.03056	10.9187	11.6534	10.0959	9.09676	9.60521	6.88557	9.90935	10.9439	11.7572	15.4148	7.65644	13.2329	10.433	11.2774	8.56024	11.6953	12.0169	11.3721	11.0441	10.7254	12.208	10.8114
1600014C10Rik	66.4832	68.8479	65.0808	52.8809	59.3705	54.6832	48.0287	60.7869	54.9543	60.6335	58.657	56.4884	56.3411	65.3611	64.3111	57.724	53.164	56.2974	50.9472	52.0404	53.2344	48.3988	36.5074	40.7807	46.4306	46.4547	46.0846	53.8474	54.1396	55.7654	34.0132	35.1598	29.2042	40.6923	41.2937	48.8672	68.3282	41.5541	67.4202	55.8598	56.8695	51.4947	63.5838	63.2002	62.882	55.3179	53.9887	53.4438	65.8301
1600014C23Rik	0	0	0	0	0	0	0	0	0	0	0	0	0	0	0	0	0	0	0	0	0	0	0	0	0	0	0	0	0	0	0	0	0.169091	0	0	0	0	0	0	0	0	0	0	0	0	0	0	0	0
1700001C19Rik	4.45214	5.08318	4.05992	5.30708	5.05027	5.50709	5.96782	5.0473	5.04636	4.98367	6.82455	5.03613	3.07048	2.68957	2.79399	5.11053	4.83756	5.10022	3.5025	5.18829	4.45775	5.80508	2.5216	6.85099	6.86724	5.57817	6.74782	4.68534	6.46995	6.24081	3.75919	3.32175	0.503749	5.00219	6.71675	5.80892	5.14424	1.28964	5.38701	4.93603	3.56528	4.78704	6.43243	5.90937	5.46651	5.51178	4.52909	4.69425	3.8036
1700001F09Rik	0	0	0	0	0	0	0	0	0	0	0.0331954	0	0	0	0	0	0	0	0	0	0	0	0	0	0	0	0	0	0	0	0	0	0.0289637	0	0	0	0	0	0	0	0	0	0	0	0	0	0	0	0
1700001J03Rik	0.0391081	0.0240712	0	0	0.0123779	0	0.0107217	0	0.0112211	0.0231009	0.0113567	0.0321953	0.162823	0.0234465	0.140728	0	0.0120491	0.0119287	0	0	0.0123904	0	0.0111817	0	0	0.0111439	0.0119001	0.0235694	0.0101501	0.0448488	0.0720961	0.0810812	0.0495447	0	0	0.0441216	0	0.0126838	0.0228321	0	0	0	0	0.0813676	0.0231691	0.045466	0.0104969	0.0314055	0
1700001K19Rik	0.0243811	0.0450201	0	0	0	0	0	0	0	0.0864107	0.0424805	0.120429	0.12181	0.0657776	0.121478	0	0	0	0.0222359	0	0.0231736	0	0	0	0	0	0	0.0440816	0	0.18873	0.0898937	0.0649908	0.0185326	0	0	0	0	0.0237225	0	0	0	0	0	0	0.0433329	0.0850345	0	0.156633	0
1700001L19Rik	0.0186095	0.0859067	0	0	0	0	0	0.016852	0.0160187	0.0164888	0.0324243	0.0153201	0.0309916	0.0669418	0.108174	0	0.0860028	0.0170287	0	0.0347515	0.0530634	0	0	0	0.0152547	0	0	0.151409	0.0289794	0.0160059	0.0343068	0.0330706	0.0990181	0.0330004	0.0155184	0	0.0159142	0	0.0162969	0.0162331	0.0162011	0	0	0.0995621	0.0165374	0.0811308	0.0299695	0.0448328	0.0507981
1700001O22Rik	0	0.0159547	0	0	0	0	0	0.0156489	0	0.0612464	0.0451641	0.0284527	0.187064	0.093244	0.186553	0	0	0.031626	0.0157605	0	0.0492751	0	0	0	0.0849936	0	0.0157751	0.0781107	0.0134552	0.0297264	0.175216	0.0307096	0.0525423	0	0	0	0	0.0168141	0.105934	0	0	0	0.0148669	0.0308181	0.0307136	0.13561	0	0.0832642	0
1700001P01Rik	0.0539198	0	0	0	0	0	0	0	0	0	0.0469736	0	0.044898	0.290939	0.0895509	0	0	0	0	0	0	0	0	0	0.0883987	0	0	0	0.0419829	0	0.0994017	0.23955	0.0409855	0	0	0	0	0	0	0	0	0	0.0463877	0	0	0.282086	0	0.0433	0
1700003E16Rik	0.24619	0.136378	0.238135	0.205583	0.140257	0.154378	0.148488	0.0891759	0.127149	0.159965	0.157281	0.418859	0.614994	0.605153	0.313472	0.0421882	0.12136	0.0750925	0.0598743	0.107272	0.187197	0.127429	0.056312	0.0442119	0	0.0701523	0.0149825	0.192884	0.217246	0.239979	0.211798	0.539582	0.324366	0.174628	0.027373	0.361076	0.154391	0.175662	0.488685	0.0715838	0.214328	0.240186	0.1412	0.278062	0.247949	0.271903	0.0925107	0.408583	0.0448014
1700003F12Rik	0.0462806	0.170915	0	0.0772938	0.0439442	0.0791486	0.380643	0.293369	0.159349	0.69711	0.403185	0.3048	0.38537	0.416199	1.03766	0.0396542	0.0427766	0.211746	0.126626	0.216061	0.0439884	0.179662	0.198486	0.332451	0.151749	0.237379	0.295735	1.00411	0.468453	0.35825	0.213297	0.328977	0.28143	0.574488	0.0771865	0.469922	0	0.0900605	0.243176	0	0.161164	0.12699	0.0398156	0	0.0411275	0.484241	0	1.0778	0
1700003H04Rik	0	0	0	0	0	0	0	0	0	0	0	0	0	0.0399705	0.221452	0	0	0	0	0	0.0422451	0	0	0	0	0	0	0.0401801	0.0692136	0	0.163875	0.0394924	0.168923	0	0	0	0	0	0	0	0	0	0	0	0.0394976	0.155017	0	0.178463	0
1700006A11Rik	0.0155841	0	0	0	0	0	0	0	0	0.0138081	0	0	0.0519062	0.042044	0.0905879	0	0	0	0	0	0	0	0	0	0	0	0	0.0140881	0.012134	0.0134037	0.0143647	0.013847	0.0118457	0	0	0	0	0.0303261	0.0409424	0	0	0	0	0	0.0138489	0.0135882	0	0	0
1700007K13Rik	0.0418482	0	0	0	0.0794711	0.286274	0	0	0.144088	0.407871	0	0	0.522694	0.0376339	0.0347511	0	0.154719	0	0	0	0	0.0406139	0	0.0375765	0	0.214645	0	0.0378312	0.0977512	0.143973	0.270016	0.0371838	0.0318097	0.0742098	0	0.0354097	0	0	0	0.182521	0	0.0382759	0	0	0	0.0364887	0	0.134424	0
1700008O03Rik	0.0776147	0.011943	0.0250251	0	0	0.0110613	0	0.0585706	0.0890788	0	0.0112693	0.0106493	0	0.0116331	0.021484	0	0	0.0473478	0.0235952	0	0.0122951	0	0	0.0116153	0	0	0	0.0116941	0.010072	0.0778818	0	0.0229879	0	0.0458783	0.0107871	0.0437823	0	0	0	0.0112839	0	0	0	0	0	0	0.0520808	0.020776	0.0235404
1700008P02Rik	0	0	0	0	0	0	0	0	0	0	0.0371974	0	0	0.0767961	0	0	0	0	0.0778822	0	0	0	0	0	0	0	0	0	0	0	0	0.0379388	0.0324555	0	0	0	0	0	0	0	0	0	0	0	0.0379437	0	0	0.0342884	0
1700009N14Rik	0.0532373	0.0491517	0	0	0	0	0	0	0	0.165096	0.092758	0.153395	0.509792	0.694203	0.375774	0	0	0	0.145659	0	0.101201	0	0	0	0	0	0	0.120318	0.207257	0.183156	0.466181	0.236517	0.364201	0	0	0	0	0.051799	0.139865	0	0	0	0	0.189882	0.118274	0.348144	0	0.0641279	0
1700010B08Rik	0.0375513	0.069339	0	0	0	0	0	0	0	0.0998159	0.0654275	0	0.0312683	0.101309	0.0623658	0	0	0.0343615	0.0342473	0	0.0356914	0	0	0	0	0	0	0.0678935	0.0292381	0.0322976	0.0692262	0.233561	0.114174	0	0	0	0	0	0.0986547	0	0	0	0	0	0.0333702	0.229195	0	0.120622	0
1700010I14Rik	0.286654	0.330819	0.173297	0.374019	0.11908	0.474913	0.0736762	0.405597	0.0925295	0.38098	0.343373	0.368726	0.432628	0.467238	0.401692	0.153507	0.198713	0.557396	0.277772	0.167281	0.272456	0.312974	0.553225	0.43435	0.176233	0.16847	0.294385	0.323922	0.34874	0.323595	0.396336	0.429812	0.258746	1.33435	0.642419	0.515421	0.45963	0.644978	0.109826	0.187536	0.233958	0.213024	0.0308263	0.39938	0.270657	0.359291	0.0288524	0.51794	0.472745
1700011L22Rik	0.185037	0.0854185	0.0298305	0	0	0	0	0	0	0.0546502	0	0.101554	0.0256795	0.194137	0.0768283	0.026424	0	0.1411	0.0281261	0	0.0586243	0	0	0	0	0	0	0.0278793	0.0480244	0.159149	0.113706	0.274022	0.0703253	0.109376	0.025717	0	0	0	0.108029	0	0	0	0	0.192493	0.0274058	0.0268899	0	0.198124	0
1700012A03Rik	0	0.0585007	0	0	0	0	0	0	0	0.0280713	0.110401	0.0260817	0.0527615	0.0284912	0.157852	0	0	0.0289905	0.0577883	0	0.0602251	0	0	0	0	0	0	0.0286406	0.0493358	0.0544984	0.0876082	0.0563009	0.0722457	0	0	0	0	0	0.0277447	0	0	0	0	0.0564998	0.0844624	0.0828726	0	0.203535	0
1700012B07Rik	0.0225207	0.0415848	0	0	0	0	0.0185226	0	0	0.0399086	0.039239	0.03708	0.112516	0.0607584	0.0748056	0	0	0	0.102696	0	0.0214053	0	0	0	0	0	0	0	0.0526051	0.0387398	0.103793	0.240127	0.0855923	0	0	0	0	0	0	0	0	0	0	0.080325	0.100066	0.0589094	0	0.271277	0
1700012B09Rik	0	0.180604	0	0.0408376	0	0.0418176	0	0	0	0	0	0	0.0407215	0.175917	0.203051	0	0	0	0.0446012	0	0.0929638	0	0	0	0	0	0	0.176839	0.15231	0.042062	0.0450775	0.13036	0.0371729	0	0	0	0	0.0475828	0	0	0	0	0	0	0	0.255845	0	0.196361	0
1700012P22Rik	0.0345441	0.0318931	0	0	0	0	0	0	0	0.0306075	0.030094	0.0284381	0.0862927	0.217458	0	0	0	0.126439	0	0	0	0	0	0	0	0	0	0	0	0	0.0318412	0.184163	0.0525153	0	0	0	0	0.0336109	0.0302514	0	0	0	0	0.0308023	0.0306978	0.03012	0	0.0277405	0
1700013F07Rik	0	0.0524727	0	0	0	0.0971977	0	0	0.195687	0.100715	0	0.0467884	0.047325	0.511109	0.660741	0	0	0.208027	0.0518338	0	0.108039	0	0	0	0	0.194341	0	0	0.0885045	0.195532	0.523874	0.858494	0.043201	0	0	0.0480903	0	0.055299	0	0	0	0	0	0.202712	0.252531	0.148667	0	0.273843	0.15514
1700013G24Rik	0.0324768	0.26986	0	0	0	0	0	0	0	0.402861	0.509274	0.0802087	0.108171	0.671744	0.566349	0	0	0	0.0592386	0	0.0308683	0	0	0	0	0	0	0.411031	0.075861	0.0837992	0.47897	0.519425	0.320921	0	0	0	0	0.0315994	0.085323	0	0	0	0	0.115835	0.144303	0.764572	0	0.365125	0
1700013H16Rik	0	0	0	0	0	0	0	0	0	0.0218882	0	0.0203368	0	0	0.0205139	0	0	0	0	0	0	0	0	0	0.0202499	0	0	0	0	0	0.0227704	0.0219499	0	0	0	0	0	0	0	0	0	0	0	0	0.0219528	0	0	0	0
1700014D04Rik	0.00945377	0.0174565	0	0	0	0	0	0.00856095	0	0.0418821	0.0164718	0.00778273	0.00787198	0.0170035	0.0314019	0	0	0	0	0	0	0	0	0	0	0	0	0.00854631	0.00736087	0.0243934	0.0522843	0.0336002	0.014372	0	0	0	0	0	0.0165579	0	0	0	0	0.0168595	0.0168023	0	0.0304495	0.0531426	0
1700015G11Rik	0.0867164	0	0	0	0	0	0	0	0	0.0768342	0.0755452	0.0713885	0.0722072	0.311935	0.14402	0	0	0.0793503	0.0790866	0	0	0	0	0	0	0	0	0.0783926	0.0675189	0.149168	0.719381	0.154102	0.13183	0	0	0	0	0.0843737	0	0	0	0	0	0.154646	0.154122	0.151221	0	0.139274	0
1700016C15Rik	0	0.061391	0.128637	0	0	0	0	0	0.114473	0.0589164	0	0	0	0.119596	0.0552172	0.0284868	0	0.0304229	0	0	0	0	0	0.0298532	0	0	0	0.0300556	0.362414	0.057191	0	0.0295413	0.0505434	0.176872	0	0	0	0	0.0582309	0	0	0	0	0	0.0295451	0.0869671	0	0.213591	0
1700016D06Rik	0	0	0	0	0	0	0	0	0	0	0.0828009	0	0.118713	0	0.0394631	0	0	0.0434858	0.0433412	0	0	0	0	0	0	0	0	0.0429609	0	0.163495	0	0.0844514	0	0	0	0	0	0	0	0	0	0	0	0	0	0	0	0.0381627	0
1700016H13Rik	0	0	0	0	0	0.0196118	0	0.0207692	0	0.0812861	0.0399612	0.0755248	0.0572932	0.268132	0.0571368	0	0	0.104935	0.125503	0	0.0217993	0	0	0	0	0	0	0.062201	0.0892888	0	0.169125	0.0611366	0.0871676	0	0	0	0	0.0223156	0.120511	0	0	0	0	0.0409017	0.0203815	0.0199979	0	0.036836	0
1700016K19Rik	0.073064	0	0	0.0305063	0	0	0	0	0	0.0323688	0.0954773	0.0300746	0.273776	0.0657061	0.151682	0	0	0	0.0333177	0.06822	0.173613	0	0	0	0	0	0	0.0330253	0.0568889	0.0314209	0.0673471	0.227221	0.333224	0.0323913	0.0304639	0	0	0.106635	0.0319922	0	0	0	0	0.0325748	0	0.127413	0	0.264032	0
1700017B05Rik	1.68367	1.28015	3.00703	1.47488	1.63002	1.3409	0.945807	0.732438	1.04196	1.10666	1.12644	1.03729	2.89556	1.99904	2.59523	1.7019	2.70555	2.28581	2.30832	4.45928	1.82516	1.78887	1.67543	1.78354	1.13208	1.81559	1.41642	1.60164	1.42232	1.32034	3.15966	2.60091	2.00752	3.71746	2.50979	2.0485	1.56686	1.86839	1.64309	1.80464	1.85377	1.53492	0.785777	1.07446	0.943686	1.22337	1.38674	1.29021	1.89243
1700017N19Rik	0	0	0	0	0	0	0	0	0	0.0140224	0.0689359	0.0521143	0.0395339	0.12809	0.026284	0	0	0	0.0144335	0	0.0150421	0	0	0	0	0	0	0	0.0739342	0.0408354	0.0291753	0.126558	0.0842073	0	0	0	0	0	0	0	0	0	0	0	0.0140638	0.110393	0	0.0762537	0
1700018B08Rik	0	0.0231302	0	0	0	0	0	0	0	0.0443957	0.0873017	0.0618735	0.020861	0.135179	0.187237	0	0	0	0	0	0	0	0	0	0	0	0	0.022648	0.117039	0.107739	0.0230926	0.0890418	0.0380863	0	0	0	0	0.048752	0.0438792	0	0	0	0	0.134035	0	0.174754	0	0.0402371	0
1700018F24Rik	0.0291055	0.0268718	0	0	0	0	0	0	0	0	0	0	0.0242356	0.0261745	0	0	0	0	0	0	0.027664	0	0	0	0	0	0	0.0263117	0.0453241	0	0.107313	0	0.0442474	0	0	0	0	0.0283192	0	0	0	0	0	0.0519055	0	0.0253779	0	0.0934921	0
1700019A02Rik	0	0	0	0	0	0.0308697	0.0296918	0.0653829	0	0.0639736	0	0	0.0300605	0.0324653	0.119914	0	0	0.198206	0.0987734	0	0.0686256	0	0	0.129663	0	0	0	0	0.22487	0	0.0665522	0.128308	0.0823229	0.0640179	0.120418	0	0	0	0	0	0	0.0660382	0	0.0321903	0.0320812	0.0629547	0	0.0289906	0
1700019D03Rik	0	0	0	0	0.0296909	0	0	0.0070791	0.00672903	0.0484856	0.0068103	0.0643558	0.0325469	0.105452	0.0389497	0	0	0	0.00712955	0.0072991	0.0297208	0	0.00670537	0.0140388	0	0	0	0.0353349	0.024347	0.020171	0.0792627	0.0764065	0.0178264	0.00693131	0	0	0	0	0.00684592	0.0136382	0.00680565	0.00715005	0.0336268	0.0209118	0.0138939	0.0749782	0	0.0313885	0.00711299
1700019N19Rik	0.0765841	0	0	0	0	0	0	0	0	0.0678567	0.0222394	0.0210157	0.212567	0.114786	0.190788	0	0	0.0233596	0.0232819	0	0.0485274	0	0	0	0	0	0	0.184621	0.198766	0.0658695	0.117653	0.181461	0.174639	0	0	0	0	0	0	0	0	0	0	0.0910513	0.0453713	0.0890346	0	0.225502	0
1700020A23Rik	0.0459017	0	0	0	0	0	0	0	0	0	0.0399884	0	0	0.0412792	0	0	0	0	0.041863	0	0	0	0	0	0	0	0	0.0414956	0	0	0	0	0.0348908	0	0	0	0	0	0	0	0	0	0	0	0	0	0	0.0368612	0
1700020L24Rik	0.0633038	0.0584456	0.0612326	0	0	0	0.104131	0	0.0272453	0.0280449	0	0.0521143	0.105424	0.142322	0.052568	0	0	0.0579265	0.057734	0	0	0.0307183	0	0.028421	0	0	0	0.0286136	0	0.0816707	0.0875258	0.028124	0.120296	0.0280643	0	0	0.0270676	0.0307968	0.0554372	0.0276099	0	0	0	0.141117	0.112511	0.193188	0	0.101672	0
1700020N15Rik	0	0	0	0	0	0	0	0	0	0.218401	0	0	0	0	0	0	0	0	0	0	0	0	0	0	0	0	0	0	0.0479805	0	0.056801	0	0	0	0	0	0	0	0	0	0	0	0	0	0	0.0537306	0	0	0
1700021F07Rik	0.0524898	0.0484616	0	0	0	0	0	0	0	0.0465081	0.0457278	0.172847	0.0437073	0.330427	0.305116	0	0	0.240155	0.0478714	0	0	0	0	0	0	0	0	0.142354	0.0408695	0.0451461	0.0967654	0.419754	0.0797971	0	0	0	0	0	0	0	0	0	0	0.046804	0.0466454	0	0	0.0421517	0
1700022I11Rik	0	0	0	0	0	0	0	0	0	0	0.00786676	0.0074339	0	0.00812069	0	0	0	0	0	0	0	0	0	0	0	0	0	0.00816326	0	0	0	0	0	0	0	0	0	0.0087861	0	0	0	0	0	0	0	0	0	0.00725154	0
1700024G13Rik	0	0	0	0	0	0	0	0.0765538	0	0	0	0	0	0.152049	0.0702007	0	0	0	0	0	0	0	0	0	0	0	0	0.152846	0	0	0.0779229	0.075115	0.0642587	0	0	0	0	0	0.0740323	0.0737421	0	0	0	0.301522	0	0.294843	0	0	0.0769204
1700024J04Rik	0.0130613	0	0	0	0	0	0.0429702	0	0	0	0.0682722	0	0	0.011746	0.0108462	0	0	0	0	0	0	0	0	0	0	0	0	0	0	0	0.0120393	0	0.00992817	0	0	0	0	0.0254169	0	0	0	0	0	0	0.011607	0	0	0	0
1700025G04Rik	0.14834	0.229192	0.161056	0.265441	0.321946	0.315818	0.323687	0.353647	0.338764	0.437224	0.242636	0.171964	0.141166	0.245023	0.203629	0.114132	0.232246	0.213305	0.0579807	0.166772	0.175522	0.152779	0.283042	0.279988	0.307717	0.333845	0.281883	0.492616	0.454929	0.234342	0.198124	0.115667	0.207103	0.177158	0.222156	0.19468	0.225233	0.144333	0.148464	0.203338	0.316266	0.41257	0.531309	0.437307	0.427753	0.459297	0.19989	0.505668	0.176293
1700028K03Rik	0	0.00955517	0	0	0.00982695	0.0265492	0	0.0749761	0.0356343	0.00917001	0	0.0426003	0.00861777	0.0279216	0.00859424	0	0	0	0	0.00966328	0	0	0.0177545	0	0	0	0	0	0.0805824	0	0.00953962	0.00919587	0.0078668	0	0	0.0700571	0.00885046	0	0.0543799	0.0361112	0.00901001	0	0.0089037	0.00922836	0	0.0270719	0	0.0166221	0
1700028P14Rik	0.0387626	0.0357879	0	0	0	0	0	0	0	0	0.135076	0	0.0645539	0.0348591	0.0643776	0	0	0.03547	0	0	0	0	0	0	0	0	0	0.210251	0.150906	0.0333395	0.214378	0.103326	0.117857	0	0	0	0	0.0377154	0	0.0338126	0	0	0	0.103691	0.0344466	0.0675966	0	0.0622563	0.0705399
1700029F12Rik	0.105473	0.0486894	0	0	0	0	0	0	0.0226973	0.513995	0.114857	0.282197	0.636736	0.829952	0.503619	0	0	0.0482569	0.0721448	0	0.225561	0	0	0	0	0	0	0.238372	0.143716	0.29483	0.802069	1.10118	0.561206	0	0	0	0	0.12828	0.254007	0	0	0	0	0.188097	0.234323	0.87367	0	0.550548	0
1700029H14Rik	0.101282	0.0187019	0	0	0	0	0	0	0.0174363	0.143584	0	0.0333519	0.23614	0.182165	0.15139	0	0.0748913	0.0370716	0.0738967	0	0.134772	0	0	0	0	0	0	0.109872	0.0473161	0.156802	0.317415	0.161988	0.23096	0	0	0	0.0173226	0	0.0709569	0	0	0	0	0.234809	0.162009	0.282595	0	0.211469	0
1700029I15Rik	0.831906	1.36544	2.50347	1.15781	0.263303	0.790399	1.44446	0.334818	0.795652	1.96561	1.04684	1.6741	1.77027	0.91438	0.767579	0.554396	0.0854358	1.52248	0.0843011	1.38089	1.31784	2.24269	1.34785	1.16198	0.0757704	0.316071	0.928176	0.334245	0.575766	0.87452	0.170403	0.574919	0.210783	1.7211	0.693724	0.391064	3.55708	2.24842	1.78084	0.967561	0.0804712	1.60633	0.556652	0.906635	0.903562	0.483575	1.33974	0.5196	0.756948
1700029J07Rik	0.22071	0.158489	0.355814	0.174066	0.0931411	0.0104849	0.181527	0.188762	0.0633274	0.130372	0.160231	0.121131	0.204201	0.187456	0.0203643	0.0945545	0.317333	0.0448804	0.134194	0.160282	0.384594	0.2023	0.0736222	0.19818	0.120614	0.0943375	0.235058	0.110847	0.190943	0.179285	0.214742	0.163424	0.270289	0.337027	0.224949	0.062251	0.115343	0.202817	0.365089	0.171133	0.0106748	0.157009	0.221525	0.240536	0.283306	0.0641478	0.167847	0.0492333	0.0446273
1700029P11Rik	0.0328574	0.0303358	0	0	0	0	0	0	0	0	0.0572491	0.0540991	0.0820792	0.0295485	0.16371	0	0	0	0.0299664	0	0	0	0	0	0	0	0	0.267331	0.0255833	0	0.0908593	0.0291951	0.149853	0	0	0	0	0	0	0	0	0	0	0	0.0291989	0.0286493	0	0.026386	0
1700030J22Rik	0.0462933	0.256444	0.00895573	0.177825	0.114286	0.0712534	0.0609197	0.150917	0.151424	0.188682	0.161318	0.114332	0.169609	0.199831	0.292162	0.0872632	0.0513461	0.0762497	0.194213	0.0432242	0.123201	0.0898558	0.111183	0.0249407	0.00758955	0.0395741	0.0507114	0.125549	0.122552	0.0477799	0.384039	0.139854	0.168905	0.0410462	0.146695	0.0391709	0.0316707	0.0630597	0.145946	0.161526	0.120906	0.0423415	0.0716878	0.140348	0.139872	0.19375	0.0745526	0.156138	0.143215
1700030K09Rik	0.962761	1.30992	0.931261	1.14247	0.829959	1.0399	0.458435	0.803008	0.74149	0.931615	0.838734	1.06373	1.37128	0.763277	0.547016	0.955165	0.878161	0.637551	0.681645	0.887104	0.975279	0.713068	0.749749	1.22848	1.07996	0.389853	0.578204	0.858894	0.680578	0.904333	0.794016	0.675356	0.616264	0.921029	0.887354	1.09333	0.985817	0.714889	1.17593	0.983469	1.30136	1.08913	1.03534	0.881065	0.86682	0.927824	0.795636	1.04781	0.737694
1700034E13Rik	0	0	0	0	0	0	0	0	0	0.124997	0.1229	0.116137	0.0587345	0.253733	0.0585742	0	0	0	0	0	0	0	0	0	0	0	0	0.255063	0.109842	0.0606681	0.130035	0.313373	0.375314	0	0	0	0	0.068631	0.0617712	0	0	0	0	0	0	0.492024	0	0	0
1700034I23Rik	0.0291812	0.0134709	0	0	0	0	0	0	0	0	0.012711	0.0120116	0.0242987	0.0524851	0.0484647	0	0	0	0	0	0.013868	0	0	0	0	0	0	0.0131901	0	0.0250986	0	0.038893	0.0665437	0	0	0	0	0	0.0127775	0	0	0	0	0	0.012966	0.025444	0	0	0
1700034J05Rik	0.0146542	0.0135296	0	0	0	0	0	0	0	0.220731	0.0510654	0.0482556	0.0854158	0.224033	0.121689	0	0	0.0134094	0	0	0.0278567	0	0	0	0	0	0	0.0397426	0.02282	0.100832	0.0540302	0.0781249	0.0556946	0	0	0	0	0.0285165	0.0128331	0	0	0	0	0.0784008	0.0651125	0.0894418	0	0.0823757	0
1700037C18Rik	0.429392	0.19822	0.178004	0.435403	0.81543	0.576984	0.378388	0.19442	0.369612	0.461986	0.213758	0.378743	0.178774	0.220658	0.509387	0.236515	0.170093	0.0280656	0.0279723	0.57275	0.233214	0.178598	0.289388	0.1377	0.326842	0.262192	0.447974	0.249541	0.334332	0.263798	0.226168	0.218018	0.256449	0.24475	0.0767292	0.0259521	0.603259	0.179054	0.376033	0.374559	0.320418	0.0841581	0.131932	0.0820457	0.190791	0.3744	0.54333	0.517232	0
1700037H04Rik	2.13768	2.45459	2.311	3.60016	2.74615	3.22574	2.7333	3.74145	3.0307	2.53073	3.1612	1.538	0.867565	2.16472	1.61106	1.44682	2.55696	2.66292	1.67108	1.25795	2.15132	1.98746	1.86441	2.54854	1.61978	2.5338	2.44336	1.81881	2.93723	2.39482	1.24186	1.8196	1.37911	2.21393	1.8575	1.93039	2.68833	1.83523	1.63606	3.47868	2.15816	2.826	2.39542	3.05941	1.80388	2.63139	4.20923	2.2504	1.76527
1700042G07Rik	0	0.0792445	0	0	0	0	0	0	0	0.0760502	0	0.07066	0.0714703	0.0771879	0.0712752	0	0	0	0	0	0.0815804	0	0	0	0	0	0	0	0	0.0738231	0	0	0.260969	0	0	0	0	0	0	0	0	0	0	0	0	0.299356	0	0.0689266	0
1700049E17Rik1	0	0	0	0	0	0	0	0	0	0	0	0	0	0	0	0	0	0	0	0	0	0	0	0	0	0	0	0	0	0	0	0	0	0	0	0	0	0	0	0	0	0	0	0	0	0	0	0	0
1700056E22Rik	0.591501	3.05178	1.54816	0.522992	0.165188	1.3091	1.20192	0.787705	0.449251	0.98653	0.242495	0.773387	0.405615	0.469354	0.202254	0.834748	0.739678	0.827804	0.729854	0.162437	1.65354	0.675359	0.925188	0.593607	0.627476	0.44616	0.984633	0.22018	1.2462	0.748156	0.449004	0.525572	0.290925	1.41912	0.551281	0.912671	2.35063	0.169271	1.82822	0.546317	0.817861	0.541008	1.04768	0.868706	0.989441	0.758452	0.476289	1.39706	0.189954
1700057G04Rik	0.0235122	0	0.113715	0	0	0	0	0.0212917	0	0.145829	0	0.0193562	0.0195782	0.105722	0.0976236	0	0	0	0.0214435	0.153674	0.0223477	0	0	0	0	0	0.0214635	0	0.0915351	0.242672	0.043345	0	0	0.0208472	0	0.0198948	0.0201068	0.045754	0	0	0	0	0.0202278	0.125792	0.104471	0.020501	0	0.0377627	0
1700065D16Rik	0	0.0598533	0	0	0	0	0	0	0	0	0	0	0.0539815	0	0	0.333279	0.479362	0	0	0.0605305	0	0	0	0	0	0	0	0	0.0504766	0	0	0	0	0	0	0.0548544	0	0.0630771	0	0	0	0	0.0557725	0	0	0.0565258	0	0.260301	0
1700066B19Rik	0	0.0468712	0	0	0.0482043	0	0.0521931	0	0	0	0.0442271	0	0	0.0114137	0	0.0434985	0	0	0	0	0	0	0.0435457	0	0	0	0	0	0	0	0	0	0.0385892	0	0	0.0107391	0.0434143	0	0.0111146	0	0	0.0116084	0	0	0	0	0.0613182	0	0.0115482
1700066M21Rik	10.5012	10.749	6.26501	9.1035	10.4083	10.7258	10.8929	9.28285	7.90179	7.88533	8.67747	8.69448	6.8353	7.76923	8.95307	10.7046	8.80865	10.7268	9.11164	8.65534	10.7233	8.65646	7.09262	7.4877	12.4567	12.0065	11.2311	8.73304	6.43826	6.22513	13.0383	9.45529	4.50473	9.05355	12.789	10.351	9.04877	4.7435	8.24946	9.57937	8.99401	9.0829	9.12042	10.4617	7.88191	8.51914	8.19786	6.07752	8.80811
1700067K01Rik	0.0147829	0.0818907	0.100095	0.0493784	0.280733	0.15169	0.194536	0.0401605	0.0636242	0.130983	0.154542	0.146039	0.172333	0.0664712	0.135035	0.151996	0.122973	0	0.24268	0.248452	0.576081	0.272592	0.0126801	0	0.109061	0.0126373	0	0	0.207185	0.0635735	0.245272	0.157623	0.0337104	0.563616	0.221894	0.200137	0.151702	0	0.0388377	0.116056	0.0386092	0.229857	0.127179	0.237269	0.0394108	0.128897	0.0833247	0.225556	0.0403528
1700071K01Rik	0	0	0	0	0	0	0	0	0	0	0	0	0	0	0	0	0	0	0	0	0	0	0	0	0	0	0	0	0	0.0278793	0	0	0.0246387	0	0	0	0	0.0315385	0	0	0	0	0	0.0289031	0	0.0282629	0	0	0
1700074P13Rik	0.0364134	0	0	0	0	0	0	0	0	0.112923	0.158612	0.0749424	0.212245	0.392957	0.257023	0	0	0.0166601	0.0830238	0	0.0346099	0	0	0	0	0	0	0.16459	0.0567042	0.140935	0.184603	0.291193	0.235268	0	0	0	0	0.0531445	0.111609	0	0	0	0	0.17858	0.0808974	0.142875	0	0.146208	0
1700088E04Rik	0.369736	0.0227574	0.238426	0.247	0.210642	0.0632319	0.26355	0.446424	0.169739	0.349441	0.322105	0.38555	0.287347	0.310335	0.184219	0.126719	0.296177	0.157887	0.112401	0.253164	0.0937129	0.167454	0.232571	0.22133	0.121233	0.295	0.157509	0.356528	0.115153	0.169604	0.204483	0.503738	0.262307	0.0437104	0.123329	0.187711	0.21079	0.119916	0.237446	0	0	0.0450898	0	0.109895	0.0876181	0.300891	0.138936	0.0197943	0.11214
1700092M07Rik	0.088542	0	0	0	0	0	0	0	0.457291	0.235355	0.0771356	0.437348	0.442364	0.0796255	0.514682	0	0	0.567146	0	0	0	0.0859305	0	0	0	0	0.0808269	0	0.137881	0	0.81614	0.472039	0	0	0	0	0	0	0.387696	0	0	0	0	0.157902	0	0.0772024	0.0712959	0.0711032	0
1700093K21Rik	0.0985241	0.0151605	0	0	0.0155917	0	0	0	0	0.0436482	0.0143053	0	0.0820392	0.118136	0.204538	0	0	0.0150258	0	0	0.0156074	0	0	0	0	0	0	0.0445334	0	0.0282466	0.0605433	0.204266	0.137299	0	0	0.0138943	0	0	0	0	0	0	0.0141269	0.14642	0.0583693	0.286353	0	0.0923058	0
1700094D03Rik	1.17788	0.996863	0.738463	0.291436	0.517786	0.503601	0.556147	0.345671	0.413069	0.637787	0.446561	0.529733	0.880904	0.549248	0.489061	0.485928	0.564513	0.409175	0.825577	0.529529	1.29577	0.402216	0.346132	0.391721	0.420188	0.531429	0.398239	0.640862	0.314198	0.600348	0.583071	0.765565	0.572017	0.860641	0.372885	0.968976	0.708829	1.10361	0.878693	0.342489	0.503226	0.598518	0.347163	0.65157	0.620285	0.133133	0.289806	0.490462	0.60534
1700102P08Rik	0.249062	0.0209043	0	0.0945366	0	0.0968053	0	0.102518	0.428774	0.280864	0.0591754	0.279597	0.131975	0.427598	0.225625	0.0970007	0.272061	0.269343	0.144549	0.380536	0.129123	0.241716	0.097106	0.304961	0.0185602	0.154845	0.103345	0.0614057	0.193924	0.350536	0.229574	0.201183	0.103264	0	0.226573	0.0191584	0.0193626	0.110151	0.218111	0	0.0197117	0.207092	0.175312	0.141326	0.0804836	0.473813	0	0.127278	0.391435
1700109H08Rik	0.0941146	0.260676	0.182071	0.0392955	0.134045	0.120716	0.387032	0.12784	0.283541	0	0.409951	0.387395	0.274286	0.338547	0.273537	0	0.217473	0.04306	0.0858338	0.087875	0.178906	0.228347	0	0	0	0	0.214785	0.0425403	0	0.161895	0.0433753	0.376311	0.178846	0.0417236	0.039241	0.0796348	0	0.366288	0.0412096	0	0.0819343	0.0430403	0.0404838	0.4196	0.0836355	0.574429	0.151566	0.566837	0.299721
1700113H08Rik	0	0	0	0	0	0	0	0	0	0.0175984	0	0	0.0496158	0.0893084	0	0	0	0	0.0181143	0.0556352	0.0566344	0.250588	0	0.0178344	0.0651249	0.016979	0	0.125687	0.0154648	0.017083	0.0549232	0.0882402	0	0.140885	0	0	0	0.0773011	0.0347873	0.0693019	0	0	0.0170873	0.159393	0.0353007	0.0173181	0	0	0.0180722
1700122O11Rik	0	0	0	0	0	0	0	0	0	0	0	0	0.0363377	0	0	0	0	0	0	0	0	0	0	0	0	0	0	0	0.0339784	0	0	0	0	0	0	0	0	0	0	0	0	0	0	0	0	0	0	0.0350444	0
1700123K08Rik	0	0	0	0	0	0	0	0	0	0	0.0176151	0	0	0	0	0	0	0	0	0	0	0	0	0	0	0	0	0.018279	0	0.017391	0.0186378	0	0	0	0	0	0	0	0	0	0	0	0	0	0	0	0	0	0
1700123O20Rik	15.3907	14.1438	14.956	15.4076	15.205	20.2352	17.1802	14.63	16.5255	14.5038	15.02	15.175	17.1269	16.3369	12.16	14.9555	13.5347	15.5486	16.1785	12.41	12.8527	16.0419	15.979	13.7238	14.4976	16.6095	15.5439	16.5995	13.7152	15.9614	16.6465	14.4499	15.932	14.3561	14.8076	13.369	14.6679	16.3252	15.2233	17.5382	14.1578	16.225	15.7052	16.738	13.7719	15.7467	12.9946	15.9029	16.0762
1700125H20Rik	0	0	0	0.0343475	0	0	0	0	0	0	0.0358332	0	0	0.129464	0.0853908	0.0176214	0	0.0376381	0.037513	0	0	0.199594	0	0	0	0.017581	0	0	0.016013	0	0	0.0182737	0	0	0	0	0.0175873	0.0200104	0	0	0	0.0188104	0	0	0	0.0358642	0	0.0330308	0.0187129
1700129C05Rik	0.0687588	0.0211607	0	0	0	0	0	0	0	0.0406154	0.039934	0.0754734	0.229017	0.103057	0.190326	0	0	0.251672	0.020903	0	0.0653533	0	0	0	0	0	0	0.0207196	0.0356912	0.039426	0.147884	0.24438	0.278746	0	0	0	0	0	0.0200714	0	0	0	0	0.0613107	0	0.13989	0	0.239271	0
1810009A15Rik	0	0	0.0995264	0	0	0	0	0.0931756	0	0	0	0	0.085677	0.185062	0.170886	0	0.142654	0.0470763	0	0.288214	0.146695	0.0998581	0	0.0923898	0.126516	0	0.0469636	0	0.160228	0	0	0	0	0.0912304	0.171604	0.0435313	0	0	0.0901066	0	0	0.188219	0	0	0	0.0448577	0	0.0826276	0
1810009J06Rik	0	0	0	0	0	0	0	0	0	0	0	0	0	0	0	0	0	0	0	0	0	0	0	0	0	0	0	0	0	0	0	0	0	0	0	0	0	0	0	0	0	0	0	0	0	0	0	0	0
1810010H24Rik	0.621848	0.855081	1.03663	1.17114	1.13066	0.735385	1.18613	1.42577	0.751661	1.03163	0.933635	0.871372	0.991535	0.809092	0.845997	0.612169	1.21068	1.0412	0.506801	0.938877	0.490445	0.963043	1.3732	1.37811	0.813421	0.927456	0.555585	0.873138	1.99854	1.06969	0.500018	0.411464	0.442508	1.22004	1.07022	0.77247	1.21065	0.411948	0.776306	0.911758	0.598962	0.992313	1.08135	1.30954	1.06995	0.94598	0.916221	1.01999	0.650088
1810013L24Rik	4.93871	4.84181	5.73574	7.99303	6.89292	8.03654	6.94197	8.08453	7.70607	6.20528	6.15873	5.13317	5.3227	6.25355	5.5482	5.67515	5.206	5.75101	5.08414	6.37714	5.60466	6.27584	7.12643	5.78423	8.1306	7.413	8.13467	8.05577	7.12485	7.4158	4.06507	4.77716	5.85701	5.68967	4.42829	4.6331	5.45936	4.94189	4.99037	6.7286	7.97356	7.44796	8.39105	8.36563	6.95017	6.18567	5.35331	5.90258	5.35788
1810020O05Rik	0.0227738	0.0252312	0.0396516	0.0266243	0.00432481	0	0	0.0164984	0	0.00807139	0.00793598	0.0299973	0.022756	0.00409607	0.037823	0.00780523	0.0420991	0	0	0	0	0	0.0117206	0.00408982	0	0	0.0166315	0.0164702	0.0354641	0.0391751	0	0.0121412	0.0103865	0.016154	0	0	0	0	0.00797749	0.00397311	0.00396528	0.00833188	0.0039185	0.00406138	0.0242856	0.0357428	0.00733516	0.00365767	0
1810024B03Rik	1.35727	1.07174	0.967371	0.760568	0.644374	0.62611	0.484714	0.792438	0.753251	0.39559	0.575651	0.543977	0.505603	0.594232	0.578373	0.76509	0.858348	0.506595	0.586349	0.666992	0.865688	0.745278	0.612737	0.529182	0.936914	1.11447	1.09228	0.597348	0.83431	0.814092	0.625534	0.63473	0.203622	0.570045	0.565912	0.831114	1.14542	0.642924	0.625581	0.778911	0.839566	1.06173	0.937209	0.525502	0.603072	0.685151	0.704633	0.458925	0.406241
1810030O07Rik	2.5203	2.01275	2.05997	2.79911	2.75202	3.13566	3.13003	3.04684	3.12396	2.72436	2.81039	2.95661	2.48685	2.33449	2.65795	3.26076	2.88856	3.63228	2.14914	3.14153	2.61106	2.4215	2.99408	2.94194	2.82002	3.09169	3.02541	3.06441	3.21825	3.82597	2.06755	1.86989	2.4234	3.17318	2.42743	2.93225	2.95272	2.25603	3.32169	3.30867	2.238	3.03128	3.82693	3.38218	3.28113	2.99962	2.27292	2.85372	1.99509
1810037I17Rik	20.1324	22.0248	18.1732	18.942	14.1734	21.3716	18.7132	18.1999	17.834	17.38	17.3286	21.1714	17.5102	14.3848	13.9127	18.1656	18.9587	19.2109	18.5497	16.9952	25.8195	17.1298	19.989	22.5348	16.7574	19.2143	18.7558	18.5739	18.118	19.6285	16.2375	15.5911	14.779	21.1211	19.4619	20.0395	24.7635	12.746	20.6797	18.7042	16.4465	18.7607	18.714	18.8123	16.1446	19.9287	14.1291	19.6554	12.9233
1810046K07Rik	0.97998	1.63721	1.08333	1.16905	1.94963	1.37668	1.78472	5.32458	3.49469	2.72895	3.57755	1.55589	0.680009	1.09112	1.35631	0.959621	0.754821	0.640526	0.340478	1.0893	0.243949	1.2681	1.00069	0.649484	0.841566	1.99462	1.29928	0.421863	1.58056	1.62554	0.430143	0.497572	0.0709431	0.765462	0.953403	0.434346	1.13735	0.227025	0.817333	1.40437	0.792212	1.06705	3.75374	2.33021	2.59186	1.91239	2.94973	1.7051	1.44367
1810055G02Rik	12.9892	17.0508	21.6967	15.6608	12.0618	24.8806	28.3317	21.0895	21.2164	26.1486	26.0713	29.7008	21.7746	18.7052	23.2476	15.3949	9.08365	11.9905	21.005	10.966	11.7884	14.6747	9.35002	8.77315	12.8404	22.6969	18.0211	18.0403	19.2693	16.3887	7.34457	11.4143	25.1726	22.9577	18.9912	23.0104	18.2889	34.6717	22.3617	21.9621	14.0978	21.3009	17.2543	24.9246	22.8951	31.9563	39.3255	31.7981	15.0989
1810058I24Rik	136.133	123.234	118.404	108.966	99.7305	157.339	140.594	189.225	144.761	131.554	107.026	151.113	64.6036	79.0283	88.1853	115.125	90.1758	71.9567	82.7704	62.2106	97.0958	65.6831	120.708	68.5721	107.418	108.805	115.582	109.859	121.55	122.894	65.5462	69.3307	65.8724	53.4333	51.7768	65.8356	180.256	120.502	116.309	114.984	88.9826	95.3077	172.628	212.576	185.742	161.063	105.652	144.206	94.2095
1810062G17Rik	0.258531	0.375085	0.285797	0.462617	0.175342	0.378975	0.516397	0.434786	0.413285	0.490862	0.514802	0.57769	0.338288	0.232496	0.490711	1.32909	0.819283	0.506936	0.437885	0.413813	0.702075	0.143375	0.570229	0.563771	0.454123	0.505158	0.573152	0.400654	0.115027	0.508253	0.578734	0.0656329	0.252662	0.687683	0.36958	0.656266	0.726428	0.143741	0.129374	0.28995	0.417991	0.135121	0.794345	0.164662	1.05026	0.579653	0.446088	0.800789	0.504078
2010003K11Rik	20.4413	24.8351	10.2348	16.227	10.2111	33.8984	14.3462	5.14334	4.64083	4.72593	5.0234	15.3565	16.709	11.0193	14.0298	10.8447	4.18379	7.2287	18.8005	7.86056	14.6881	21.2654	21.2925	10.1482	5.45936	10.0804	5.18483	6.3856	6.46515	2.9757	2.44492	2.20312	12.2506	15.5425	13.5358	22.4682	31.7068	22.3296	18.3556	16.7244	8.58415	15.2946	12.5011	12.1342	6.20028	16.3402	27.3246	13.3128	8.07987
2010106E10Rik	0	0	0.440149	0	0	0.0228882	0	0.024239	0.322565	0	0	0.0220356	0	0.240713	0.0222274	0.0229345	0.123702	0.0979727	0.0976471	0.474854	0	0.675412	0.0918374	0.384553	0	0	0.0244345	0.266173	0.104206	0.138132	0.0740175	0.309185	0	0.0474659	0.0223208	0.158541	0	0.182306	0	0	0.0233027	0.0244819	0	0	0.0713596	0.0933553	0	0.021495	0
2010109A12Rik	0.184193	0	0.653278	0	0	0.052501	0.201991	0	0	0.108802	0.267441	0.0505451	0.10225	0.828221	0.0509852	0.0526069	0.113499	0.112365	0.279978	0.0573272	0.291784	0.357521	0.421313	0.275652	0.65428	0.314917	0.280239	0.111008	0.0478054	0.105616	0.113187	0	0.280018	0.108877	0	0	0.10501	0.65713	0	0	0.481065	0	0	0.0547471	0.163684	0.107069	0	0.147915	0.335193
2010315B03Rik	6.45866	6.46929	4.30241	8.37495	7.11614	8.10702	4.9813	7.66953	7.14341	6.93195	7.6331	7.40372	5.66213	5.96167	6.01097	6.1082	6.10484	6.18881	3.68983	4.99505	5.29324	5.02636	5.52948	5.01154	5.20442	5.16703	5.49541	4.84722	5.8638	5.9743	5.48153	4.64516	3.84412	5.40245	6.74757	6.52704	4.84584	4.55306	6.97936	6.6331	6.26994	7.28941	8.24031	8.58424	6.04274	7.27844	6.01509	5.14745	5.84344
2200002D01Rik	15.9934	19.8515	27.3456	15.6829	11.6573	12.6545	20.086	17.3676	17.8226	19.3453	13.4706	15.3518	16.4672	17.7249	15.9263	15.6937	17.8495	19.4322	25.6621	19.4564	34.6918	21.7047	28.2907	23.2992	15.8846	14.2961	23.8081	21.9573	21.5469	23.0596	16.9442	15.2132	17.7562	14.2395	11.3447	15.442	21.906	40.2917	17.5511	12.3881	18.1989	14.871	20.0966	16.1546	14.1537	13.1929	10.5805	20.0379	20.1076
2200002J24Rik	0	0	0	0	0	0	0	0	0	0	0.027471	0	0	0.0850731	0	0	0	0	0	0	0	0.0306032	0	0	0	0	0	0	0	0	0	0	0.0479381	0.0279591	0	0	0	0	0	0.0275064	0	0	0	0	0.0280222	0	0	0.0253226	0
2210010C04Rik	0	0	0	0	0	0	0	0	0	0	0	0	0	0	0	0	0	0	0	0.0146664	0	0	0	0	0	0	0	0	0	0	0	0	0	0	0	0	0	0	0	0	0	0	0	0	0	0	0	0	0
2210016F16Rik	12.495	11.1288	10.6792	10.5934	9.92837	12.3361	12.2086	10.4836	11.3404	8.6625	7.84203	10.5024	10.2852	8.07372	7.87109	9.82747	11.516	10.8336	11.0151	8.95036	11.2756	11.3281	9.96086	13.1359	11.9724	13.576	11.9396	9.1292	8.95834	9.46506	9.08859	9.19544	7.32267	10.9731	9.95229	11.0266	11.919	11.0206	12.4876	9.57858	9.04072	12.5189	11.1496	10.5037	10.6694	10.0527	10.3685	11.1447	7.93022
2210016L21Rik	7.96557	6.49702	6.40503	6.42725	5.89298	8.06494	8.09886	8.89492	8.30783	6.97122	6.51367	5.87366	5.92067	5.71314	4.24069	6.51104	7.22698	8.09385	5.88308	6.25112	6.82787	5.26441	7.14686	7.7229	7.49098	7.35249	8.00755	5.58847	7.4768	6.22066	5.67564	3.92966	2.24733	7.92929	7.6205	6.14047	9.96707	4.30312	7.89581	6.52208	7.10484	6.68219	9.43843	8.43176	7.20893	7.05194	5.94184	6.14162	4.80225
2210408I21Rik	0.0708753	0.0928279	0.0940656	0.143145	0.0829477	0.164902	0.0908282	0.137319	0.161742	0.153345	0.136413	0.122122	0.0850936	0.0770783	0.0780176	0.0677888	0.0563684	0.0618383	0.0932008	0.0846442	0.0767647	0.054388	0.128656	0.0799206	0.0689071	0.10145	0.075232	0.114734	0.0962524	0.10916	0.0850804	0.0688337	0.0463564	0.134452	0.0907158	0.1046	0.0676577	0.0561306	0.0707284	0.0790778	0.0875316	0.0874384	0.140383	0.123456	0.168445	0.117848	0.145994	0.131039	0.0599899
2210418O10Rik	0.0512766	0.307719	0.0991977	0.164139	0.162293	0.080385	0.0492023	0.170258	0.0514941	0.151444	0.0818966	0.0422129	0.220601	0.0922256	0.149032	0.0512574	0.0868897	0.594331	0.0779416	0.0558566	0	0.0912343	0.131948	0.222538	0.0420326	0.0584454	0.0858157	0.0154515	0.0399248	0.139658	0.110284	0.113903	0.0519684	0.159126	0.0427594	0.028925	0.0730832	0.149674	0.209554	0.171459	0.133921	0.132882	0.25733	0.167648	0.0987289	0.111774	0.13763	0.0617661	0.0388803
2300002M23Rik	0	0	0	0	0	0	0	0	0	0	0	0	0	0	0	0	0	0	0	0	0	0	0	0	0	0	0	0	0	0	0	0	0	0	0	0	0	0	0	0	0	0	0	0	0	0	0	0	0
2300009A05Rik	18.2296	13.2463	15.946	11.605	10.6313	14.0485	11.5226	12.4829	11.914	14.856	11.8128	12.9693	10.8224	10.3726	15.138	16.7765	13.9892	18.792	10.5193	9.61372	16.2037	17.0367	6.27389	14.1964	12.7755	10.7739	12.07	14.7504	16.91	13.3563	12.395	12.8482	5.55978	12.771	13.841	16.2819	17.9469	8.15688	15.3237	8.4907	11.119	13.0712	17.7645	18.7132	16.2498	14.6685	10.4655	12.1089	14.2321
2310002L09Rik	0	0	0	0	0	0	0	0	0	0	0	0	0	0	0	0	0	0	0	0	0	0	0	0	0	0	0	0	0	0	0	0	0	0	0	0	0	0	0	0	0	0	0	0	0	0	0	0	0
2310009B15Rik	8.19052	8.10598	6.38363	5.80624	4.19624	5.74403	3.58631	3.8419	4.76778	5.89969	5.0307	5.23899	5.25	4.39823	7.82904	5.40221	5.88205	5.23017	6.39507	5.33675	2.80031	6.63365	6.82327	5.3968	7.24529	5.99428	7.53063	5.06051	7.75368	8.36231	4.83395	3.71734	3.35923	9.09077	5.50336	4.93603	8.46557	5.73327	5.88265	8.12119	4.36038	3.44925	6.8943	6.7779	6.96437	4.9323	5.3141	7.28715	4.93261
2310011J03Rik	7.8487	10.055	8.90626	10.0937	8.41532	11.1336	9.17422	10.3765	10.0554	8.62544	7.36764	7.34626	8.20733	6.89415	8.33649	8.16724	7.46067	8.98213	7.50956	6.96856	6.24555	7.77467	9.81133	8.48617	7.29825	9.69151	9.34941	6.94863	9.28513	7.57045	6.07554	7.10002	6.50551	6.92312	6.30824	7.58499	7.99535	6.78814	8.06332	7.81942	6.17965	10.4249	10.0325	10.5249	8.68695	8.77101	7.75702	9.1367	6.86469
2310022A10Rik	1.39327	1.51898	1.53406	1.27485	1.50589	1.47021	1.79203	1.97307	1.72239	1.44462	1.45912	1.07378	1.86364	1.54621	1.55085	1.95577	1.05489	1.98019	1.45993	1.2317	1.53558	0.92063	1.29679	1.54385	1.62809	1.54582	1.63719	0.683362	1.6734	1.31308	1.69412	1.60673	1.82517	1.32734	1.44613	1.2667	1.45766	1.31236	1.49271	1.38343	2.0517	1.51836	1.32616	1.48024	1.35668	1.04682	1.20543	1.47594	1.61838
2310022B05Rik	3.28626	3.70099	3.27715	5.70931	5.52583	5.42003	4.68605	5.40822	4.46643	4.66061	4.11266	3.37544	3.41415	4.51989	4.86646	3.36494	2.85878	3.27709	3.34971	3.21088	2.49493	6.07256	4.55545	3.93745	4.51194	6.4535	5.87907	3.771	4.92735	4.05159	5.12043	5.83994	3.22491	4.33007	5.54019	4.32164	4.22849	2.55402	3.99161	5.49358	4.69444	6.26271	4.31519	5.27995	4.6382	3.04281	3.85864	3.97894	3.82332
2310030G06Rik	15.1515	15.7559	13.404	15.0837	11.2123	16.4601	12.4173	10.6444	14.388	12.756	9.9584	15.6027	12.9306	12.6316	14.4849	12.3815	13.2568	13.297	14.3101	10.8494	14.1192	16.9809	15.9562	15.6383	14.3206	13.6898	12.6499	12.4297	9.84499	13.7041	15.2085	17.2715	13.0949	13.6254	13.534	15.0103	13.6948	14.6634	13.67	15.8035	16.5234	15.7075	12.4783	15.9623	10.9488	13.8927	11.3102	12.4488	14.1787
2310033P09Rik	9.04083	6.34772	9.50433	7.23315	6.32265	6.50404	5.14273	6.7408	5.12597	3.59755	3.84375	4.99156	4.82341	4.11388	4.33821	6.54036	6.90524	7.38118	5.18421	5.61078	7.56394	5.41162	6.31528	8.45824	3.41704	3.77175	4.10182	5.18766	5.43758	6.19283	4.01701	4.47354	5.0615	6.26407	4.33387	5.51982	7.52307	7.50607	8.03587	6.0446	6.62182	6.01612	6.38068	6.3237	6.25416	4.05949	5.92851	4.06484	4.87662
2310039H08Rik	46.9651	47.942	47.9546	38.3462	31.8647	48.4595	41.7061	37.1297	43.5737	31.8557	38.8292	41.9243	36.7149	29.2791	30.0001	40.2407	34.8803	40.8647	41.1258	33.1629	47.7004	48.7481	43.0099	45.5322	40.6749	46.4739	42.7933	39.309	49.2429	50.4274	36.7907	38.8684	18.0315	37.5509	38.1841	36.8666	58.4763	42.7317	45.5886	39.7906	37.4007	41.045	47.7065	38.3459	39.8404	42.2785	36.3452	41.3852	36.6342
2310050C09Rik	0	0	0	0	0	0	0	0	0	0	0	0	0	0	0	0	0	0	0	0	0	0	0	0	0	0	0	0	0	0	0	0	0	0	0	0	0	0	0	0	0	0	0	0	0	0	0	0	0
2310057J18Rik	0	0	0	0	0	0	0.125881	0	0	0	0	0	0	0	0	0	0	0	0.116321	0	0	0	0	0.0229048	0	0	0	0	0	0	0	0	0	0.0904696	0.0850866	0	0	0	0	0	0	0	0	0	0	0	0	0	0.0232103
2310057M21Rik	0.39306	0.299389	0.465745	0.467724	0.335896	0.487351	0.654642	0.453823	0.744344	0.435334	0.719091	0.412569	0.319112	0.530216	0.359041	0.631468	0.526787	0.737328	0.286781	0.412877	0.205476	0.553127	0.8513	0.555877	0.773282	0.445213	0.430573	0.559646	0.512623	0.464844	0.597803	0.785812	0.709586	0.365934	0.344161	0.532139	0.336131	0.401564	0.55935	0.574301	0.650162	0.77294	0.701668	0.622108	0.471549	0.462673	0.561788	0.599726	0.643759
2310061I04Rik	13.9481	13.5631	10.8484	8.33655	9.68921	9.91435	8.49671	11.4435	9.51794	11.8547	10.9953	10.3122	12.2983	9.74496	10.1003	9.10876	11.8262	9.49656	9.32093	7.56623	12.1462	13.4907	7.04561	10.7797	10.812	9.93858	8.99796	12.1808	15.2633	13.5998	10.9639	11.3829	3.9263	9.20181	10.4721	11.468	13.4679	8.06898	11.5508	10.8717	12.4592	9.40552	13.576	12.8316	12.0862	10.7018	9.81942	9.08252	11.0528
2410002F23Rik	3.37531	2.57217	3.60173	3.17649	2.40369	1.96996	2.1702	3.31126	2.14446	2.12432	1.92532	2.38174	2.09677	1.63815	1.67951	2.23789	2.31506	2.31645	1.8812	1.53825	1.22215	2.27483	2.12543	2.54969	2.0861	2.519	2.37204	2.28849	2.82623	2.66116	1.23461	1.80898	1.58825	1.94765	2.14451	2.05134	3.00099	3.79238	2.42804	2.32505	1.71411	2.30314	3.28407	2.31699	2.38055	1.96202	1.85505	1.63492	1.57215
2410004B18Rik	4.8491	4.33952	4.40244	3.83616	3.37245	3.34626	3.23607	3.33188	2.65452	3.59926	3.07567	2.97647	5.08262	3.65311	3.32029	4.97485	3.93156	5.05996	3.04528	3.05813	3.78013	3.88045	4.39648	3.38017	2.44074	3.25441	1.68909	4.28751	3.99087	3.09142	3.70513	2.79682	4.84987	3.50747	3.52933	4.12105	4.32866	3.68343	3.42701	3.6362	3.38834	3.17075	3.00072	3.54631	3.43979	3.15251	3.18533	3.6037	4.17996
2410004P03Rik	0	0	0	0	0	0.0153198	0	0	0.0154216	0.0158742	0	0	0.0298364	0.0161116	0.0148775	0	0	0.065576	0	0.0167281	0	0	0.153674	0	0	0.0612619	0	0.0161961	0.0139496	0.0308186	0.016514	0	0	0.0158852	0	0	0	0	0.031379	0	0.0155972	0	0	0	0	0.0156214	0.0721311	0.0143872	0.0652062
2410137M14Rik	0	0	0	0	0	0	0	0	0	0	0	0	0	0	0	0	0	0	0	0	0	0	0	0	0	0	0	0	0	0	0	0	0	0	0	0	0	0	0	0	0	0	0	0	0	0	0	0	0
2510002D24Rik	4.79156	4.79249	3.90297	4.31711	3.49206	4.09724	3.1026	4.33904	4.03402	3.45413	3.89051	3.75429	2.4324	2.70259	3.08892	3.77239	3.84605	4.75953	3.96747	2.97278	4.83388	3.39589	3.71339	3.84012	3.35065	3.66492	3.45319	3.24871	4.70439	3.62411	3.00254	3.16511	1.38178	3.76398	2.93541	3.42309	4.92427	3.26143	3.54278	3.74887	3.75978	4.08459	4.57422	4.75975	3.73512	3.86639	3.7398	2.75086	3.27942
2510009E07Rik	1.32916	1.26325	1.15332	1.61048	1.96114	2.06141	1.6773	1.91165	2.05828	2.59207	1.30551	0.960122	1.09049	2.26757	1.82875	1.67478	1.99335	1.25203	1.2954	1.20454	1.07754	1.20775	2.48137	0.994568	1.63966	2.09425	1.33824	2.55629	1.94299	1.24407	1.51343	1.16943	2.10483	2.07971	1.74407	1.27903	1.20351	0.532515	1.33516	1.35266	1.69033	1.97253	1.79371	1.95207	1.37803	1.92019	1.22766	2.36497	1.31018
2510022D24Rik	10.5659	8.73936	7.62638	6.39248	5.50592	5.80114	5.5798	5.00197	4.65597	3.87877	5.43102	5.9624	6.01169	4.82309	4.98655	5.55756	5.76214	6.8371	5.53929	5.30722	9.97727	6.89551	4.61994	7.84099	5.07269	3.19365	5.41892	4.24751	6.83486	6.18988	5.80972	5.58	3.53659	5.60881	7.68327	6.51617	7.60481	6.06571	6.744	6.13778	4.98834	6.39374	5.5013	5.72234	4.64382	5.41574	4.07863	5.88975	4.98421
2510039O18Rik	5.7939	6.33855	6.83329	5.88002	4.96362	5.60227	4.53239	5.3299	5.39574	5.8796	4.96749	5.48178	6.08636	6.75222	5.87907	5.3447	6.28198	6.47135	6.26835	4.58795	6.08891	5.62301	5.08791	5.16811	5.31406	4.56692	4.4087	6.42091	5.58392	5.99707	4.3952	4.60406	5.38727	5.55794	5.67401	5.37526	6.06743	5.99483	6.11282	6.00874	5.65708	5.70534	5.0899	5.73957	5.09437	5.61913	5.5097	5.86974	5.82898
2610001J05Rik	5.87772	5.74931	5.33711	5.24429	4.81675	5.88632	4.42486	5.29385	5.83428	5.04838	4.49314	5.01315	4.60326	3.92388	4.30927	5.57153	5.08032	4.97142	4.75207	3.77735	3.77473	4.54293	5.81377	4.57404	4.93965	4.79827	5.51057	3.40831	4.02402	4.27203	3.79735	3.90518	3.04291	4.92041	3.77983	4.95549	5.78717	4.27632	5.66668	4.74837	5.09859	5.59876	5.9131	6.01539	5.74089	4.97721	4.29795	5.3154	3.82559
2610002M06Rik	2.95453	3.36055	2.30635	4.48713	3.23193	4.58496	4.15423	3.57256	4.44688	4.0926	3.80819	3.1909	2.78629	3.16975	2.75477	3.98725	3.72097	3.96839	3.76085	3.54915	2.61113	2.63822	5.3007	4.17334	4.26311	4.49998	4.0062	3.0458	3.67713	3.88359	3.98151	4.24743	3.48471	3.90139	3.62123	3.11887	2.98958	2.95877	3.23296	4.00904	4.84348	4.467	4.91516	3.56401	3.78736	3.91694	3.43641	4.4955	2.86125
2610008E11Rik	1.43344	1.44107	1.50208	1.9285	2.14747	1.96797	1.86013	1.70912	1.23387	2.03213	1.7691	1.45541	1.43895	1.00978	1.35566	1.5489	1.19242	1.09306	1.14753	1.17482	0.855311	1.17476	1.94676	1.6518	2.0106	1.80404	1.56297	1.6126	1.51914	1.41097	1.33596	1.5284	1.53147	1.52516	1.67348	1.29376	1.59357	1.12352	1.52729	2.09092	1.82335	2.03945	2.39104	1.32077	1.64183	1.58315	1.5518	1.46447	1.15211
2610028H24Rik	0	0	0	0	0	0	0.016946	0	0	0	0	0	0	0	0	0	0	0	0	0	0	0	0	0	0	0	0	0	0	0	0	0	0	0	0	0	0	0	0	0	0	0	0	0	0	0	0	0	0
2610042L04Rik	0	0	0	0	0	0	0	0	0	0	0	0	0	0	0	0	0	0	0	0	0	0	0	0	0	0	0	0	0	0	0	0	0	0.0054578	0	0	0	0	0	0	0	0	0	0.00548873	0	0	0	0	0
2610044O15Rik8	1.36403	2.25633	1.2461	1.2656	1.20522	1.58756	1.05954	1.86997	1.76119	1.47716	1.66693	1.84034	1.0727	0.851849	0.991111	1.07133	1.08565	0.953455	1.20945	1.04364	1.22444	1.28702	1.75499	1.13973	0.9473	1.328	1.67752	1.14746	1.85859	2.60709	0.99536	0.807994	1.00802	1.39419	1.94316	1.25035	1.00446	1.08755	1.16134	1.4873	1.15451	1.29957	1.9721	1.75684	1.21215	1.91615	1.20512	2.03861	0.827414
2610301B20Rik	2.88313	2.79299	2.06069	3.21405	3.47929	2.84183	2.27784	3.11244	3.47199	2.79367	2.14052	2.27997	2.27064	2.51615	1.99318	3.12746	3.34747	2.67721	2.08543	1.93611	2.78083	2.49485	4.31254	3.00967	1.89768	2.28254	2.50225	3.06859	3.03	2.9073	1.95061	2.62487	1.91084	2.59412	3.05563	2.48762	2.89065	2.10047	3.09698	2.71317	2.49763	3.23456	3.07909	2.67214	3.62229	2.08046	2.01278	2.05296	1.84797
2610318N02Rik	0.1011	0.0373364	0	0.0337696	0	0	0.0997817	0	0.0348098	0.286651	0.334687	0.183105	0.606124	0.818266	0.822749	0	0	0.111014	0.0184409	0	0.134529	0	0.0173437	0	0.0165748	0	0	0.310744	0.409333	0.278256	0.42867	0.485088	0.614783	0	0	0	0	0.157389	0.177072	0	0	0.0184939	0.0173954	0.270445	0.0898428	0.440759	0	0.487125	0
2610507B11Rik	11.9167	13.9905	13.9892	22.1435	21.136	21.9772	20.915	21.0861	21.4901	22.5197	20.9302	16.6405	14.4704	23.9351	19.4324	18.7862	17.4757	19.5449	16.6378	16.2842	11.7503	14.4252	19.2348	17.1453	19.8475	17.9999	16.283	23.7261	22.0492	19.8165	13.565	19.0102	17.1742	15.3885	15.7109	14.0555	16.0696	14.0456	15.9759	19.4949	21.0828	22.272	21.4208	23.5296	24.4205	20.6373	22.3503	22.1288	17.662
2610524H06Rik	0.356042	0.164359	0.137757	0.0891946	0.371874	0.6089	0.117133	0.19345	0.827478	0.0630935	0.0310175	0.0586216	0.533645	0	0.206962	0.396584	0.46072	0.716756	0.129886	0.0997312	0.372249	0.17277	0.73295	0.287728	0.204299	0.42611	0.325018	0.547172	0.776217	0.275606	0	0.474536	0.0541269	1.1049	0.385973	0.271138	0.152237	0.173212	0.405337	0.310575	0.278967	0.0325649	0.183784	0.25398	0.126559	0.155222	0.0860077	0.48606	0.356357
2610528A11Rik	0.0445052	0	0	0	0	0	0	0	0	0.0394335	0.155087	0	0	0.0400234	0.14783	0	0	0	0	0	0.042301	0	0	0.0399623	0	0.0380456	0	0.0402332	0	0.0382787	0	0	0.101488	0	0	0	0	0.0433029	0	0	0.0387454	0	0	0	0	0.0388054	0	0.0714794	0
2610528J11Rik	12.943	12.8052	12.4915	7.51975	10.2826	8.64106	9.07343	13.4512	8.15016	8.54328	9.53508	10.3453	6.07584	9.99909	13.7535	9.15469	10.1967	10.3068	9.16343	8.40806	10.4855	10.004	9.53718	12.1158	8.37856	8.46537	10.4143	7.2507	10.9794	10.908	7.79336	6.66352	1.58468	9.7045	9.05464	9.23664	10.3008	3.4371	9.93995	9.49687	11.5956	8.6601	11.1101	9.73367	9.10885	7.72555	7.18113	7.02221	10.4595
2700049A03Rik	0.381321	0.429717	0.379693	0.374617	0.335448	0.321271	0.456601	0.44687	0.357195	0.437238	0.591116	0.697085	0.256817	0.463951	0.270086	0.369967	0.466479	0.318142	0.398913	0.44505	0.250506	0.331978	0.658968	0.609265	0.528624	0.436231	0.383928	0.400481	0.6593	0.607712	0.315302	0.428506	0.379362	0.452457	0.224458	0.25148	0.335683	0.18551	0.284827	0.410891	0.678587	0.456478	0.564446	0.365017	0.583044	0.513396	0.388325	0.328734	0.178584
2700062C07Rik	9.35697	8.78939	8.01014	7.40522	5.38648	7.66657	7.34723	7.91234	6.6511	6.49964	6.98705	6.79048	5.13091	3.87017	5.38763	7.15128	5.84606	6.83182	5.56028	4.62706	7.49908	6.26493	7.69038	6.96738	7.29598	5.60199	5.83332	5.89463	4.59469	5.63631	6.10049	6.74973	3.61816	4.62517	7.01432	6.73115	8.2248	7.20087	7.96579	4.66405	6.41462	7.42508	7.29258	8.16898	6.72163	6.70883	5.67051	6.30972	4.65741
2700081O15Rik	0.383745	0.366305	0.503307	0.331311	0.401427	0.361509	0.29957	0.653778	0.324721	0.512902	0.277646	0.26237	0.514509	0.292458	0.307863	0.373384	0.276539	0.172598	0.326253	0.267209	0.321464	0.277742	0.474211	0.233609	0.693109	0.556011	0.379994	0.64678	0.607709	0.402781	0.143885	0.271622	0.118654	0.409452	0.238647	0.330208	0.278106	0.183525	0.210748	0.0851035	0.130235	0.594893	0.570749	0.243584	0.421936	0.431008	0.314237	0.297718	0.177543
2700097O09Rik	2.56002	2.24296	2.47626	1.39609	2.97647	2.23374	1.52544	2.19997	1.88881	1.80537	1.66129	0.967735	2.24044	1.90285	1.64863	1.7906	1.69014	1.64935	1.69152	0.902459	2.65668	1.49578	1.61329	2.06414	1.34904	1.20588	0.953857	1.44052	1.62716	1.39301	2.43195	1.85688	4.01098	2.24669	2.00409	1.87881	2.70304	2.94836	2.44778	1.66343	1.63741	2.22202	1.68552	1.72368	1.94998	1.41218	1.40931	1.25866	1.40236
2810004N23Rik	10.9069	9.03594	11.3272	13.8855	14.656	13.8232	12.3146	13.3382	14.3761	12.9213	11.7501	12.4865	12.2242	12.2607	12.1504	11.9737	9.33859	12.832	10.458	10.5021	9.1866	11.3886	14.1376	11.8048	13.2115	15.8173	11.49	12.9632	12.094	11.1818	10.0311	11.1622	11.6216	9.54117	10.9021	9.74388	10.6597	12.9337	14.0289	10.8945	14.6246	16.0104	13.1744	14.6316	13.457	11.6966	11.8799	15.4451	11.0318
2810006K23Rik	2.76878	2.69652	3.06241	2.80963	3.51643	4.21568	2.99788	3.3748	3.59005	3.6333	3.47057	3.09687	2.0915	3.5931	2.77459	3.41339	3.12066	3.48502	2.59975	2.31252	2.47619	2.67578	2.61543	2.9687	3.55289	3.066	3.64731	2.48189	3.4384	2.84363	2.75674	2.85463	1.11891	2.80714	2.55243	3.06442	2.49764	2.11426	3.02833	2.90436	3.72246	3.12012	3.44738	3.56267	3.10417	2.52623	3.02908	2.80512	2.66812
2810021J22Rik	0.367954	0.374263	0.325753	0.557239	0.527028	0.319969	0.394959	0.400975	0.209362	0.281816	0.239056	0.231037	0.436214	0.280423	0.279658	0.50764	0.247867	0.268217	0.290077	0.291152	0.183756	0.387364	0.583083	0.369594	0.286284	0.373192	0.324506	0.208601	0.388468	0.166283	0.333415	0.265987	0.241765	0.210126	0.348441	0.517146	0.39466	0.230585	0.344075	0.631052	0.472356	0.678792	0.386303	0.272487	0.476621	0.494839	0.441915	0.405664	0.27238
2810408A11Rik	0.0359274	0.182436	0.0173759	0.0150007	0	0	0.0147746	0	0	0.0954993	0.062598	0.0147884	0.134622	0.0807733	0.10442	0.123133	0.0664146	0.0164378	0.0163831	0	0.017074	0	0.0308168	0	0	0.0153564	0.0655936	0.0162394	0.139868	0.169955	0.165581	0.143653	0.177509	0.0637103	0	0	0.153619	0.0349568	0.0157314	0.0156697	0.0156388	0.0164302	0.0309086	0.0800891	0.0159635	0.0626522	0	0.100979	0.0163451
2810459M11Rik	20.2724	20.1715	20.6546	20.5893	24.5048	22.9145	13.2507	18.6049	19.2325	15.6979	14.273	13.7953	16.6197	22.2731	19.3088	19.4297	15.8434	20.6023	17.9821	15.222	16.7434	18.4589	23.0203	18.5114	15.086	15.2836	11.6826	17.0298	13.1812	13.3008	15.7255	13.6779	10.8949	13.2011	10.5289	14.7262	21.6552	16.7665	20.3185	22.9085	22.4325	24.1774	20.621	20.6074	20.0259	15.3862	13.9814	13.6597	19.4292
2900026A02Rik	3.72218	3.59128	4.40849	5.44996	8.21043	6.46575	7.28035	8.06404	5.34072	6.33434	6.68932	3.6863	5.15753	7.03923	7.15399	5.07453	3.27069	4.07795	5.36501	6.12855	3.7022	8.08464	8.42337	5.34423	7.59628	7.33277	6.53824	5.47907	5.04847	3.73919	4.42907	4.29312	3.74342	5.13326	6.05253	4.70513	4.40489	4.31022	5.38457	7.09481	6.57357	7.81634	7.37725	6.70203	6.49489	5.51662	6.69491	5.29445	5.82945
2900092C05Rik	0	0.0330467	0	0	0	0	0	0	0	0	0.062365	0.0294667	0	0.032189	0	0	0	0	0	0	0	0	0	0	0	0	0	0.0323578	0.0278695	0.0307858	0	0.127216	0.0544148	0	0	0	0	0	0	0	0	0	0	0	0	0	0	0.0862316	0
3110009E18Rik	0.174151	0.0964716	0.175191	0.133792	0.132287	0.184656	0.223445	0.176629	0.119924	0.0370332	0.315569	0.252328	0.150813	0.175407	0.156186	0.167122	0.122334	0.223101	0.266831	0.104067	0.172147	0.148733	0.101577	0.131354	0.0628125	0.125054	0.139899	0.0629737	0.0650865	0.0898716	0.0706307	0.0742752	0.0423602	0.0494118	0.0638986	0.212195	0.18467	0.149113	0.183012	0.0850706	0.115225	0.165656	0.149824	0.0745376	0.167141	0.0728867	0.173885	0.106287	0.0443686
3110040N11Rik	9.3132	9.56767	8.95642	10.4293	8.66413	11.0019	9.34233	8.70178	8.94338	8.58577	9.68453	10.1045	9.72729	7.81858	8.00198	8.71777	10.474	9.06397	8.32193	7.43915	9.44036	10.1618	12.329	8.84592	7.59013	9.29602	11.524	8.73556	8.67656	10.4411	11.4129	8.9209	5.70833	7.66095	7.87849	8.1081	9.82881	9.42826	9.21661	10.1901	11.0839	9.25676	9.86477	10.9445	9.13734	10.3735	10.4902	9.01361	7.34744
3110082I17Rik	1.16324	2.63612	3.75062	3.10546	2.69436	2.336	1.92796	2.60155	3.92933	2.90465	2.80985	3.74346	1.17408	2.96395	1.1416	2.1746	2.86713	2.17725	2.55579	2.50138	1.34016	2.92497	6.48554	7.21657	5.28781	3.22429	3.42699	5.22606	4.72074	6.1091	1.23468	2.66227	3.25548	3.7349	1.48444	1.92381	0.859116	0.960331	0.910648	1.09157	3.78995	5.48093	4.51854	3.15887	4.10357	3.64214	1.41919	5.19437	2.614
3110082J24Rik	0	0	0	0	0	0	0	0	0	0	0	0	0	0	0	0	0	0	0	0	0	0	0	0	0	0	0	0	0	0	0.0404346	0	0	0	0	0	0	0	0	0	0	0	0	0	0	0.152996	0	0	0
3300002I08Rik	0.12839	0.0985429	0.0688279	0.209259	0.232067	0.183858	0.250634	0.159689	0.133151	0.237112	0.190011	0.134985	0.119789	0.121025	0.179835	0.160372	0.158703	0.239215	0.134023	0.251311	0.104388	0.159132	0.23883	0.20279	0.167377	0.146781	0.138384	0.271287	0.127668	0.105106	0.152564	0.137446	0.365676	0.0946362	0.221868	0.0955482	0.202393	0.221247	0.153075	0.213195	0.254522	0.24052	0.142394	0.186207	0.136089	0.215802	0.141995	0.207448	0.122452
3425401B19Rik	0	0	0	0	0	0	0	0	0	0	0.00428406	0	0	0	0	0	0	0	0	0	0	0	0	0	0	0	0	0	0	0	0	0	0	0.0174407	0	0	0	0	0	0	0	0.0269867	0	0	0	0	0	0	0
3830403N18Rik	0	0	0	0	0.0936874	0.126557	0	0	0.0212329	0	0.0214894	0	0	0.022183	0.0204838	0.147947	0.227996	0.0225718	0.0899871	0	0	0.0239396	0.0846332	0.0885967	0	0.0210868	0	0	0	0	0.0454741	0	0	0	0.0822795	0.20872	0.316417	0	0	0.0860685	0	0	0	0	0	0	0	0.0594264	0.0224445
3830406C13Rik	1.63694	2.14234	1.43647	2.24066	1.8187	2.59746	2.11666	2.0516	2.43315	1.95131	1.46282	1.68103	1.66517	1.36207	1.48546	2.06409	2.3709	1.938	1.22358	1.39055	1.7283	1.58457	2.08443	2.21235	1.67385	2.01608	2.10282	1.53321	1.75087	1.80708	1.54386	1.417	1.84396	1.8367	1.79426	1.47077	2.18998	1.60914	2.14659	1.75176	2.00909	2.22266	2.02168	1.87344	1.79211	1.68112	1.71897	1.76853	1.45874
4430402I18Rik	0.345058	0.323799	0.30641	0.165328	0.375978	0.232176	0.414068	0.348328	0.209374	0.130313	0.202047	0.214213	0.131886	0.223829	0.244263	0.208411	0.277106	0.207047	0.232154	0.179576	0.338721	0.126266	0.160117	0.167616	0.245757	0.261125	0.309827	0.0971604	0.145345	0.204342	0.067783	0.241257	0.0644964	0.160497	0.353782	0.272824	0.362805	0.121085	0.361623	0.231913	0.147738	0.263864	0.116796	0.232022	0.291557	0.276205	0.0956525	0.258927	0.211027
4833420G17Rik	7.38411	6.55715	7.01666	5.82208	7.0937	5.98961	6.50128	6.402	6.61743	7.6859	7.15077	6.87335	7.45779	6.26021	7.13129	6.02957	6.2538	6.35007	6.09163	5.58855	6.15268	7.35574	6.28724	5.90015	6.04405	5.70058	5.87955	6.08718	7.20997	7.54476	5.04729	4.2488	4.86279	5.99916	6.72724	7.54169	6.38882	6.59382	6.20063	6.19524	5.65441	7.53725	8.42352	6.65194	6.64865	6.75042	7.90159	6.22583	6.61025
4833439L19Rik	12.3976	12.1383	13.9256	14.1155	13.9148	16.0464	13.969	13.7305	15.8478	19.3483	17.8299	13.4645	14.7532	20.3772	16.8951	15.9476	14.5509	17.7543	13.9092	13.7207	12.7642	14.4101	15.7506	12.7389	11.4577	13.1615	12.296	19.2889	17.8687	18.1161	19.4966	22.3108	15.0484	14.5588	13.5514	13.4503	13.6902	12.8391	14.2383	14.9208	17.4949	18.2844	14.2649	17.4229	16.9341	17.5431	14.8509	16.3967	19.1064
4921504E06Rik	0	0.0155009	0	0	0	0	0	0	0	0	0	0	0.0139802	0.0301973	0	0	0.0155183	0	0	0	0	0	0	0	0	0	0	0	0	0	0	0	0	0	0	0	0	0	0	0.0585816	0	0	0	0	0	0.0292783	0	0.0134826	0
4921507P07Rik	0.0234548	0.0324823	0.328968	0.0587583	0.0222708	0.130365	0.0289363	0.127439	0.070663	0.155865	0.163466	0.173781	0.302721	0.158196	0.331111	0.0602899	0.0758767	0.0536562	0.106956	0	0.0891726	0.0569076	0.0502961	0.0105303	0.124972	0.040101	0.139172	0.116619	0.0913117	0.131127	0.118908	0.145884	0.187199	0.0831854	0.00977947	0.0198462	0.0902599	0.0228212	0.215672	0.143218	0.0816773	0.11799	0.13116	0.125485	0.0937947	0.306764	0.151091	0.226023	0.106707
4921509C19Rik	0	0	0	0	0	0	0	0	0	0	0.00779562	0	0	0	0.00743082	0	0	0	0	0	0	0	0	0	0	0	0	0.0242683	0	0	0.00824822	0	0.00680185	0	0	0	0	0.00870665	0	0	0	0	0	0	0.00795204	0	0	0	0
4921517D22Rik	0	0	0	0	0	0	0	0	0	0	0	0.00881003	0.0178221	0	0.00888673	0	0	0	0.00976005	0	0	0	0	0	0	0	0	0	0	0	0.00986429	0.00950884	0.00813453	0	0	0	0	0	0	0	0	0	0	0	0	0.0279932	0	0.0085939	0
4921524J17Rik	3.5439	5.72588	5.0399	5.81302	2.44363	3.24683	4.38948	3.72498	5.86498	4.54184	4.17161	4.72354	3.96972	5.00817	3.80123	4.51859	6.76566	6.38922	4.77118	4.94373	4.07012	3.37796	4.19781	4.18604	4.98004	3.24592	3.27361	5.01535	4.76315	5.62444	4.33603	5.75423	4.39344	4.37666	4.27456	4.67648	3.62592	3.30449	4.41511	4.45301	4.29731	4.7656	4.66401	4.60836	4.21782	5.48113	3.4821	4.91259	4.22267
4921524L21Rik	0	0.0208762	0	0	0	0	0	0	0	0.0200347	0	0	0.0188282	0.0406689	0	0	0	0	0	0	0	0	0	0	0	0	0	0	0	0.019448	0	0.0200912	0.0515624	0	0	0	0	0	0	0	0	0	0	0.0201622	0	0.0197157	0	0.0363162	0
4921528I07Rik	0	0	0	0	0	0.0144721	0	0	0	0	0	0	0.0140927	0	0	0	0	0	0.0154354	0	0	0	0	0	0	0	0	0.0305999	0	0	0	0.0150381	0.038594	0	0	0	0	0.0164673	0	0	0	0.0154798	0	0	0	0	0	0.0271823	0
4921536K21Rik	0	0.0118655	0	0	0	0	0	0.0698283	0	0	0.0335885	0.0105801	0.0642087	0	0.0426889	0	0	0	0	0	0.0244305	0	0.0661419	0	0	0	0	0	0	0.0442149	0.0236924	0.0228386	0.0195378	0	0	0	0	0	0.0112547	0	0	0	0	0	0.0114208	0.0448234	0	0.0206411	0
4921539E11Rik	0.0130613	0	0	0	0	0	0	0.0118278	0	0	0	0.0215052	0.0326278	0.023492	0.0542311	0	0	0.0239037	0.0119121	0	0.0124144	0	0	0	0	0	0	0	0.0203395	0.0224679	0.036118	0.046422	0.0297845	0	0	0	0	0.0127085	0.0114382	0	0	0	0	0.0116465	0	0.0113886	0	0.0314665	0
4930402F06Rik	0	0.0212475	0	0	0	0	0	0	0	0	0	0	0	0	0	0	0	0	0	0	0	0	0	0	0	0	0	0	0	0	0	0	0	0	0	0	0	0	0	0	0	0	0	0	0	0	0	0	0
4930402H24Rik	2.62674	3.63352	3.00837	4.00995	3.34283	4.28555	4.10703	3.72906	4.14132	3.25674	3.37293	3.07096	2.6619	5.0115	3.34385	4.88422	4.25298	4.52764	3.46034	3.87476	2.08053	2.24831	3.27011	2.45688	3.8167	4.59232	3.64674	3.42998	3.45487	2.55341	3.64022	5.0245	1.42122	5.13514	4.90565	3.4381	3.70873	1.86802	3.0032	3.05905	3.48179	3.48698	4.12729	4.65595	4.4659	4.79538	4.22654	3.73538	3.59339
4930402K13Rik	0	0	0	0	0	0	0	0	0	0	0	0	0.0157307	0.0169891	0	0	0	0	0	0	0	0	0	0	0	0	0	0	0	0	0	0	0.0143599	0	0	0	0	0	0	0	0	0	0	0	0	0	0	0.0151708	0
4930404N11Rik	0.290469	0	0	0	0	0	0.159268	0	0	0.214473	0	0	0.0806227	0.478898	0.160805	0	0	0.0442992	0.132456	0	0	0	0	0.0869395	0	0	0	0.0875289	0.075388	0.0832767	0	0.344124	0.183993	0.0429242	0	0.0409632	0	0.0942072	0	0	0	0	0.0832976	0.0431675	0	0.0422114	0.155928	0.0388766	0
4930407I10Rik	0.00720008	0.0199426	0	0	0	0	0	0	0	0.0255182	0.0250901	0.0355644	0.0419676	0.0518	0.071748	0	0	0.00658847	0.0328329	0	0.0136869	0	0	0	0	0	0	0.0390537	0.0280305	0.0309637	0.0796405	0.0511804	0.0383105	0	0	0	0	0.0350278	0	0	0	0	0	0.0256806	0.0255936	0.125559	0	0.127204	0
4930415L06Rik	0	0	0	0	0	0	0	0	0	0	0	0	0	0	0	0	0	0	0	0	0	0	0	0	0	0	0	0	0	0	0	0	0	0	0	0	0	0	0	0	0	0	0	0	0	0	0	0	0
4930415O20Rik	0	0.548831	0	0	0	0.0508313	0	0	0	0.105342	0.0517872	0.0489377	0.0494989	0.320753	0.197455	0	0.0549446	0.0543956	0	0	0.0565009	0	0	0	0	0	0.0542654	0.268695	0	0.0511284	0	0.0528194	0	0	0	0	0.305013	0.173518	0.104116	0	0	0	0	0.053006	0.0528263	0.051832	0	0.0477371	0
4930426D05Rik	0	0	0	0	0.0151266	0.0136224	0.0131026	0.086558	0	0.0141154	0	0	0.0132653	0	0	0	0	0	0	0	0	0	0	0	0	0.0136186	0	0	0	0	0	0	0	0	0	0	0.0136235	0	0	0	0	0	0	0	0	0	0	0	0
4930430F08Rik	0.98587	0.92577	0.872108	0.985094	0.928099	1.10961	0.942524	0.846981	1.48689	1.15723	1.32867	1.1862	1.20682	1.1215	1.44842	1.25624	1.22276	1.85051	1.03745	0.849701	0.896997	0.588795	1.14919	0.945764	0.739069	0.943622	0.861505	0.556071	0.800419	1.00013	1.27378	1.37762	1.06322	1.42699	1.5318	1.29763	1.31146	0.639491	1.18066	0.845273	0.902293	1.39496	1.2831	1.59286	1.04832	1.66779	0.909187	1.49543	1.88608
4930432K21Rik	0.0133304	0.0984591	0.0644713	0.0111316	0.0253149	0.0569939	0	0.0120715	0.0114745	0	0	0.0109741	0	0.167832	0.0442787	0.057109	0.0123212	0.0487923	0.0243151	0.0746798	0.0126702	0.0129372	0	0	0	0.0911647	0.0121689	0.0241017	0	0.0343962	0.0737242	0.0355338	0.0202654	0.0118195	0.0111162	0	0.0455988	0.0518811	0.0116739	0	0.0116052	0.0121925	0.0344048	0.0237729	0.0236923	0.0348695	0.0214679	0.0535246	0
4930432M17Rik	0	0	0	0	0	0	0	0	0	0	0	0	0	0	0	0	0	0	0	0	0	0	0	0	0	0	0	0	0	0	0	0	0	0	0	0	0	0	0	0	0	0	0	0	0	0	0	0	0
4930433I11Rik	0.0166399	0	0	0	0	0	0	0	0	0	0.0144963	0	0	0.0149642	0	0	0	0	0	0	0	0	0	0	0	0	0	0	0	0.0143119	0	0	0	0	0	0	0	0	0	0	0	0	0	0	0	0.0290177	0	0.0267252	0
4930438A08Rik	0	0	0	0	0	0	0	0	0	0	0	0	0.0114586	0	0	0	0	0	0	0	0	0	0	0	0	0	0	0	0	0	0	0	0	0	0	0	0	0	0	0	0	0	0	0	0	0	0	0	0
4930444G20Rik	0	0	0	0	0	0	0	0	0	0	0.0165508	0	0.0158195	0	0	0	0	0	0	0	0	0	0	0	0	0	0	0	0.0295848	0.0163403	0	0	0	0	0	0	0	0	0.0166374	0	0	0	0	0.0169404	0	0	0	0.0152565	0
4930444P10Rik	0.0181968	0	0	0	0	0	0	0	0	0	0	0.0599215	0.0303044	0.0163643	0	0	0	0	0	0	0.0172956	0	0	0	0	0	0	0	0.0141684	0	0.016773	0.0161686	0.0138318	0	0	0	0	0	0	0	0	0	0	0	0	0	0	0.0292258	0
4930447A16Rik	0	0	0	0	0	0	0	0	0	0	0	0	0	0	0	0	0	0	0	0	0	0	0	0	0	0	0	0	0	0	0	0	0	0	0	0	0	0	0	0	0	0	0	0.0390643	0	0	0	0	0
4930447C04Rik	0	0	0	0	0	0	0	0	0	0.00983235	0	0	0	0.00997944	0.009215	0	0	0	0	0	0	0	0	0	0.00909644	0	0	0	0	0	0	0.0295803	0.00843502	0	0	0	0	0	0	0	0.00966079	0	0	0	0.00986137	0	0.017871	0	0.0201941
4930451I11Rik	0	0	0	0	0	0	0	0	0	0	0	0	0.232984	0	0.0580871	0	0	0	0.0637954	0	0	0	0	0	0	0	0	0.0632356	0.0544643	0	0	0	0	0	0	0	0	0	0	0	0	0	0	0	0	0.0609915	0	0.056173	0
4930453N24Rik	6.24366	5.86046	4.96938	5.80276	5.70288	6.24039	4.6162	4.57161	5.37441	4.69672	4.67613	4.58386	5.53898	4.64013	4.68542	6.13212	6.01112	5.48232	4.81409	4.52652	4.68544	6.23963	6.74374	5.393	4.98419	4.60123	4.8999	4.96648	4.8094	4.86568	5.73459	4.94745	5.61498	5.01594	4.94655	5.86727	5.9298	5.62712	5.85786	5.89966	6.2823	6.78355	5.96547	5.69973	5.17241	5.5476	4.33407	4.97817	4.38409
4930467E23Rik	0.109512	0.107055	0.218089	0.0268967	0.0367001	0.115677	0.0476843	0.0466681	0.0887206	0.182649	0.0280601	0.0424258	0.0750965	0.034759	0.0106988	0.0717541	0.0297708	0.106104	0.105752	0.0481184	0.0734739	0.0750226	0.0276277	0.0115686	0.0580863	0.0275344	0.0588057	0.0524118	0.0451419	0.0110812	0.071254	0.0515148	0.00979321	0.0913876	0.0376031	0.0327047	0.0716154	0.131625	0.197448	0.022477	0.0168245	0.0648118	0.0277101	0.12637	0.103043	0.0280843	0.0726199	0.0155194	0.111367
4930474N05Rik	0.0238963	0	0	0	0	0	0	0	0	0	0	0	0	0.0214898	0	0	0	0	0	0	0	0	0	0	0	0	0	0	0	0	0	0	0	0	0	0	0	0	0.0209267	0	0	0	0	0	0.0212356	0	0	0	0
4930480E11Rik	0	0	0	0	0	0	0	0	0	0	0	0	0	0	0	0	0	0	0	0	0	0	0	0	0	0	0	0	0	0	0.0208703	0.0201183	0	0	0	0	0	0	0	0	0	0	0	0	0	0	0	0	0
4930486L24Rik	0.0245054	0.113124	0.071111	0.204634	0.628245	0.209545	0.443409	0.0443823	0.3375	0.0651384	0.256182	0.100869	0.265268	0.110188	0.223845	0	0.0453002	0.179391	0	0.114404	0.256209	0.0475653	0.567529	0.088016	0.0803508	0.0837945	0.134221	0.155072	0.934938	0.358308	0.11294	0.0870962	0.186271	0.30419	0.12261	0.145146	0.461036	0.166904	0.0214602	0.555778	0.490681	0.425858	0.358398	0.152957	0.195992	0.448707	0	0.669085	0
4930488N24Rik	0	0	0	0	0	0	0	0	0	0	0	0	0.0101325	0.0109431	0	0	0	0	0	0	0	0	0	0	0	0	0	0.0110005	0.00947462	0	0	0	0.00924954	0	0	0	0	0	0	0	0	0	0	0.0325512	0	0.0106101	0	0	0
4930503B20Rik	0.0308962	0.0190167	0	0.00860003	0.00977882	0	0.0338816	0	0	0.0638757	0.008972	0.0169567	0.0514534	0.120401	0.0684172	0	0	0	0.00939259	0	0.00978865	0	0	0	0	0	0	0.055861	0.0160375	0.12401	0.0664503	0.0640558	0.0469696	0	0	0	0	0.0300615	0.00901893	0	0	0	0	0.055099	0.100672	0.0448988	0	0.0578924	0.00937077
4930503E14Rik	0	0	0	0	0	0	0	0	0	0.0231278	0	0	0	0	0	0	0	0	0	0	0	0	0	0	0	0	0	0	0	0	0	0	0	0	0	0	0	0	0	0	0	0	0	0	0	0	0	0	0
4930503L19Rik	1.17951	0.849042	0.628471	0.717849	0.71184	0.58977	0.64948	0.49785	0.507648	0.876814	0.55732	0.905187	0.840658	0.746104	0.348626	0.71943	0.905426	0.850647	0.701958	0.391992	0.712556	0.358937	0.805951	0.83472	0.589955	0.401615	0.675238	0.731943	1.17522	0.816748	0.267197	0.781589	0.433088	0.779931	0.466788	0.405981	1.03432	0.43766	1.03293	0.427249	0.382896	0.722261	0.988943	0.249566	0.55962	0.435783	0.499029	0.545843	0.26376
4930505A04Rik	0	0.0671651	0	0	0	0	0	0	0	0	0	0	0.484608	0.032711	0.0302053	0	0	0.0332843	0	0	0.172862	0	0	0	0	0	0	0.065765	0.0566429	0.12514	0.16764	0.0646395	0.0276486	0	0	0	0	0	0.0318539	0	0	0	0	0.227038	0	0.0634311	0	0	0.0330966
4930513O06Rik	0.251715	0.271131	0.16232	0.770721	0.0398347	0.286988	0.241533	0.227943	0.288895	0.334545	0.438577	0.379908	0.0349331	0.264094	0.522566	0.467297	0.0387763	0.191945	0.229568	0.0391712	0.0398747	0.0407152	0.539774	0.301361	0.825349	0.143454	0.153188	0.227553	0.293985	0.0721662	0.03867	0	0.031889	0.14879	0.174921	0.0709961	0.466393	0.285734	0.440871	0.329357	0.0730462	0.0383713	0.577475	0.224449	0.372814	0.329217	0.506716	0.404278	0.190862
4930519F16Rik	0.0141489	0	0	0	0	0	0	0	0	0	0	0	0.0117815	0	0	0	0	0	0	0	0	0	0	0.0127046	0	0	0	0	0	0	0	0	0	0	0	0	0	0	0	0	0	0	0	0	0	0	0	0	0
4930519G04Rik	0	0	0	0	0	0	0	0	0	0.0354584	0	0.00823631	0.00833077	0.00899723	0	0	0	0	0	0	0.00950923	0	0	0	0	0	0	0	0	0	0.0184438	0	0	0	0	0	0	0	0.00876148	0	0	0	0	0.00892102	0	0.00872343	0	0	0
4930519L02Rik	0	0	0	0	0	0	0	0	0	0	0	0	0	0	0	0	0	0	0	0	0	0	0	0	0	0	0	0	0	0	0	0	0	0	0	0	0	0	0	0	0	0	0	0	0	0	0	0	0
4930522H14Rik	0	0	0	0	0	0	0	0	0	0	0.0302805	0.0286144	0.0578851	0	0	0	0	0	0	0	0.0330367	0	0	0	0	0	0	0	0	0	0.0320386	0.0617681	0.0264204	0	0	0	0	0	0	0	0	0	0	0.0619863	0.0308881	0	0	0.0279124	0
4930522L14Rik	0.287916	0.544004	0.544038	0.676547	0.8265	0.566822	0.57273	0.618464	0.662806	0.557671	0.50165	0.413414	0.390278	0.156557	0.489295	0.458963	0.396082	0.410506	0.341969	0.443878	0.464578	0.571844	0.855747	0.763554	0.779387	0.583835	0.709024	0.811102	0.802864	0.547099	0.592493	0.49975	0.178134	0.653046	0.759362	0.810175	0.458075	0.143326	0.504274	0.689199	0.495479	0.661407	0.616361	0.453752	0.571218	0.723936	0.393582	0.435534	0.645795
4930523C07Rik	2.27642	2.08632	2.16967	2.04716	2.45445	2.78079	2.48266	3.19409	2.82081	3.76802	3.36338	3.3568	2.14549	3.00702	3.30293	2.2577	2.44319	2.25091	2.54002	2.90407	2.11612	2.185	2.13141	2.34354	2.46071	1.75355	2.13896	3.70122	3.62932	3.41383	1.33738	1.6226	1.43879	2.38067	1.97479	2.08846	2.44587	1.80114	2.22721	2.57489	2.7876	2.3414	3.78772	3.16	3.63094	2.83554	2.54474	3.34141	2.73139
4930524B15Rik	0	0	0	0	0	0	0	0	0	0	0.0143543	0	0	0.0592707	0.0820956	0	0	0.0150773	0	0	0	0	0	0	0	0	0	0.0148954	0	0.0141717	0	0	0.0125245	0	0	0	0	0	0	0	0	0	0	0.0146922	0	0.0143668	0	0.052927	0
4930524J08Rik	0	0.767009	0	0.0867169	0	0	0.256229	0.235096	0.0893881	0.276034	0	0.34196	0	0.186776	0.172468	0.266932	0.239958	0.237561	0.710315	0.0969609	0.296107	0.403131	0	0.0466227	0.170249	0.177546	0.0473985	0	0.282996	0	0.19144	0.230677	0.118403	0.18415	0.0865966	0	0.0444026	0	0	0.0452922	0	0.0474904	0.178679	0.0462984	0	0.362184	0	0.542052	0.188977
4930544D05Rik	0	0.0401861	0	0	0	0	0	0	0	0.0771324	0.0758384	0.0358328	0.0362437	0.391432	0.144579	0	0	0	0	0	0	0	0	0	0	0	0	0	0.135562	0.0374368	0.280845	0.3094	0.099256	0	0	0	0	0.0423506	0	0	0	0	0	0	0.11604	0.037952	0	0.0699074	0
4930544G11Rik	0	0	0	0	0	0	0	0	0	0.185807	0.0405977	0.134274	0.194019	0.230495	0.0967448	0	0	0	0	0	0	0	0	0	0	0	0	0.147447	0.108853	0.0801625	0.171819	0.207034	0.14169	0	0	0	0	0	0.0408101	0	0	0	0	0.0623298	0.0207061	0.142215	0	0.13098	0
4930548H24Rik	0	0	0	0	0	0	0	0	0	0	0	0	0	0	0	0	0	0	0	0	0	0	0	0	0	0	0	0	0.0183583	0	0	0	0	0	0	0	0	0	0	0	0	0	0	0	0	0	0	0	0
4930550C14Rik	0.012711	0.0352065	0.0430328	0.0371504	0.0422425	0.0760838	0.0052272	0.0575528	0	0	0.0166102	0.0052321	0.0052921	0	0.0211106	0.00544552	0.0352459	0.00581563	0.0115926	0	0.0241629	0.0246722	0	0.022827	0.00520975	0.0108661	0.0348102	0.0172363	0.0049485	0.0327979	0.029291	0.0112942	0.00966187	0.0225405	0	0.0376438	0	0.0123676	0.00556571	0.00554389	0.0442637	0	0.00546769	0.0113341	0.0169435	0.0609569	0.0102351	0.00510374	0.0289142
4930558C23Rik	0	0	0	0	0	0	0	0	0	0.0411196	0	0	0	0.0834694	0	0	0	0	0	0	0	0	0	0	0	0	0	0	0	0.0798308	0.042777	0.0412356	0.0352758	0	0	0	0	0	0	0	0	0	0	0.0413812	0	0.0404647	0	0.0372679	0
4930558K02Rik	0.00853742	0.00788223	0	0.0356461	0	0	0	0	0	0	0	0	0	0	0.00708954	0	0	0	0.00778625	0	0	0	0	0	0	0	0	0	0	0	0	0.00758584	0	0	0	0	0	0	0.0373825	0	0.00743251	0	0	0.0304505	0	0	0	0	0
4930562C15Rik	0	0.00729712	0	0	0	0	0	0	0	0.0350149	0.013771	0.00650663	0.05265	0.028431	0.0196898	0	0	0.00723231	0	0	0.00751222	0	0	0	0	0	0	0	0.0676934	0.0271916	0.0145705	0.0140455	0.00600775	0	0	0	0	0.0230705	0	0	0	0	0	0.00704754	0	0.0275658	0	0.00634701	0
4930563E22Rik	0.121869	0	0	0	0.0192861	0.00868413	0.0668223	0.119556	0.0349674	0.0089984	0.0530846	0.0501637	0.0253695	0.0730641	0.0337336	0.0435083	0.131416	0	0.0648353	0	0.00965274	0.0788496	0.00871111	0	0	0.0434085	0	0.0826281	0.00790744	0.0786139	0	0.0631665	0.00771958	0.0180093	0.0677508	0.0515595	0.0260545	0.0197628	0.062256	0.132883	0.00884139	0.0650216	0.0611595	0.00905566	0	0.0354204	0.0408881	0.0407776	0.00924066
4930563M21Rik	0	0.00559407	0	0	0	0	0	0	0	0	0.0158355	0	0.0100905	0	0.00503149	0	0	0	0	0	0	0	0	0	0	0	0	0	0	0.00521136	0.00558497	0.0107674	0.00460561	0	0	0	0	0	0	0	0	0	0	0.00540274	0	0.0105661	0	0.0048657	0
4930564C03Rik	0	0	0	0	0	0	0	0	0	0.100886	0	0.0234338	0	0.0511974	0.0236378	0	0	0	0	0	0	0	0	0	0	0	0	0.0257329	0.0443271	0	0.026238	0	0.0432741	0	0	0	0	0.0276963	0.024928	0	0	0	0	0	0	0.0496394	0	0	0
4930564D02Rik	0	0	0	0	0	0	0	0	0	0	0	0	0	0	0	0	0	0	0	0	0	0	0	0	0	0	0	0	0	0	0	0	0	0	0	0	0	0	0	0	0	0	0	0	0	0.0312427	0	0	0
4930568D16Rik	0	0	0	0	0	0	0	0	0	0	0	0	0.0228332	0	0	0	0	0	0	0	0	0	0	0	0	0	0	0	0	0	0	0.0243649	0	0	0	0	0	0	0	0	0	0	0	0	0	0	0	0	0
4930571K23Rik	0.0781374	0.086569	0	0	0	0	0	0	0	0.235392	0.272285	0.192978	0.260254	0.505934	0.41527	0	0	0.0286	0.156777	0	0.0594139	0	0	0	0	0	0	0.113019	0.292028	0.215057	0.374522	0.388798	0.130666	0	0	0	0	0.0608212	0.191597	0	0	0	0	0.195086	0.194424	0.204391	0	0.263541	0
4930578I06Rik	0.0284894	0	0	0	0	0	0	0	0	0.0252428	0	0.0469072	0	0.102482	0.118289	0	0	0.0782081	0	0	0.0270784	0	0	0	0	0	0	0.0257547	0.133094	0.0245035	0.0787807	0.0506279	0.108277	0	0	0	0	0.0554395	0.0498982	0	0	0	0	0.0508068	0.0506345	0.124204	0	0.0228783	0
4930579F01Rik	0.0152936	0	0.0591729	0	0	0	0	0.207739	0	0.0271015	0.0532937	0.0881323	0	0.027507	0.0634997	0.0131039	0.0141357	0.0559781	0.013948	0.0571188	0.0145362	0	0	0.0411975	0.0250731	0.418363	0.027922	0	0.0238158	0	0.0704848	0.0951229	0.011625	0	0	0	0	0	0.0803587	0	0	0	0	0.040911	0.0135908	0.0266699	0	0.0614073	0
4930579G24Rik	0.136633	0.110379	0.429529	0.285241	0.21082	0.803238	0.280942	0.32479	0.249924	0.393454	0.297579	0.295266	0.483531	0.445418	0.524759	0.936564	0.173647	0.453223	0.280376	0.223256	0.0811663	0.546989	0.102548	0.153358	0.140002	0.0292005	0.171501	0.216157	0.345752	0.293794	0.28337	0.227633	0.23368	0.575446	0.199392	0.346836	0.306716	0.332355	0.149568	0.432046	0.327114	0.203076	0.352641	0.335041	0.0758875	0.297837	0.508843	0.781774	0.108782
4930583I09Rik	0	0	0	0	0	0	0	0	0	0	0	0	0	0	0	0	0	0	0	0	0	0	0	0	0	0	0	0	0	0	0	0	0	0	0	0	0	0	0	0	0	0	0	0	0	0	0	0	0
4930590J08Rik	0.00489254	0.00451707	0.00473246	0.0163422	0.00929109	0	0.00402396	0.0177219	0.00421139	0.0173399	0.00426226	0.00805547	0.0407392	0.0395985	0.0325024	0.0377283	0	0.0402925	0.00446206	0.00456817	0.00465022	0	0.0209829	0.0263587	0.0320842	0.0125472	0.00446622	0.0265374	0.0228565	0.0504964	0.0225486	0.0217361	0.0260324	0.013014	0.0122396	0	0	0.0238018	0.0257073	0	0	0.0134247	0.0252546	0.0785263	0.0217389	0.0213297	0.00393957	0.0392893	0.0133551
4930595M18Rik	0	0	0	0	0	0	0	0	0	0	0	0	0.0105922	0.0114396	0	0	0	0	0	0	0	0	0	0	0	0	0	0	0	0	0	0	0	0	0	0	0	0	0	0	0	0	0	0.0113427	0	0	0	0.0102152	0
4930596D02Rik	0	0	0	0	0	0	0	0	0	0.0256555	0	0	0	0.0260393	0.0240447	0	0	0	0	0	0	0	0	0	0	0	0	0	0	0	0	0.0257279	0	0	0	0	0	0	0	0	0	0	0	0	0	0.0252469	0	0.0232523	0
4931406B18Rik	0	0	0	0	0	0	0	0	0	0.00619786	0.00609387	0	0.00582461	0	0	0	0	0	0	0	0	0	0	0	0	0	0	0.00632356	0	0.00601635	0.0128954	0	0.00531704	0	0	0	0	0	0	0	0	0	0	0	0	0	0	0.0056173	0
4931406C07Rik	112.808	109.092	92.7974	83.532	73.8907	93.9688	61.5789	81.8524	77.5227	89.8028	94.1089	108.799	87.0863	92.089	100.796	107.408	93.5583	91.8841	65.6439	64.5742	58.0012	51.985	37.4308	49.5484	50.7476	61.3151	59.1954	61.0399	60.3959	61.0426	65.9926	66.5838	31.452	77.8294	95.3912	81.9986	125.159	71.9024	108.22	81.0084	69.2025	78.268	90.2951	105.049	98.5884	111.73	111.395	92.2126	95.9865
4931408C20Rik	0	0	0	0	0	0	0	0	0	0	0.00676784	0	0.0129376	0	0.00645114	0	0	0	0	0	0	0	0	0	0	0	0	0	0	0	0.00716078	0	0.0059051	0	0	0	0	0.00755876	0	0	0	0	0	0.00692713	0	0.0135474	0	0.00623856	0
4931414P19Rik	0.337811	0.389858	0.381218	0.634705	0.678936	0.683637	0.532525	0.657702	0.382861	0.533777	0.804399	0.454229	1.14391	0.567078	0.528314	0.588536	0.588043	0.61308	0.508346	0.367984	0.246161	0.595589	0.589175	0.935262	0.369216	0.476486	0.436865	0.463167	0.543586	0.66342	1.0535	0.845446	0.423682	0.708868	0.816929	0.557384	0.370735	0.246514	0.473331	0.751414	0.960699	0.906324	0.653899	0.48195	0.545359	0.525276	0.625628	0.415959	0.686466
4931417E11Rik	0.0614538	0	0	0	0	0	0	0	0	0	0	0	0	0.165795	0	0	0	0.0281168	0	0	0.0584101	0	0	0	0	0	0	0	0	0	0.0283227	0.0273021	0	0	0	0	0	0	0	0	0	0	0	0.164391	0	0.0535834	0	0.0740253	0
4931422A03Rik	0.0600285	0	0	0	0	0	0	0	0	0	0	0	0	0	0	0	0.0277419	0	0	0.0560487	0	0	0	0	0	0	0	0	0	0	0.0553315	0.0533377	0	0	0	0.0253965	0	0	0	0	0	0	0.0258215	0	0.0533446	0.0523406	0	0.0241028	0
4931428F04Rik	0.455573	0.210305	0.422306	0.45176	0.135179	0.129853	0.124898	0.54147	0.351299	0.243876	0.297663	0.0468808	0.244995	0.358483	0.457126	0.357816	0.342129	0.251862	0.372209	0.132928	0.0992313	0.128956	0.268654	0.409069	0.280083	0.316428	0.19061	0.394683	0.229088	0.236734	0.384933	0.556593	0.223646	0.395521	0.340328	0.160617	0.27596	0.286276	0.19948	0.306326	0.256146	0.269108	0.212297	0.160797	0.295201	0.273094	0.267485	0.274384	0.198626
4931429L15Rik	0	0.0478458	0	0	0	0	0	0	0	0.0114793	0.0112867	0.0106657	0.010788	0.0815571	0.0430341	0	0	0.0118552	0	0	0.012314	0	0	0	0	0	0	0.0117121	0	0.0222862	0	0.0230233	0.0590873	0	0	0	0	0.0252114	0.0113457	0	0	0	0	0	0.0115132	0.0225929	0	0.010404	0
4932411N23Rik	0	0	0	0	0	0	0	0	0	0	0	0	0	0	0.00768847	0	0	0	0	0	0	0	0	0	0	0	0	0	0.00720895	0	0	0	0	0	0	0	0	0	0	0	0	0	0	0.00825575	0	0	0	0.00743512	0
4932414N04Rik	0	0.00803099	0	0	0	0	0	0	0	0.0231218	0.00757796	0.014322	0	0.0312903	0.00722334	0	0	0	0.0158664	0	0.00826772	0	0	0	0	0	0	0.00786358	0.0474099	0.0149631	0.0481075	0.100477	0.00661194	0	0	0	0	0	0.0076176	0	0	0	0	0.0155126	0.03865	0.0227535	0	0.0419119	0
4932429P05Rik	0	0	0	0	0	0	0	0	0	0	0	0	0	0	0.00903326	0	0	0	0	0	0	0	0	0	0	0	0	0.00983392	0	0.0187124	0	0	0	0	0	0	0	0.0105842	0	0	0	0	0	0	0	0.00948494	0	0	0
4932438A13Rik	2.09443	1.95672	2.20679	2.55231	3.12904	2.48209	2.79069	1.97566	2.30542	2.74865	2.64461	2.06975	3.00355	3.23075	2.62438	3.76358	2.7636	3.60108	2.88986	4.07606	2.46467	2.1476	2.91041	2.52991	2.09668	2.36949	1.8133	2.40806	2.16464	1.8854	1.65093	2.42777	2.76708	3.08769	3.61784	2.7673	2.62444	1.92464	2.66208	2.28915	2.77304	2.615	2.20763	2.31222	2.59058	2.30449	2.79741	2.2142	2.98902
4932438H23Rik	0.00503682	0	0	0	0	0.0258418	0.00828526	0	0.00433559	0	0	0	0.00838814	0.00905918	0	0	0.00465548	0	0	0.00470289	0	0	0.0172814	0	0	0	0	0	0.0274523	0.0216607	0	0.00447542	0.0229715	0	0	0	0.00430731	0	0.00441091	0	0	0	0	0	0	0.00439175	0	0.00808959	0.0366639
4933402D24Rik	0.0191606	0	0	0	0	0	0	0	0	0	0	0	0	0	0	0	0	0	0	0	0	0	0	0	0	0	0	0	0	0	0	0.0170249	0	0	0	0	0	0	0	0	0	0	0	0	0.0340543	0	0	0	0
4933402J07Rik	0	0	0	0	0	0	0	0	0	0.0874243	0.11461	0.189532	0.219092	0.414084	0.245805	0	0	0.120383	0	0	0.0312605	0	0	0	0	0	0	0.178395	0.179258	0.113152	0.363793	0.175342	0.175	0	0	0	0	0.0640019	0.0288024	0	0	0	0	0.0293269	0.0292274	0.200741	0	0.211294	0
4933402N03Rik	0	0.0267561	0	0	0	0	0	0	0	0	0	0.0477153	0	0.0781852	0.0240654	0	0	0	0.0528606	0	0	0	0	0	0	0	0	0	0	0	0	0	0	0	0	0	0	0	0	0	0	0	0	0.025841	0	0.0505373	0	0	0
4933402N22Rik	0	0	0	0	0	0	0	0	0	0	0	0	0	0.0273084	0	0	0	0	0	0	0.0288624	0	0	0	0	0	0	0.137258	0	0	0	0.0269818	0	0	0	0	0	0	0	0	0	0	0	0	0	0	0	0	0
4933403O08Rik	0	0	0	0	0	0	0	0.0440614	0	0	0	0.010014	0	0	0	0	0	0	0	0.0113577	0	0	0	0	0	0	0	0	0	0	0	0	0	0	0	0	0	0	0	0	0	0	0.0209298	0.021693	0	0	0	0.00976834	0
4933405L10Rik	0	0	0	0	0	0	0	0	0	0.0490727	0.0241247	0.0455946	0.161411	0	0.0459916	0.142363	0	0	0	0	0	0	0	0	0	0	0	0	0	0	0	0.0492112	0.0841974	0	0	0	0.0236814	0	0	0	0	0	0	0.049385	0	0.0965824	0	0.0889522	0.025197
4933405O20Rik	0	0	0	0	0	0	0	0	0	0.0222641	0.0656718	0	0.0418467	0.0225972	0.0417325	0	0	0	0.0229168	0	0	0	0	0	0	0	0	0	0	0	0.0694847	0.0446539	0.1146	0	0	0	0	0.0244488	0	0	0	0	0	0.0448116	0	0.0876383	0	0.121072	0
4933407O12Rik	0	0	0	0.147746	0.0279995	0.0504304	0	0.0267033	0.0253828	0	0	0.218482	0.17188	0	0.0489744	0.277927	0.0272556	0	0.29583	0.0550663	0.504497	0.143092	0.050587	0	0.0966885	0.0252081	0.134593	0	0	0.0253625	0	0.0524028	0.0224145	0.209166	0.0491802	0.149708	0.176521	0	0.0258237	0.154335	0.0513436	0.0269709	0.304427	0.105176	0.0262048	0	0.0237445	0.0473606	0
4933409G03Rik	0.0502554	0	0	0	0	0	0	0	0	0.0222641	0.0875625	0.103431	0.104617	0.112986	0.0208662	0	0	0.0229932	0.206251	0	0	0	0	0	0	0	0	0	0.0391297	0.108061	0	0.0893078	0.248301	0	0	0	0	0	0.0660154	0	0	0	0	0.0672175	0	0.0876383	0	0.0403573	0
4933411K16Rik	0.16811	0.354762	0.209069	0.742015	0.820918	0.410714	0.770334	1.45709	0.950921	1.34057	1.46453	0.830369	1.27983	1.72778	1.47577	0.823086	0.377357	0.857052	0.240929	0.672705	0.36522	0.163151	0.700383	0.539106	1.43709	0.821198	0.811153	0.911838	1.57072	1.05344	1.06255	0.981589	1.27784	0.489753	0.901198	0.284491	0.369673	0.911308	0.462689	0.293284	0.229983	0.768796	0.90908	1.30627	1.38721	1.2564	0.986234	0.983569	0.437035
4933412E24Rik	0	0	0	0	0	0	0	0	0	0	0	0	0.015982	0	0	0	0	0	0	0	0	0	0	0	0	0	0	0	0.0149443	0	0	0	0.0145893	0	0	0	0	0	0	0	0	0	0	0	0	0.0167353	0	0.0154131	0
4933416I08Rik	0	0	0	0	0	0	0	0	0	0	0	0	0	0	0	0	0	0	0	0	0	0	0	0	0	0	0	0	0	0	0.0210832	0	0	0	0	0	0	0	0	0	0	0	0	0	0	0	0	0	0
4933417A18Rik	0.0229509	0.0211895	0	0	0	0	0	0	0	0	0	0	0.0955538	0.123838	0.0571758	0	0	0	0	0	0.0436283	0	0	0	0	0	0	0.0207478	0.0178699	0.0197399	0.105775	0.0407855	0.0174454	0	0	0	0	0.0446617	0	0	0	0	0	0	0	0	0	0.0552917	0
4933421I07Rik	0	0	0	0	0	0	0	0	0	0	0	0	0	0	0	0	0	0	0	0	0	0	0	0	0	0	0	0	0	0	0	0	0	0	0	0	0	0	0	0.0209339	0	0	0	0	0	0	0	0	0
4933424G06Rik	0.0407336	0	0	0.0680297	0	0	0	0	0	0.0180458	0	0	0.0339181	0.0183158	0	0	0	0	0.0185748	0	0	0	0	0	0	0	0	0	0	0	0.0187732	0.0180967	0	0.0180583	0	0	0	0	0.0178359	0.0710638	0	0	0	0.0726426	0	0.0710337	0	0	0
4933427D14Rik	0.522499	0.529961	0.47693	0.571512	0.370344	0.5223	0.320791	0.46649	0.405414	0.560762	0.602643	0.242334	0.441203	0.463263	0.348332	0.321579	0.462534	0.727274	0.181214	0.43976	0.314759	0.335678	0.378739	0.376652	0.283526	0.232767	0.335895	0.372553	0.716244	0.455727	0.373082	0.3531	0.542601	0.554626	0.337522	0.429657	0.434236	0.343696	0.43179	0.539227	0.397217	0.370201	0.455841	0.406843	0.412003	0.429915	0.491835	0.336854	0.381675
4933428G20Rik	0	0	0	0.00642936	0	0	0	0	0.0198822	0.0136438	0	0	0	0.00346198	0	0	0.0142328	0.00704529	0	0	0	0	0	0	0	0	0	0.00348013	0	0	0.0106453	0	0	0	0	0	0.0460892	0.0074913	0	0	0	0.0140841	0	0	0	0	0	0	0.00350278
4933428M09Rik	0	0	0	0	0	0	0	0	0	0.0290562	0	0	0	0	0	0	0	0	0	0	0	0	0	0	0	0	0	0	0	0	0	0	0.0249269	0	0	0	0	0	0	0	0	0	0	0	0	0	0	0	0
4933430I17Rik	0.0323865	0.00664468	0.0174038	0.00901485	0.00341683	0.0153853	0.0236772	0.00325866	0.0247801	0.0127537	0	0.041474	0.0509389	0.00970834	0.0149411	0.0369993	0.0665211	0	0.00328188	0.0235195	0.0410433	0.0139695	0.0154331	0.00323117	0.0206484	0.030762	0.00328494	0	0	0.0185703	0.00663387	0.0191845	0.0164117	0.0127625	0	0.0121794	0.00307731	0.00700257	0.0346645	0.00313897	0	0.0263305	0.0619164	0.0449219	0.00319783	0.00627527	0.00289759	0.00577951	0.00327426
4933434E20Rik	10.55	11.4405	8.80281	12.3517	10.886	11.4899	10.5727	10.0916	9.89935	8.57928	8.6734	8.89059	9.45751	7.97042	6.97511	9.49756	11.1349	9.59949	10.0552	8.63034	10.6598	9.73151	11.5664	10.3692	12.7579	10.8773	10.8779	8.21627	9.79625	10.7498	7.28244	7.64285	9.93378	9.18567	8.54995	10.4649	10.9524	12.1492	11.4967	9.47222	10.6844	11.8118	10.9672	10.6891	9.15361	9.43712	9.90136	9.51206	6.69148
4933436I01Rik	0.0471893	0	0	0	0	0	0	0	0	0	0	0	0.0196468	0.0212186	0	0	0	0	0	0	0	0	0	0	0	0	0	0	0	0	0	0.0209648	0.0538043	0	0	0	0	0	0.0413252	0	0	0	0	0	0	0	0	0.0189476	0
4933440N22Rik	0.786856	0.581176	0.959	0.47309	0.313796	0.524813	0.491845	0.698294	0.433478	0.725074	0.233066	0.712549	0.628993	0.580245	0.509661	0.836003	0.349096	0.518412	0.473632	0.220407	0.717969	0.549827	0.37796	0.211961	0.928807	0.36323	0.718293	0.483702	0.490128	0.866265	0.667265	0.405509	0.299053	0.627903	0.682404	0.745692	0.794012	0.581855	0.813109	0.38437	0.602819	0.388631	1.00187	0.785818	0.657289	0.987959	0.671608	0.834083	0.443893
5031410I06Rik	0	0	0	0	0	0	0	0	0	0	0	0	0	0	0	0	0	0	0	0	0	0	0	0	0	0	0	0	0	0	0	0	0	0	0	0	0	0	0	0	0	0	0	0	0	0	0	0	0
5031439G07Rik	4.87623	5.73106	5.77794	7.05665	7.17659	8.60197	4.32738	7.76283	6.61503	7.09864	5.67964	4.9938	6.06209	6.98119	6.59624	6.16681	5.30479	5.97018	4.4294	4.12497	3.20722	5.11573	5.64232	5.42931	5.01244	4.36856	4.54926	7.00898	8.30342	5.35994	2.53051	3.53983	4.42558	5.04123	4.83887	5.35143	7.15568	4.74924	7.77616	5.12976	5.44653	6.84606	7.85316	8.03516	7.71325	6.40735	6.30979	6.96626	5.30205
5430401F13Rik	0	0	0	0	0	0	0	0	0	0	0	0	0	0	0	0	0	0	0	0	0	0	0	0	0	0	0	0	0	0	0	0	0	0	0	0	0	0	0	0	0	0	0	0	0	0	0	0	0
5430402E10Rik	0	0	0	0	0	0	0	0	0	0	0	0	0	0	0	0	0	0	0	0	0	0	0	0	0	0	0	0	0	0	0	0	0	0	0	0	0	0	0	0	0	0	0	0	0	0	0	0	0
5430403G16Rik	0.396971	0.307073	0.415116	0.474842	0.397305	0.522934	0.308848	0.602373	0.637232	0.532352	0.570154	0.397463	0.598564	0.463128	0.481108	0.478025	0.912332	0.706866	0.489247	0.240423	0.305927	0.489387	0.763831	0.770701	0.518892	0.522787	0.861878	0.242477	0.476163	0.590585	0.464804	0.0857978	0.171261	0.361489	0.841003	0.181565	0.394526	0.469759	0.422806	0.280766	0.495042	0.588785	0.664575	0.382671	0.419511	0.374195	0.371484	0.336017	0.283104
5730409E04Rik	2.16843	2.35019	1.49331	2.57836	3.39056	2.93248	1.19221	2.43321	1.89697	1.8691	1.56054	2.25082	2.17851	1.83348	2.1432	2.26186	1.60122	2.0058	1.94539	1.44147	1.00811	2.0816	2.38562	2.23279	2.28951	1.80332	1.06505	2.05616	2.22058	1.78396	2.83519	1.84296	1.03912	1.77636	2.5453	2.45306	3.15443	1.18105	2.65235	2.03544	2.80091	2.71629	2.12912	2.10167	1.9584	2.35312	2.02126	1.39118	2.12316
5730455P16Rik	2.5575	2.28096	1.94822	3.66026	3.41213	3.70473	2.94366	3.52316	3.89774	3.79386	3.68603	2.43944	2.87162	3.28378	3.46541	2.76864	2.83932	3.0894	2.18711	2.75324	1.92125	2.03909	3.49874	2.3745	3.41489	3.53647	2.88359	3.41234	2.92774	3.1157	2.51098	2.48488	1.97154	2.63378	2.60998	2.74641	1.92686	1.60724	2.48078	2.63538	3.85382	4.09522	4.11376	3.79863	4.32657	4.05562	3.09778	3.56067	2.61712
5730507C01Rik	0.0270321	0.00831919	0.00871589	0.0150489	0.0513349	0.115575	0.0296441	0.0489584	0.00775622	0	0.0078499	0.0890157	0.0300122	0	0.119721	0.00772057	0.066628	0.0659624	0	0.00841332	0.0342577	0.0524696	0.115934	0.00809092	0.0443177	0.0385143	0	0	0.0140318	0.108501	0.0664452	0.0800637	0.0136984	0.0559257	0.105196	0.00762438	0.0539395	0	0.0473458	0.00786003	0.08629	0.0659321	0.0930239	0	0	0.0078567	0	0	0.0081988
5830411N06Rik	0	0	0	0	0	0	0	0	0	0	0	0	0.00771164	0	0	0	0	0	0	0	0	0	0	0	0	0.007917	0	0	0	0	0	0	0	0	0	0.00783634	0	0.00901101	0	0	0	0	0	0.00825802	0	0	0	0	0
6030458C11Rik	1.41357	1.32291	1.67066	2.07479	1.70411	3.1188	2.1943	2.31986	2.23421	1.85094	1.85351	1.58074	1.6069	1.80921	1.89097	1.94698	1.86841	1.87624	1.6852	1.82888	1.27019	1.43275	2.16842	1.78479	1.67681	2.44567	2.00387	2.07166	2.23883	2.17434	1.75656	1.85616	2.14164	1.51001	1.99949	1.70637	1.85658	1.63826	1.91391	1.86011	2.23446	2.47108	2.36996	2.61555	2.64956	1.69947	2.44352	2.24321	1.69445
6030468B19Rik	0	0	0	0	0	0	0	0	0	0	0	0	0	0	0	0	0	0	0	0	0	0	0	0	0	0	0	0	0	0	0	0	0	0	0	0	0	0	0	0	0	0	0	0	0	0	0	0	0
6030498E09Rik	0	0.0262364	0.0274874	0	0.0539652	0.145797	0	0.0257335	0	0.0251788	0	0	0	0	0	0	0	0	0.0259169	0	0	0	0	0.0510329	0	0.0242926	0.155646	0.0256895	0	0	0	0.0252498	0.129603	0	0	0.0961805	0	0	0	0	0.123697	0.0259914	0	0.025339	0.101012	0	0.0228821	0	0
6330403K07Rik	0	0.0777568	0	0.509883	0.619756	0.360082	0.277074	0.743597	0.416846	0.652947	0.568622	0.832002	1.05193	0.586976	1.03157	1.06439	0.720056	0	0	1.59239	0	0.306511	0.4515	0.415928	0.189853	0.521972	0.442069	0.228408	0.655753	0.398405	0.931564	0.916704	0.720196	0.989433	0.807657	0.605733	0	0	0.0737543	0.367326	0.403263	0.308123	0.199252	0.450584	0.28066	1.39525	0.98333	0.591785	0.593895
6330409D20Rik	0	0	0	0	0	0	0	0	0	0	0	0	0	0	0	0.0257628	0.166749	0	0	0.0280745	0	0	0	0	0	0.0257037	0	0	0	0	0	0	0	0	0	0	0.102852	0	0	0	0	0	0	0	0	0.0262171	0	0	0.0273586
6430548M08Rik	0.440347	0.395854	0.224179	1.01605	1.11131	1.56561	0.895899	1.65276	1.86528	2.0843	0.807619	0.744102	0.733337	1.2349	1.0104	0.809207	0.921123	0.5673	0.686952	0.952143	0.715919	0.404866	1.87363	0.650325	1.17788	1.25313	0.936183	1.99039	1.791	1.15117	2.22706	2.23433	3.43525	1.02746	0.492827	0.485358	0.579718	1.52776	0.613957	0.692416	1.04919	1.34076	1.40069	1.4776	1.09157	1.5358	0.657832	2.00073	0.585189
6430550D23Rik	0.299915	0.0717884	0.0859561	0.417409	0.137113	0.322944	0.264942	0.211237	0.162545	0.42321	0.232247	0.228613	0.258983	0.269712	0.138362	0.0856578	0.215606	0.182959	0.314049	0.259288	0.211156	0.0862426	0.0666951	0.119689	0.254953	0.13294	0.253501	0.220917	0.285412	0.0668771	0.317403	0.0592191	0.0422169	0.196978	0.203784	0.27257	0.360967	0.129694	0.272372	0.406957	0.0870333	0.264153	0.181569	0.33676	0.43433	0.164651	0.26833	0.178404	0.41439
6430571L13Rik	0.619655	0.547756	0.497359	0.473409	0.200297	0.259296	0.15181	0.358171	0.340459	0.151862	0.149314	0.412442	0.285433	0.16599	0.229913	0.124261	0.560555	0.289542	0.456917	0.233892	0.238092	0.140748	0.260101	0.319636	0.291799	0.135247	0.192566	0.226454	0.297697	0.317509	0.206593	0.304581	0.0801723	0.327314	0.120937	0.468541	0.383337	0.0769679	0.277099	0.322015	0.413203	0.349702	0.294904	0.505509	0.374918	0.321878	0.392798	0.179987	0.167947
6430628N08Rik	0	0	0	0	0	0	0	0	0	0	0	0	0.0174557	0	0	0	0	0	0	0	0	0	0	0	0	0	0	0	0	0	0	0	0.0159346	0	0	0	0	0	0	0	0	0	0	0	0	0	0	0	0
6720489N17Rik	0.0309388	0.00476074	0.0149633	0.0559773	0.156677	0.0617299	0.0381694	0.0326864	0.053263	0.0319819	0.0179688	0.106125	0.0686992	0.0602835	0.0556657	0.0176727	0.0190643	0.0141554	0	0.00481461	0.0147032	0.0450394	0.101728	0.00463011	0.0507226	0.00881608	0.0329501	0.037292	0.0361343	0.0266103	0.009506	0.0229086	0.050954	0.0640081	0.0472997	0.00436313	0.00440963	0.0200687	0.0451569	0.0944577	0.00897825	0.0707444	0.0310531	0.0275875	0.0595702	0.0989137	0	0.0869584	0.0750696
6820408C15Rik	0	0.00690768	0	0.00624778	0.0426249	0	0.00615361	0	0	0	0.013036	0	0.01869	0.0470989	0.0621301	0.00641063	0	0	0	0	0	0.0290448	0.00641759	0	0	0	0	0.00676369	0.0524296	0.0064351	0.0275858	0.00664794	0.0739325	0.0199015	0.0249565	0.00633076	0	0.00727974	0.0327606	0.00652643	0.00651357	0.0410591	0.00643672	0.0400285	0.0066488	0.00652366	0	0.0480662	0.00680772
7530416G11Rik	0	0	0	0	0	0	0	0	0	0	0	0	0	0	0	0	0	0	0	0	0	0	0	0	0	0	0	0	0	0	0	0	0	0	0	0	0	0	0	0	0	0	0	0	0	0	0	0	0
8030462N17Rik	0.726442	0.925988	0.802408	1.42458	1.23713	1.17823	1.24121	1.10347	1.4967	0.930188	1.37187	0.953	0.995149	1.47095	1.26097	1.04809	1.25192	1.32089	0.889066	1.02398	0.953283	0.864213	1.3628	1.32141	1.4791	1.41829	0.984018	1.34308	1.33924	1.40279	0.937441	1.25763	1.20055	1.13445	1.21937	1.04693	1.11019	0.893781	1.33801	1.20194	1.05268	1.50033	1.28622	1.19521	1.33693	1.28316	1.47935	1.242	1.0192
8030474K03Rik	0	0	0	0	0	0	0	0	0	0.0142367	0.0139979	0	0.0267587	0.0144497	0.0133428	0.0826035	0	0	0	0	0	0.0311878	0	0	0	0	0	0	0	0	0	0	0	0	0	0	0	0	0	0	0	0	0	0	0.0428362	0	0	0.0129032	0
9030025P20Rik	0.466042	0.430276	0.197909	0.2373	0.161896	0.43739	0.560935	0.401442	0.185903	0.453218	0.277271	0.177796	0.293415	0.357777	1.04775	0.584364	0.378226	0.280836	0.207335	0.191039	0.280901	0.397138	0.214499	0.173512	0.475203	0.349814	0.259411	0.493237	0.681485	0.244414	0.104775	0.252498	0.146883	0.342669	0.199055	0.144271	0.447146	0.420272	0.169224	0.307375	0.366144	0.415862	0.430277	0.527051	0.696986	0.297334	0.283738	0.173434	0.26891
9030624G23Rik	0	0	0	0.0267371	0.00506699	0	0	0	0	0	0	0	0	0	0	0	0	0	0	0	0	0	0	0	0	0	0	0	0	0	0	0	0.0040563	0	0	0	0	0	0	0	0	0	0	0.00475835	0	0.0186118	0	0	0
9130008F23Rik	0.109088	0.230209	0.0150742	0.130136	0.103581	0.133259	0.0128174	0.211684	0.174387	0.276162	0	0.0128294	0.0648828	0.042044	0.0647056	0.0133528	0.0720209	0.213904	0.227406	0.0145509	0.074061	0	0.160407	0.237886	0.191619	0.119899	0.0142261	0.183146	0.0970721	0.120634	0	0.166165	0.177686	0.0552707	0.155946	0.0527456	0	0.0303261	0.122827	0.0815638	0.0407015	0	0.0670355	0.0277919	0.0553954	0.14947	0.125486	0.0500588	0.113439
9130019O22Rik	0.555271	0.488627	0.360866	0.579604	0.395429	0.47481	0.42815	0.274986	0.716949	0.153748	0.393038	0.471407	0.635751	0.366712	0.317007	0.490636	0.31275	0.420774	0.356073	0.283532	0.437059	0.623096	0.320004	0.311619	0.419609	0.437593	0.372245	0.517658	0.412078	0.313415	0.199931	0.439417	0.428668	0.561568	0.31834	0.411111	0.45259	0.430528	0.440681	0.514636	0.528728	0.317419	0.507561	0.440969	0.262143	0.378248	0.335337	0.459842	0.552605
9130023H24Rik	1.24963	1.1971	1.46321	1.16904	0.374697	1.16496	0.79595	1.11459	0.897725	1.16549	1.03953	1.12156	0.923187	0.540768	0.561763	1.28002	1.18107	1.03171	1.34533	0.500048	0.580472	0.720367	1.41036	1.06301	0.816399	0.979899	0.71189	0.373727	1.11198	1.13944	0.918015	1.24392	0.421369	0.90805	1.04206	0.763213	1.09274	1.21587	0.970917	0.631081	1.50507	0.833583	0.856819	1.2902	0.617865	1.22886	0.983529	0.731881	0.47875
9130401M01Rik	11.5666	14.7607	11.1882	13.0715	13.4233	18.4184	15.3056	12.3829	14.3149	12.0249	9.58391	11.7228	12.4779	9.08424	8.40971	13.4122	11.2136	13.2654	11.0881	10.5838	11.7511	11.4749	12.4126	13.6402	13.5479	11.2501	11.4034	12.2688	11.6477	11.9601	9.6428	10.2317	10.4332	10.7798	15.1754	11.6792	14.0237	13.2799	13.7533	12.6456	13.471	15.5867	12.7371	13.8891	12.403	13.7608	13.4945	13.7883	10.3841
9130409I23Rik	5.47167	6.33685	2.7856	6.41285	2.76482	8.46836	1.01322	2.40502	3.30519	1.97043	2.69003	5.0972	9.1656	1.68338	3.68015	4.09879	3.04627	1.7568	0.97762	1.85235	1.64232	0.822939	0.34308	1.52278	1.19345	2.70802	1.88404	0.795481	2.75302	1.85769	1.54845	2.3456	0	4.69544	3.34873	3.7499	5.74636	1.04298	5.6744	2.70745	1.3232	2.39986	3.73007	3.6521	4.45012	6.34726	10.989	6.60384	1.65955
9230019H11Rik	0	0	0	0	0	0	0	0	0	0	0	0	0	0	0	0	0	0	0	0	0	0	0	0	0	0	0	0	0	0	0	0	0	0	0	0	0	0	0	0	0	0	0	0	0	0	0	0	0
9230112D13Rik	0	0	0	0	0	0	0	0	0	0	0	0	0	0	0	0	0	0	0	0	0	0	0	0	0	0	0	0	0	0	0	0	0	0	0	0	0	0	0	0	0	0.039555	0	0	0	0	0	0	0
9330159F19Rik	0	0	0	0.0193035	0	0.0395335	0.00475314	0.0366333	0.0298472	0.010241	0.0100692	0.0380608	0.0433094	0.0103943	0.00959804	0.00495167	0.0213663	0	0	0.0485637	0	0.0112173	0.00495704	0.00518919	0.0189491	0.0148209	0.0105511	0.0156731	0	0.0149117	0.0745769	0.0256748	0.00878563	0.0204963	0.00963837	0.0195599	0	0	0	0.0100822	0.0100624	0.0158573	0.00497182	0.0412249	0.0102713	0.0151169	0.0186138	0.0185635	0.0157752
9330182O14Rik	0	0	0	0	0	0	0	0	0	0	0	0	0	0	0	0	0	0	0	0	0	0	0	0	0	0	0	0.0148155	0	0	0	0	0	0	0	0	0	0	0	0	0	0	0	0	0	0	0	0	0
9430015G10Rik	1.64879	1.42324	1.41331	1.11937	1.19644	0.676279	0.661501	1.04394	0.830775	1.10458	1.1094	1.00422	0.770171	1.04877	1.15767	1.05667	1.18943	1.31247	1.08806	0.901157	1.41423	0.715517	0.586397	0.686077	0.582375	0.721926	0.697494	1.03003	1.41946	1.07223	1.17381	0.750372	0.489083	0.736895	1.00604	1.07753	0.894136	0.365194	1.32651	0.853587	1.21367	0.784671	0.588144	1.15942	1.15549	0.783097	0.777153	0.958052	1.23189
9430038I01Rik	1.33076	1.02205	1.25305	2.00618	1.62141	2.24565	1.61755	2.57014	2.29099	1.69041	1.73386	2.55949	1.7357	1.40857	2.34707	1.14023	1.75249	1.62722	1.34256	1.0776	0.973825	1.46295	1.75766	1.85055	1.78592	1.87253	2.54787	1.44789	1.91643	2.20813	0.890127	0.784803	0.734038	1.94218	1.74806	1.54454	1.81278	1.11148	1.38197	1.93128	2.01975	2.11119	2.82671	1.86918	1.91517	3.04972	2.26639	1.80633	2.12168
9430069I07Rik	0	0	0	0	0	0	0	0	0	0	0	0	0	0	0	0	0.271841	0	0	0	0	0	0	0	0	0	0	0.0531754	0	0	0	0	0	0	0	0	0	0	0	0	0	0	0	0	0	0	0	0	0
9430078G10Rik	0	0	0	0	0.0177338	0	0.00768048	0	0	0.0910154	0	0	0.0311034	0	0.0310185	0.00800128	0	0	0.00851668	0	0	0	0	0	0.00765485	0	0	0.0168839	0	0	0	0	0	0.00827986	0.0077872	0	0.0079858	0.0908604	0.0327115	0	0	0	0.0642707	0	0.00829855	0	0.00751941	0	0.0084969
9530002B09Rik	0	0	0	0	0	0	0	0	0	0	0	0	0	0	0	0	0	0	0	0	0	0	0	0	0	0	0	0	0	0	0	0	0.031	0	0	0	0	0	0	0	0	0	0	0	0	0	0	0	0
9530003J23Rik	0	0	0	0	0	0	0	0	0	0	0	0	0	0	0	0	0	0	0	0	0	0	0	0	0	0	0	0.0249519	0	0	0	0	0	0	0	0	0	0	0	0	0	0	0	0	0	0	0	0	0
9530053A07Rik	0	0	0	0	0	0	0	0	0	0.00376315	0	0	0	0	0.00352687	0	0	0	0	0	0.0040368	0	0	0	0	0	0.0271395	0.0153579	0	0.00365295	0	0	0	0	0	0	0	0	0	0	0	0	0	0	0	0	0.0034199	0	0
9530057J20Rik	0	0	0	0	0	0	0.0106845	0.0117639	0.0111821	0	0	0.0106945	0.0108171	0.023365	0	0	0	0	0	0	0	0.0126076	0	0	0.0212976	0.0111052	0	0	0	0	0	0.0230855	0	0	0	0	0	0	0	0.0453272	0	0	0	0	0	0	0	0	0
9530068E07Rik	38.3921	43.4667	46.3705	52.2862	49.1967	45.8672	39.9668	46.7216	46.4303	46.8262	41.5494	39.9369	46.0845	50.5562	46.4796	49.9447	49.6166	54.6495	47.4402	53.5856	43.5554	44.5661	41.0613	49.83	51.8293	48.5476	46.5133	51.6103	46.1719	50.0884	36.331	40.778	34.7496	51.611	46.8797	50.5226	44.0398	35.736	44.6093	49.6334	51.0079	52.8781	47.1442	47.185	45.51	42.8459	41.8302	49.7233	42.4406
9530077C05Rik	0.0679913	0.00896763	0.037581	0.0486656	0	0.00830558	0.0319547	0	0	0.0946676	0.0507706	0.0239885	0.0485272	0.0611443	0.0564605	0.0166447	0.0179553	0	0.0531506	0.0725527	0.00923197	0.00942656	0.199953	0	0.031848	0.0415162	0.0709335	0.0702455	0.0831902	0.0918953	0.116389	0.0690434	6.59309	0.0430605	0.0890965	0.00821866	0.00830625	2.08859	0.0255181	0.0338907	0.00845598	0.0177678	0.0584935	0.0173218	0.00863155	0.0508145	0.0625691	0.0546	0.0176757
9830107B12Rik	0	0	0	0	0	0	0	0	0	0	0	0	0	0	0	0	0	0	0	0	0	0	0	0	0	0.00672491	0	0	0	0	0	0	0.0298983	0	0	0	0	0	0	0	0	0	0	0	0	0	0	0	0
9930012K11Rik	0.169416	0.156414	0.0163873	0.424415	0.144777	0.246273	0.0696696	0.0153416	0.0583318	0.0150109	0.0442772	0.0976289	0.18339	0.030471	0.0844105	0.0435477	0.109612	0.0465075	0.0772548	0.174002	0.0644099	0.147977	0.159848	0	0.208311	0.0289652	0.20105	0.153154	0.250629	0.145713	0.0936958	0.0150533	0.0515105	0.150213	0.0282551	0.0430052	0.217318	0.131871	0.148363	0.0147781	0.029498	0.356394	0.160325	0.0151064	0.105387	0.0590874	0.0272834	0.0544194	0.0308301
9930021J03Rik	0.827482	0.60097	0.547323	0.794022	0.779648	0.89493	0.974505	1.08259	1.19201	1.12145	1.09893	0.859839	0.804162	1.21283	0.888523	0.953238	0.894599	0.846731	0.723635	0.903709	0.614641	0.379861	0.697002	0.783126	1.20317	0.921955	0.834994	1.04997	0.846358	0.982491	0.90391	1.06224	0.816549	0.877034	1.08561	0.674972	0.663975	0.560898	0.653864	0.771912	0.840763	0.846343	1.04313	0.944597	1.13421	1.00714	1.21956	0.879743	1.0839
9930104L06Rik	1.63733	1.38393	1.15994	1.83906	1.42329	1.05499	0.891447	0.887531	0.962745	0.704937	1.10496	1.05365	1.17135	0.953977	0.900051	1.41278	0.895231	1.16061	0.977985	1.21656	0.701402	0.951184	1.47366	1.39772	0.860116	0.837837	0.873639	0.927708	0.808006	1.24958	1.03094	1.10649	1.2358	0.848555	0.865372	1.07321	1.3213	1.40237	1.41367	1.22708	1.61615	1.21281	1.607	1.16181	1.31157	0.995323	1.23485	0.833355	0.828832
9930111J21Rik1	0.0087098	0	0	0.145464	0.0248103	0.126611	0.107453	0.0946469	0.232414	0.115759	0.113816	0.0717026	0.014505	0.140988	0	0.0373138	0.0322015	0.0717296	0.0794346	0.089456	0	0.00845291	0.127005	0.0625658	0.0571171	0.0893475	0.143116	0	0.0881608	0.0149825	0	0.030956	0.052964	0.162174	0.196103	0.0589582	0	0	0.114412	0.0151951	0.0151652	0.262888	0.0449587	0.0931961	0.0464401	0.250613	0.00701331	0.209831	0.00792501
9930111J21Rik2	0	0	0	0	0.106358	0.0239455	0	0.0126793	0	0.173684	0	0	0	0	0	0.0239938	0	0	0	0	0	0	0.01201	0	0.0344325	0.0718164	0	0.0126576	0.0218039	0	0	0	0	0	0	0	0	0	0	0.0488545	0.0243791	0.0384192	0	0.012485	0	0	0	0	0
A130010J15Rik	1.09308	1.58376	0.717737	1.28589	1.41669	1.58965	0.997454	1.21382	1.59334	1.2018	1.18859	1.11005	1.21579	1.74357	1.10646	1.23053	1.18731	1.41638	1.13516	1.49739	0.864517	1.20022	1.88886	1.0818	1.68085	1.02309	1.08523	1.2406	1.59657	1.10484	1.2723	1.14847	0.454855	1.06822	1.43713	1.30972	0.93476	0.628811	1.11795	1.43371	1.35448	1.21869	1.57874	1.47979	1.59531	1.44006	0.925139	1.26863	1.34305
A1bg	0	0.01704	0	0.0154121	0	0.0315639	0.106259	0.2507	0.0635474	0	0.0643149	0.0607761	0	0.265564	0	0.0158138	0	0.0675544	0	0.068931	0	0	0.094986	0.0662896	0.0151291	0.0157775	0	0.0166848	0	0	0	0.131194	0.406843	0.0163644	0	0.0156168	0	0.305282	0.0646514	0	0.0482033	0.0844043	0	0	0	0	0	0.177856	0
A1cf	20.9891	24.1669	21.7542	35.0873	29.0782	33.4512	26.3038	29.7462	29.8444	39.2837	33.6919	35.696	35.1772	44.6604	40.3466	33.5357	30.1005	33.5122	24.3244	29.2923	18.2545	18.5816	19.7923	22.0759	30.1996	27.6064	25.0299	32.3688	35.5469	30.7111	20.8354	26.5021	9.26302	25.7827	31.0522	28.1132	25.3203	14.8454	27.9986	27.4524	30.65	34.1901	35.0999	35.3197	40.4033	36.6539	38.5166	39.6457	39.3271
A26c2	0	0	0	0	0	0	0	0	0	0	0	0	0	0	0	0	0	0	0	0	0	0	0	0	0	0	0	0	0	0	0	0	0	0	0	0	0	0	0	0	0	0	0	0	0	0	0	0	0
A26c3	0.00402656	0	0	0	0	0	0	0	0	0.0214062	0.00350784	0.00994449	0.0167642	0.0217264	0.0267495	0	0	0	0.0110168	0.00375961	0.0229628	0	0	0	0	0	0	0.0109202	0.0219461	0.0103897	0.022269	0.0321999	0.018364	0	0	0	0	0.00783557	0.0105786	0	0	0	0	0.0251328	0.0214694	0.0456414	0	0.0226346	0
A2m	0.0104264	0	0.0554689	0.0304732	0.01485	0.0267467	0.00857539	0.0188834	0	0.00923821	0.00454161	0.00858343	0.0217047	0.0562585	0.051949	0.0714685	0.019274	0	0.0285271	0.034073	0.034685	0.0101189	0.0357731	0	0.0256403	0.0222827	0.0190358	0.00942557	0.0243545	0.0448383	0.0384423	0.0416892	63.3391	0.0323561	0.0217364	0	0.0222907	0.0405789	0.0365229	0.00454747	0.0408466	0.0190727	0.0627894	0.0511335	0.0185309	0.0454554	0.00839555	0.05861	0.0142304
A2ml1	3.94613	4.45659	4.52362	4.12055	4.83495	6.68128	7.89894	5.76552	5.80098	7.93836	4.30501	3.86178	4.62169	3.87721	3.66941	4.99499	3.93863	3.45365	5.95685	4.8213	5.37757	5.69248	10.6889	6.26994	4.54977	4.60395	4.77253	6.49373	5.21939	7.17615	6.39674	5.43444	10.6481	5.32766	2.4904	3.6723	6.09387	7.83932	3.63137	3.40473	3.79705	4.0154	5.77317	4.70009	4.67143	4.94569	5.05172	5.6822	4.98509
A330070K13Rik	0	0	0	0	0	0	0	0	0	0	0	0	0	0	0	0	0	0	0	0	0	0	0	0	0	0	0	0	0	0	0	0	0	0	0	0	0	0	0	0	0	0	0	0	0	0	0	0	0
A3galt2	0.0397003	0	0	0.00828799	0	0	0.00816306	0	0	0.035176	0	0	0	0.0357023	0.00824185	0	0	0	0	0	0.00943349	0	0	0	0	0	0.00906024	0	0	0	0	0	0	0.0352004	0.00827649	0	0	0	0.0086917	0.00865763	0.00864057	0	0	0	0	0	0	0	0
A430005L14Rik	28.0383	28.4611	27.447	24.0533	20.9491	27.8796	25.9842	25.0019	24.4249	23.4041	22.4508	29.4141	25.8986	22.7346	26.0569	23.525	27.1051	30.5075	25.3757	22.5458	23.941	26.0515	21.6318	25.9467	17.7841	22.5542	24.6721	28.8373	33.6175	33.8408	30.6179	29.9775	15.9087	27.849	29.2838	29.6621	27.122	25.4025	27.9621	24.7786	23.6893	25.3926	29.1305	29.7828	25.0253	29.1766	22.1576	25.1244	23.5881
A430033K04Rik	1.00277	1.19173	1.03187	1.60347	1.75235	1.23146	0.877387	1.48768	0.881524	1.76753	1.06875	1.73007	0.808336	1.12243	1.40851	1.50815	1.31139	1.03472	0.963181	1.14545	0.94296	2.28803	1.38169	2.0307	1.33792	1.32231	1.29518	1.35977	1.43695	1.22031	1.0128	1.03318	1.13522	1.54175	1.0497	1.38105	0.766303	1.30782	1.4667	1.61915	1.67168	1.81482	1.39498	1.31268	1.03331	0.99526	1.43451	1.26786	1.45598
A430057M04Rik	0	0	0	0.0059792	0	0.0122454	0	0	0.0246535	0.00634426	0.00623782	0.0471568	0.0059622	0	0	0	0	0	0.026121	0	0	0	0.0122834	0.00642934	0	0.0122419	0	0	0.0223003	0.00615847	0	0	0	0.00634866	0.0835927	0	0.0244927	0.0139336	0	0	0	0	0	0.00638463	0.019089	0	0.040359	0	0
A4galt	0.0947012	0.024981	0.183205	0.0790808	0.154149	0.127252	0.155778	0.147013	0.256196	0.191792	0.176788	0.0222748	0.0225303	0.243327	0.0224687	0.0579586	0.0375134	0.210452	0.111046	0.0252636	0.038576	0.0131297	0.313316	0.133625	0.066539	0.0231302	0.0740994	0.122301	0.115871	0.0698158	0	0.0120208	0.257087	0.239906	0.0789711	0.0801311	0.0694158	0.052653	0.260646	0.153414	0.0471114	0.0494955	0.197861	0.0482531	0.0120224	0.0353883	0.0871489	0.0651851	0.110788
A4gnt	0	0	0	0	0	0.0210696	0.395181	0	0	0.010916	0.0321987	0.091281	0	0.0110793	0.0204613	0.0105561	0	0	0.0561802	0	0	0	0	0.0110624	0.030297	0.189573	0.269916	0	0.33574	0.0847709	0.352037	0.415979	0	0.360479	1.93144	0.177217	0	0	0	0.0537337	0	0	0	0.021971	0.0109483	0.257812	0.248008	0.00989353	0
A530016L24Rik	0	0	0.0106566	0.0735986	0.0836867	0.0565236	0	0.00997657	0.0379329	0.00976152	0.00959775	0.0181393	0.0733893	0	0.0182972	0.0943962	0	0	0.0200953	0.0102866	0	0.0106921	0.00944987	0.0395697	0	0.00941796	0.0402282	0.0099595	0	0.00947566	0	0	0	0	0	0	0.00942137	0	0.00964796	0.105712	0	0	0.0758243	0	0.0685323	0	0.0620979	0	0.0100243
A530021J07Rik	0	0	0	0	0	0	0	0.128108	0	0	0	0	0	0	0	0	0	0	0	0	0	0	0	0	0	0	0.129142	0	0	0	0	0	0	0	0	0	0.120979	0	0	0	0	0	0	0	0	0	0	0	0
A530032D15Rik	0	0	0	0	0.0128251	0.0808485	0	0.110083	0	0.047871	0	0	0.0224941	0.0728808	0.0112163	0.0578655	0.062422	0	0	0	0.012838	0	0.139028	0	0.0553601	0.0461862	0	0.0122105	0	0	0	0	0	0	0	0.0114289	0.0693043	0	0.0236571	0.070693	0.0235179	0	0	0	0.0120031	0.0235543	0	0.108467	0.01229
A530064D06Rik	0.0177084	0.163494	0.256935	0.162663	0.0504433	0.363417	0.160211	0.0801801	0.884095	0.188284	0.0308542	0.189518	0.0294909	0.238876	0.0882312	0.333805	0.180045	0.324084	0.161503	0.380291	0.0336627	0.0515583	0.243031	0.190809	0.014516	0.0908288	0.0484961	0.592318	0.0965165	0.0304618	0.0326456	0	0.134605	0.298323	0.162437	0.239743	0.484595	0	0.325664	0.463411	0.339165	0.680263	0.0761735	0.0631608	0.0629467	0.463214	0.085555	0.540384	0.0966768
A630001G21Rik	0.184953	0.327288	0.313077	0.360374	0.482943	0.40856	0.266206	0.0977	0.344941	0.450658	0.161126	0.164949	0.128339	0.0831636	0.0127988	0.158471	0.199441	0.0987245	0.168679	0.129518	0.366234	0.0897488	0.383389	0.290628	0.126342	0.342567	0.154767	0.153266	0.240012	0.0662819	0.127861	0.0273896	0.351466	0.054663	0.321316	0.247787	0.118624	0.179956	0.296943	0.121001	0.147598	0.169164	0.106078	0.288607	0.383505	0.376286	0.148928	0.346559	0.014024
A630023A22Rik	0	0	0	0	0	0	0	0	0	0	0	0	0	0	0	0	0	0	0	0	0	0	0.150986	0	0	0	0	0	0	0	0	0	0.114686	0	0	0	0	0	0	0	0	0	0	0	0	0	0	0	0
A630076J17Rik	0	0	0	0	0	0	0.457058	0	0.0434861	0	0	0.0831794	0	0	0.0839036	0.0432862	0	0	0	0	0	0	0	0	0	0.129561	0	0.182681	0	0	0	0	0	0	0	0	0	0	0	0	0	0	0	0	0.0897888	0	0	0	0
A630095N17Rik	0	0	0	0	0	0	0	0	0	0	0	0	0	0	0	0	0	0	0	0	0	0	0	0	0	0	0	0.0396562	0	0	0	0	0	0.0388948	0	0	0	0	0	0	0	0	0	0	0.155931	0	0	0	0
A730008H23Rik	2.38699	3.80402	4.08836	10.4742	12.2131	12.7927	7.31522	12.2672	9.10862	10.4536	10.6756	5.30694	5.84888	7.17816	9.51951	7.15179	3.59749	4.93887	4.36781	5.0679	2.16761	5.57752	8.62015	4.77814	8.71157	10.2287	7.17544	8.87887	10.4292	6.45987	4.62467	5.48472	3.2821	5.89098	6.71955	2.81736	4.10855	2.1154	5.00623	11.0607	8.49759	11.528	11.9682	12.9468	13.9433	9.1073	9.56131	9.98722	4.35766
A730046J19Rik	0	0.0065995	0	0.0298452	0	0.0611229	0.0646698	0.025892	0.0246116	0.012667	0.0435906	0.00588458	0.0119041	0	0	0.00612462	0.00660689	0.0261635	0.0391148	0.0533934	0.00679404	0.00693724	0.0183938	0	0	0.0244423	0.0130504	0.0129239	0.0222624	0.0553321	0	0	0.0217336	0.0253515	0	0.0302416	0.0244511	0	0.0062598	0	0	0	0.122991	0.00637378	0.0508174	0.00623261	0.0115115	0.0459218	0.03252
A830018L16Rik	0	0.00395516	0	0.00357732	0.00406766	0.00366317	0	0.0077587	0.0184376	0.0189787	0.00373205	0	0.00356715	0.00385252	0.0213444	0.0110117	0.00395959	0	0	0.0239995	0	0	0	0	0	0	0	0	0.00333554	0.00368458	0.0118462	0.00761288	0	0.00759673	0	0	0	0	0	0	0.00745901	0.00783647	0.0036855	0.00763977	0.00380694	0	0.0275961	0.00688037	0.00779585
A930007A09Rik	0	0.0234503	0.00818951	0	0.112547	0.0144794	0	0.00766694	0.0218634	0.0375084	0.00737583	0.02091	0.0352496	0.0609113	0.0492147	0.0290172	0.00782552	0.0309894	0.00772159	0.0316209	0	0.00821681	0.00726218	0	0.0208206	0.0434259	0.00772879	0.0153077	0.0329609	0.050974	0.0624324	0	0.045049	0.0150138	0	0.0573114	0.101364	0	0.0296576	0.0147707	0	0.0387189	0.0145677	0.0150988	0.0300953	0	0.0272697	0	0.00770365
A930009A15Rik	0	0	0	0.00383149	0	0	0	0	0	0	0	0	0	0	0	0	0	0	0	0	0	0	0	0	0	0	0	0	0	0	0	0	0	0	0	0	0	0	0	0	0	0	0	0	0	0	0	0	0
A930017K11Rik	0	0	0	0	0	0.0100491	0	0	0	0	0	0	0	0.021137	0	0	0	0	0	0	0	0	0	0	0	0	0	0	0	0	0.0108325	0	0	0.01042	0	0	0	0	0	0	0	0	0.0101103	0	0	0	0	0	0
A930018O16Rik	0.118368	0	0	0.123554	0	0	0	0.133986	0.0254721	0	0	0	0	0	0	0	0	0.108313	0.0539764	0	0	0.172314	0.050765	0.0265712	0	0	0.216107	0	0.0230408	0	0.0272764	0.131468	0	0	0	0	0	0.0287924	0	0	0	0	0.0254582	0.0263864	0.026297	0	0	0	0
A930018P22Rik	0.534063	0.455148	0	0.0343056	0.0390078	0.0702577	0.067577	0.855646	0.495072	0.1092	0.0715788	0.0338202	0.0684161	0.147779	0	0.0351998	0	0.375921	0.0374672	0.383581	0.741894	0	0.140952	0.147553	0.202054	0.070238	0.0375021	0	0.255896	0.0353341	0	0.0365028	0	0	0	0.104284	0.456712	0.119916	0.395743	0	0.14306	0.0375749	0.494802	0.476213	0.29206	0	0.0330799	0.164953	0.261661
A930033H14Rik	0.0906594	0.0418509	0.13154	0.189264	0.0107603	0.281019	0.885454	0.89281	1.21934	1.6166	1.5105	1.36208	0.320834	0.560516	0.319958	0.0679691	0.167591	0.155547	0.113689	0.0211622	0.0323134	0.0219964	0.136086	0.0203513	0.585236	1.44345	1.09657	0.55321	1.05883	0.779755	0.43872	0.211455	0.465156	0.0703356	0.198452	0.182189	0.116293	0.154368	0.158787	0.148279	0.177584	0.228031	1.24792	0.949859	1.6113	1.56121	2.3634	1.16486	0.680547
AA414768	0.0806374	0.0372245	0.0194998	0.117839	0.0191416	0.0344764	0.0165805	0.0182555	0.069411	0.107172	0.052687	0.033192	0.100718	0.0725169	0.0167405	0.017273	0.111799	0.129129	0.183856	0.0376457	0.0191609	0.176083	0.0864587	0.0543046	0.0991507	0.0689334	0.0552083	0.164018	0.156964	0.554846	0.037164	0.197036	0.0306471	0.142995	0	0.0682311	0.0517187	0	0.088271	0.228605	0.0175503	0	0.312179	0.12583	0.107488	0.0175775	0.146095	0.161889	0.220115
AA467197	0.210287	0	0	0.219502	0	0	0.518865	0.0476069	0.0452527	0.0465808	0.59539	0.0432793	0.569083	0.378221	0.436561	0	0.0485916	0.0481061	0.0479462	0	0	0.0510212	0	0	0.215472	0.179765	0.143973	0.190102	0.163733	0.0904333	0.629958	0.0934243	0.87914	0.326291	0.0438395	0	0	0.0511516	0.230194	0	0	0.0961682	0.271368	0.187509	0.0467182	0.137517	0	0.211088	0.19134
AA623943	0	0	0	0	0	0	0	0	0	0	0	0	0	0	0	0	0	0	0	0	0	0	0	0	0	0	0	0	0	0	0	0	0	0	0	0	0	0	0	0	0	0	0	0	0	0	0	0	0
AA792892	0	0	0	0	0	0	0	0	0	0	0	0	0	0	0	0	0	0	0	0	0	0	0	0	0	0	0	0	0	0.0238768	0	0	0	0	0	0	0	0	0	0	0	0.152346	0	0	0	0	0	0	0
AA986860	0.266022	0.170857	0.514636	0.154534	0.362415	0.0593411	0.54223	0.240899	0.43806	0.235706	0.302285	0.171391	0.943831	0.260035	0.26893	0.218023	0.267262	0.412764	0.274261	0.561566	0.956418	0.15715	0.0694463	0.166168	0.170659	0.197748	0.168933	0.491429	0.360225	0.83563	0.330496	0.215817	1.477	0.2974	0.279705	0.32296	0.178038	0.21382	0.374768	0.0706241	0.302078	0.370259	0.318415	0.453785	0.318628	0.322716	0.512232	0.613018	0.136812
AB010352	0.336402	0.166002	0.162698	0.697443	0.567244	0.798493	0.596293	0.430686	0.688971	0.472794	0.510337	0.310363	0.410514	0.224285	0.332331	0.685804	0.257323	0.62096	0.476074	0.400747	0.325253	0.247674	0.621874	0.468718	0.480197	0.842892	0.614178	0.445679	0.555468	0.419039	0.502543	0.479281	0.37915	0.354841	0.391767	0.284645	0.302559	0.13544	0.386025	0.627361	0.338309	0.891226	0.484012	0.605096	0.592736	0.601809	0.434338	0.512345	0.3272
AB124611	1.75261	0.940759	1.77411	5.59884	2.07049	6.36053	2.49742	2.62054	3.5961	4.6767	2.05944	1.9629	5.20959	2.84067	2.06461	3.26526	2.82543	1.88345	1.54264	1.99795	2.84736	1.34491	3.74078	1.42731	1.83758	2.45639	3.53464	3.66617	3.01484	2.29616	1.10829	1.15889	3.22204	2.85494	1.75039	2.2072	2.00417	1.92337	2.78408	1.70656	2.25319	2.72137	2.66492	1.16299	1.59368	3.2873	0.787666	5.8588	0.778802
AF067061	0	0	0	0	0	0	0	0	0	0	0	0.188641	0	0	0	0	0	0	0	0	0	0	0	0	0	0	0	0	0	0	0	0	0	0	0	0	0	0	0	0	0	0	0	0	0	0	0	0	0
AF067063	0	0	0	0	0	0	0	0	0	0	0	0	0	0	0	0	0	0	0	0	0	0	0	0	0	0	0	0	0	0	0	0	0	0	0	0	0	0	0	0	0	0	0	0	0	0	0	0	0
AF366264	0	0	0	0	0	0	0	0	0	0	0	0	0	0.0181347	0.00837276	0	0	0	0	0	0.00958332	0	0	0	0	0	0	0	0.0157011	0.00867206	0	0.00895888	0	0	0	0	0	0	0	0	0	0	0	0.00899053	0	0	0	0	0
AI182371	149.961	150.823	132.757	170.325	192.412	176.807	182.511	176.941	186.377	166.998	175.481	150.249	136.779	175.501	153.978	181.602	188.547	209.553	213.173	208.549	155.747	192.493	204.206	199.357	209.932	178.839	192.989	174.809	136.167	158.302	162.57	177.109	83.79	170.155	159.754	170.942	124.946	130.959	145.472	172.077	174.664	186.64	171.945	171.965	165.012	141.322	143.839	165.117	179.827
AI413582	4.70883	2.56388	3.07544	3.39441	2.33109	4.0265	1.52266	2.11384	4.19183	2.78147	1.40247	1.55722	1.44103	2.2078	2.53999	3.51737	2.19476	2.46745	2.01879	1.95406	3.86356	1.91391	3.00336	2.7465	1.31964	1.37619	2.46154	1.27341	3.10232	3.18464	1.11292	1.21586	2.20263	2.85477	1.51026	1.9411	4.95609	1.17477	2.89009	1.5447	2.94317	1.47243	1.97359	2.33264	1.14449	2.70208	2.59258	1.93918	2.08734
AI429214	0.309151	0.110999	0.232584	0.473291	0.228312	0.660885	0.226016	0.311061	0.443518	0.380445	0.523687	0.410037	0.21452	0.293464	0.356558	0.264888	0.269871	0.251458	0.234959	0.240546	0.14692	0.33337	0.766062	0.431813	0.408286	0.249598	0.282213	0.186317	0.361066	0.0443165	0.253299	0.0915644	0.639701	0.304567	0.386701	0.566773	0.690313	0.100266	0.315856	0.389527	0.254189	0.314179	0.354621	0.122517	0.244204	0.224632	0.373403	0.262055	0.0937651
AI467606	0.229404	0.0564797	0.147932	0.523613	0.333996	0.31386	0.42767	0.263136	0.487084	0.514929	0.093264	0.176265	0.229225	0.31633	0.266699	0.576572	0.0989501	0.321874	0.334752	0.0285594	0.334331	0.163268	0.327954	0.27465	0.40117	0.33992	0.628245	0.276512	0.523947	0.302541	0.0704848	0.27178	0.244125	0.311884	0.178546	0.103525	0.261571	0.0297609	0.375007	0.0667031	0.332858	0.181845	0.171044	0.177281	0.0679538	0.0933447	0.184721	0.454414	0.194818
AI593442	0	0	0.0228547	0.0164421	0.00747832	0.0168367	0.0194331	0.0285285	0.0135589	0.017446	0.0274453	0.0226932	0.0393488	0.0318725	0.0228908	0.0404896	0.0218389	0	0	0.0625071	0	0.00764363	0.0033778	0.00707198	0.00968413	0.0134656	0.0287586	0.0142398	0.018397	0.0203221	0.0471879	0.0174952	0.0269399	0.0209497	0.00985158	0.0633098	0	0	0	0.0274807	0.0274265	0.0144072	0.00338787	0.0280912	0.0104985	0.0515044	0.0824442	0.0126494	0.0537471
AI597479	2.112	2.83052	2.60775	3.06401	2.81862	2.66317	2.75367	2.50305	2.94895	3.1476	2.53519	2.11526	2.2935	3.22095	2.63477	3.24395	2.82469	2.94788	2.46763	2.65354	2.57168	2.03081	2.76327	2.33337	2.64874	2.34626	2.24781	2.91229	2.53865	2.72896	2.07234	2.54248	3.46967	2.58886	2.71889	1.61412	1.93095	1.73297	2.75301	2.69977	2.60972	3.35601	3.52509	2.80314	2.80228	2.86835	2.49216	2.38382	2.35563
AI661453	2.95539	3.19158	3.67361	4.48357	5.4981	4.4711	4.60296	4.20212	3.86195	3.86865	4.25227	2.6807	4.94407	6.24756	6.04106	5.29365	3.75136	5.40257	4.56747	5.30664	3.06958	5.63262	4.55954	3.69838	4.72462	5.04143	4.60225	3.10691	2.6291	1.8863	6.33579	5.50149	1.87035	5.39496	6.21699	4.19234	3.73956	2.75844	4.25695	5.94336	5.68135	4.79465	4.39481	4.38216	3.71963	3.3931	3.53192	3.33445	5.64588
AI837181	9.33643	11.2923	10.8203	11.831	11.5515	11.1286	8.14432	10.2678	12.4015	10.0465	8.98685	9.15527	8.95219	9.60965	11.5663	9.13714	11.4659	11.5903	9.7654	8.06719	8.41893	10.096	10.8831	9.75131	8.74153	10.0836	9.1785	8.49925	11.4889	8.49816	8.66608	8.56651	10.7693	9.78331	8.96527	9.7599	12.3578	10.63	10.1011	11.3715	11.8227	9.53471	11.1403	9.76113	9.94077	9.3362	7.50036	9.97929	8.59419
AI987944	1.88931	2.27846	2.28218	3.43466	3.44194	3.80309	4.43121	3.06976	3.45487	2.85942	3.60685	2.87257	2.30333	2.21933	2.88257	2.46306	2.96615	2.50638	2.11881	2.28736	2.11364	2.96532	4.25688	3.5309	3.19375	4.09567	3.69693	2.95828	2.68871	2.60464	2.4414	2.88355	3.5181	3.2301	3.51282	2.86071	1.8012	2.1637	2.31951	3.21723	3.78539	3.87773	3.4141	2.53101	3.47035	3.54691	2.34384	3.06344	2.10566
AU015228	0	0	0	0	0	0	0	0	0	0	0	0	0	0	0	0	0	0	0	0	0	0	0	0	0	0	0	0	0	0	0	0	0	0	0	0	0	0	0	0	0	0	0	0	0	0	0	0	0
AU018091	0	0	0	0	0	0	0	0	0	0.0087527	0	0	0	0	0	0.0507844	0	0	0	0	0.00938918	0	0	0	0	0	0	0	0	0	0	0	0	0	0	0	0	0	0	0	0	0	0	0	0	0	0	0	0
AU021092	1.66032	1.35256	0.472353	1.73308	2.017	2.7142	1.26516	1.70252	1.45019	1.31968	0.99974	1.58795	1.54517	0.988095	1.13544	1.77825	0.947853	2.05551	0.690315	1.29947	1.04432	1.16112	2.26188	1.16198	1.14084	1.5237	1.58252	1.72168	2.88969	2.85607	1.21533	0.715937	0.501106	2.1216	1.75104	1.67346	0.835206	0.427624	1.51815	2.21505	1.33916	1.92057	1.4494	1.08858	1.17169	1.70316	0.786428	2.0784	0.844227
AU022252	6.36258	6.83514	7.11531	8.91773	12.3017	9.49074	7.6015	7.66262	7.97593	6.91589	8.48953	5.50567	8.99577	9.63566	9.88944	10.1229	7.83204	8.76022	7.2157	7.95597	5.77205	7.02425	9.05359	8.69177	7.88635	7.13248	7.15225	6.60713	6.86011	5.43681	6.0446	6.08424	7.98263	7.32963	9.43297	7.20992	7.64579	6.31151	7.30666	8.99566	10.2443	9.97309	8.05297	8.49424	8.11337	7.39867	7.11831	7.46946	8.29115
AU040320	2.48821	2.36515	2.50165	4.51895	4.15491	4.08238	4.19376	4.2567	4.66342	5.08808	4.22855	3.08773	3.68449	5.46181	4.3462	4.27966	3.46673	4.47519	3.29213	3.76526	2.14944	2.40887	4.15814	3.31831	3.64222	3.63067	3.47423	4.95858	4.36622	3.85849	2.89797	3.65393	5.77184	3.41795	4.1396	3.4433	2.59427	2.65951	2.61373	4.42646	3.96423	3.80048	3.39548	4.06576	3.93761	3.85815	4.86578	4.27681	4.48899
AU041133	0.714102	0.371256	0.214598	0.468947	0.427896	0.474272	0.359239	0.489705	0.48936	0.227289	0.440911	0.439481	0.225147	0.218219	0.328163	0.392064	0.61518	0.539249	0.33512	0.343089	0.316303	0.444084	0.422224	0.435772	0.488752	0.432652	0.506313	0.169223	0.340085	0.459155	0.58154	0.388097	0.495373	0.491776	0.433608	0.305051	0.664035	0.438472	0.273216	0.762007	0.338002	0.64046	0.781355	0.469834	0.412792	0.380842	0.446609	0.590158	0.138783
AV320801	0	0	0	0	0	0	0	0	0	0	0	0	0	0	0	0	0	0	0	0	0	0	0	0	0	0	0	0	0	0	0	0	0	0	0	0	0	0	0	0	0	0	0	0	0	0	0	0	0
AW146154	1.13436	1.13837	1.3644	1.08728	1.07709	1.56884	1.08712	1.42025	1.0019	1.47704	0.996815	1.08001	0.911703	1.19753	0.778156	0.912779	1.15788	0.884555	1.43038	0.93942	1.02192	1.00517	1.24374	0.991992	1.25329	1.07933	0.945468	0.811458	0.983072	0.822941	0.927399	1.14815	0.719788	1.15446	1.17625	1.03495	1.02067	0.998138	1.17479	0.843224	1.38257	1.05557	1.01833	1.03787	0.718784	1.2299	0.976948	0.602011	1.23857
AW209491	6.63606	6.741	6.88547	7.09699	7.95921	7.55173	7.40038	7.83173	7.81666	6.85241	7.72271	7.90023	7.89389	7.64294	6.43598	7.36747	8.86995	7.80732	7.94822	6.66197	6.35481	7.57021	7.20428	8.13903	6.06687	8.21784	6.28556	8.16414	8.39143	9.35536	7.02131	8.21654	8.44492	5.98711	7.42	5.98097	6.03049	9.07833	5.33077	8.45807	8.00703	10.0399	8.09856	9.1502	7.72987	7.80191	9.14688	7.81327	6.53751
AW549877	5.7976	4.5146	3.92874	8.21089	7.71318	6.90085	6.48496	6.7741	7.16914	6.79246	7.20378	6.77468	6.00272	6.64978	6.85567	6.96587	7.08568	6.43285	5.00348	6.60105	4.42726	4.89997	6.26302	5.88999	6.74031	7.41435	6.27228	6.08566	6.63962	6.59925	3.67054	3.89151	5.1573	6.66205	7.10549	6.06055	4.70293	4.23557	4.76381	6.18429	6.42591	7.53892	8.31668	7.24335	6.40623	7.18691	6.88248	6.91709	5.87809
AW551984	0.0574708	0.0294779	0	0.0693209	0.0545695	0.0655241	0.05252	0.069391	0.0329798	0.0792112	0.016689	0.0841108	0.026586	0.0918813	0.0477242	0.153198	0.0413153	0.0116864	0.0465904	0.119246	0.00606937	0.0309865	0.0383411	0.0458705	0.0418757	0.0382116	0.0116585	0.0923631	0.0248599	0.0823837	0.064746	0.0453912	0.0582463	0.0792661	0.0958496	0.0378224	0.0218431	0.0248525	0.0726975	0.0167106	0.050033	0.0175216	0.043949	0.0455516	0.0340478	0.0723818	0.071986	0.0615355	0.116205
AW554918	0.0703465	0.128186	0.132508	0.086569	0.0861305	0.115557	0.149212	0.112318	0.13226	0.12958	0.143534	0.0899161	0.110986	0.0715862	0.0430436	0.107859	0.0958197	0.105026	0.0472735	0.0691396	0.107332	0.0305426	0.119092	0.0731392	0.171477	0.11236	0.0912554	0.0769821	0.112429	0.122601	0.0494848	0.0690852	0.0408074	0.111615	0.114236	0.142543	0.113983	0.0576387	0.0859223	0.156638	0.124096	0.0829665	0.18793	0.135357	0.169445	0.146886	0.149064	0.136769	0.0623235
AY074887	0	0.0436904	0	0	0	0.16186	0	0.171412	0	0	0	0	0	0	0.157186	0.0810931	0	0	0	0	0	0.0918526	0	0	0.155164	0.242721	0	0	0	0.244208	0	0	0	0	0	0.0800828	0	0.0920872	0.0414414	0	0	0	0	0	0	0.0825229	0	0.0760034	0
AY358078	0.0230294	0	0	0	0	0	0	0.0208545	0.237879	0	0	0.0379175	0	0	0	0	0.0212858	0.0210732	0	0	0	0	0.0395071	0	0.0188778	0.0196868	0	0.0208188	0.107587	0.158459	0	0.0818502	0	0	0.0192042	0	0	0	0	0	0.020049	0.0842541	0	0	0.0818608	0	0	0.0184937	0.0838174
Aaas	5.09507	5.26854	3.40505	5.29126	4.2749	4.9588	4.67816	5.18433	4.84822	3.10265	4.0029	4.0877	3.02379	3.18239	3.86174	4.25444	4.81207	4.89962	4.66367	3.26955	4.59618	4.0817	4.44977	4.14243	4.10061	3.37357	4.17754	3.60105	4.52972	3.90417	3.14232	4.11561	1.46465	4.00831	3.93976	5.50263	5.59296	3.71356	3.89403	4.15352	4.33889	5.23629	4.5746	6.04654	3.75392	5.41182	4.35627	4.41889	3.84365
Aacs	7.61935	6.51607	7.32906	21.1762	4.24624	8.89848	24.6571	11.3141	20.8616	6.3567	10.5798	39.8513	10.1565	15.734	7.88477	7.71789	11.0388	9.81335	2.74479	2.22628	3.50516	2.8694	7.20816	4.6245	40.6626	20.7814	34.9223	16.832	46.3218	29.5402	37.4406	74.3863	3.6973	26.6283	30.1163	9.64823	3.45274	4.33056	2.48711	5.92534	11.6151	6.89139	10.3658	11.2446	27.6584	42.4115	46.0614	40.1246	5.66003
Aadac	675.389	547.819	497.684	492.445	546.957	458.728	482.071	479.16	391.252	454.202	539.228	578.762	507.456	448.885	462.995	523.861	507.191	535.648	480.417	451.808	523.115	594.553	400.426	603.109	621.71	471.535	544.24	510.989	535.567	525.033	654.611	575.667	214.047	641.534	652.733	647.933	458.342	333.467	434.823	496.784	456.328	461.821	458.482	460.199	423.009	476.237	489.297	430.658	518.669
Aadacl2fm1	0	0	0	0	0	0	0	0	0	0	0	0	0	0	0	0	0	0	0	0	0.0114663	0	0	0	0	0	0	0	0	0	0	0	0	0	0	0	0	0	0	0	0	0	0	0	0	0	0	0	0
Aadacl2fm2	0	0	0	0	0	0	0	0	0	0	0	0.127546	0	0	0	0	0	0	0	0	0	0	0	0	0	0	0	0.0233433	0	0	0	0	0	0	0	0	0	0	0	0	0	0	0	0	0	0.0225149	0	0	0
Aadat	65.7737	64.2529	82.7129	55.2792	74.2649	58.7137	48.8201	79.1056	90.848	74.4063	70.214	63.5552	52.5392	80.2173	58.0081	68.8753	80.5757	85.6714	64.3489	83.2255	58.4352	103.744	51.9646	72.575	73.1061	80.4539	69.6546	64.4926	53.8691	70.0229	44.5412	62.1269	14.5806	44.1912	40.677	48.7475	49.0995	45.3648	64.7198	57.3032	74.2308	83.9001	67.2315	87.02	74.3938	59.7414	61.8486	53.2125	71.2997
Aagab	4.44811	4.72685	4.49257	5.42348	5.48701	6.03043	4.89355	5.87564	4.87604	5.37284	4.34981	4.77816	4.03626	4.5472	4.87764	4.51702	5.76291	5.514	3.85448	4.41944	3.746	4.54445	4.63063	4.12492	4.70062	4.41458	5.72059	3.86075	5.46148	5.23185	4.03582	4.01425	1.99398	4.62373	6.09757	5.2328	5.76541	3.02093	5.55449	4.83629	5.15774	5.89397	5.46756	5.93813	5.34365	6.15467	4.62765	4.70674	4.56044
Aak1	0.532148	0.608666	0.500149	0.890546	0.881688	0.956131	1.01711	0.770636	0.999576	0.918193	0.908419	0.624317	0.879044	1.11987	0.964308	0.959907	0.679044	0.849689	0.605184	0.830795	0.475075	0.654452	1.1439	0.559078	0.98369	0.92087	0.627382	1.24844	0.984686	0.861656	0.679167	0.796353	1.42638	0.6151	0.810261	0.608874	0.604309	0.777705	0.584882	0.796832	0.979073	0.955708	0.884114	0.922115	0.851979	0.901691	0.933324	1.0052	0.813533
Aamdc	22.3746	21.8379	21.0892	21.3251	18.0822	22.0958	18.9835	23.3388	21.924	22.1203	22.0716	19.86	20.1718	20.0306	19.8373	18.8827	17.9439	19.7043	17.859	16.336	23.9846	17.1758	17.0273	20.9063	21.3197	19.4722	20.7321	22.8426	25.1232	26.884	30.5171	25.6506	6.75179	18.9435	21.4077	21.2097	24.0253	14.1424	21.1263	18.6075	17.3992	19.8491	23.8804	27.7213	24.5476	21.5626	16.9328	19.8861	20.4504
Aamp	64.8411	60.1919	65.5424	58.4521	58.8101	61.793	58.375	64.5033	62.7037	58.5564	58.6107	61.7069	56.481	52.884	53.9269	54.0885	56.5275	53.746	57.831	49.1931	62.249	60.7013	56.529	62.0003	56.6589	54.4246	56.1391	60.5637	66.0063	61.7521	49.9216	52.3774	39.5201	50.7464	46.8645	56.2077	63.9545	55.8252	57.106	60.5277	61.9747	62.0011	68.1052	71.6749	66.1444	59.6002	58.9303	57.6448	52.7984
Aanat	0	0	0	0	0	0	0	0	0.00931545	0	0	0	0	0	0	0	0	0	0	0	0	0	0	0	0	0	0	0	0	0	0	0	0	0	0	0	0	0	0	0	0	0	0	0	0	0	0	0	0
Aar2	3.86611	5.51436	4.41113	6.68674	6.35311	7.44083	5.72948	5.95061	5.56362	4.96331	4.74448	4.84802	5.01325	6.39383	5.97363	6.50208	5.79711	6.12254	5.85111	5.01796	3.33333	4.17027	5.83153	5.8037	5.35713	5.87323	4.43613	5.86469	6.34663	5.15769	5.1744	6.20037	4.9949	5.34881	5.01059	5.00317	4.95413	4.2508	5.20955	7.47568	6.45018	7.13786	6.77567	7.12947	6.33945	5.27042	5.32018	6.28622	4.9118
Aard	1.22304	0.322622	0.893301	0.541916	0.687296	0.640294	0.307932	1.55959	0.730489	0.707696	0.695823	0.657536	0.353322	1.14476	0.663261	0.406338	0.738246	0.753711	0.295929	0.326272	1.13874	0.314909	0.834968	0.515478	0.572887	0.7468	1.32153	1.03795	1.57417	0.386421	0.759228	0.177423	0.265615	0.730317	0.437094	0.232317	0.896484	0.169999	0.371589	0.478996	0.282485	0.684877	1.33134	1.24635	0.820688	1.02287	0.46226	1.3229	0.431507
Aars	30.6186	31.8617	32.022	36.9378	33.7748	40.1092	42.9438	38.6977	45.0856	29.8634	30.0321	27.2404	27.2791	29.3088	26.4474	33.7485	37.9446	34.7565	32.7116	34.0984	32.2769	35.8335	39.5835	33.6725	34.3951	42.1058	40.9894	28.9209	27.9724	28.1133	32.2449	38.1682	35.0497	34.8389	32.2265	30.3671	30.0288	38.5405	35.3801	48.0199	43.5126	47.567	34.9395	42.4208	37.7209	33.798	27.2077	32.8778	25.1485
Aars2	3.19133	3.95032	2.89024	4.45141	3.53386	4.2861	4.96598	4.37894	4.10152	4.41771	4.24347	3.52238	3.10639	3.56955	2.98045	3.51458	3.95474	4.44912	3.13628	2.95499	3.47859	3.58623	3.72313	4.37376	4.16677	5.18419	4.45461	2.64524	2.89093	3.07939	3.70758	3.28335	1.67319	2.95502	4.01766	3.26882	4.03697	2.88148	3.88633	5.05864	4.75622	4.0428	4.58602	4.12263	4.89425	4.70192	4.47744	3.68444	3.02443
Aarsd1	13.4626	13.7605	12.8786	13.7206	9.70299	12.1101	12.084	14.1111	10.7306	11.4212	11.3404	11.7288	8.77387	11.1727	9.3309	11.7531	11.4244	11.1938	11.1953	11.5605	15.093	10.473	10.7111	11.6886	11.4354	12.9766	13.7991	10.0621	11.5387	14.0226	13.6795	13.4126	5.75316	10.79	12.1988	12.4677	13.5615	11.5106	10.7499	10.8188	10.6682	11.1693	15.6494	14.1973	14.3752	15.3247	10.499	11.7815	10.9957
Aasdh	1.10571	0.991963	0.92323	0.975596	0.643801	0.677898	0.561949	0.74152	1.06401	1.05827	0.863307	0.6827	0.907677	0.633202	0.766604	0.951867	1.19554	0.968834	0.689724	0.754825	0.971631	0.617538	0.751583	0.941328	0.675508	0.713377	0.466593	0.622377	0.657878	0.825409	0.50479	0.899051	0.614497	0.948013	0.848112	0.829678	0.798379	1.04032	1.10533	0.777979	0.849096	0.806197	0.780746	0.832468	1.18653	0.827673	0.91554	0.732966	0.721342
Aasdhppt	9.65195	10.0892	8.81049	9.01686	7.96441	10.4354	6.22832	7.0929	7.16925	5.74671	6.35015	7.20673	7.37791	6.94822	6.20995	8.36111	9.762	9.22125	8.39329	7.31333	8.59001	8.88572	7.61018	8.80461	7.66015	6.98863	6.34128	6.77105	6.25498	7.09241	8.7225	8.50266	3.96915	9.79398	7.95022	8.65679	9.2946	7.39111	9.04224	8.16176	9.16389	8.37419	6.98239	9.50185	7.40143	7.91108	5.21301	6.97301	6.47115
Aass	92.2378	78.9984	89.8618	79.863	96.0494	83.6374	81.2687	72.1824	79.3885	86.4144	97.8661	89.4876	133.451	87.3802	102.096	75.7286	74.9862	86.9732	68.1202	72.9063	68.4264	108.998	69.5102	95.3853	70.2961	62.0557	64.1421	106.765	104.605	107.271	59.4373	67.7724	114.02	62.502	63.1725	74.1082	68.9196	78.1672	87.7895	95.8989	89.4971	94.8575	79.6033	79.1498	79.8025	76.5724	104.812	84.5108	89.5186
Aatf	5.64917	7.21233	5.03327	7.90242	7.10634	8.39467	4.94811	5.68538	6.11502	6.68934	5.49234	5.36278	5.41337	5.13921	5.15914	5.72754	5.54857	5.08535	3.92087	3.7204	3.77476	6.76732	5.96985	4.68413	5.59774	5.2438	5.01334	4.77514	4.92922	5.35484	5.038	3.79666	2.85938	4.99724	4.73269	6.08871	8.3281	4.61659	7.73639	6.4827	6.64109	7.15698	6.63039	7.86558	6.09175	6.30852	4.89711	6.13643	4.41266
Aatk	2.32744	2.37202	2.49889	2.96084	2.39448	2.76437	0.467841	2.89746	2.23599	3.32641	3.01457	2.86431	2.36035	2.16979	2.94042	4.18742	2.01979	4.03826	0.93812	0.517835	0.869548	0.487642	0.687141	0.672501	0.439079	0.615933	0.540895	1.0713	0.944846	0.81948	0.511209	0.817101	0.201775	0.790149	0.588974	0.998717	2.66325	1.07924	2.1835	2.15427	2.09638	2.45393	1.86366	3.47861	3.64373	3.9678	2.01533	2.75598	2.60511
Abat	58.699	66.1347	68.9723	79.5617	86.6494	85.2752	91.3691	93.975	87.891	90.4189	90.4447	68.261	73.4977	80.004	81.8971	81.1255	62.3314	77.282	53.905	68.184	33.6627	63.821	55.2982	69.7028	82.6222	95.8293	77.2294	64.4477	73.8735	68.0021	38.6395	50.4991	33.4637	40.5143	56.0238	50.0364	66.4767	42.4818	73.0901	86.8642	81.3099	86.9115	95.8725	100.805	106.016	75.3229	104.787	64.7797	71.3256
Abca1	10.8604	13.5271	14.1534	16.2413	14.6563	13.2072	15.0942	12.8471	14.0782	16.5925	14.1667	14.3089	12.6487	18.3873	12.917	14.5885	14.9946	13.9709	13.2329	15.7318	9.3749	13.3771	15.6781	16.8093	14.5202	13.4683	13.9551	16.8591	14.0407	12.1327	15.6732	19.9477	68.2956	14.5643	15.565	13.1509	9.30951	14.5885	11.4887	13.6952	14.3986	16.2221	12.8547	15.1071	14.7864	12.9636	16.2482	14.5693	14.1006
Abca12	0	0	0	0	0	0	0	0	0	0	0	0	0	0	0	0	0	0	0	0	0	0	0	0	0	0	0	0	0	0	0	0	0	0	0	0	0	0	0	0	0	0	0	0	0	0	0	0	0
Abca13	0	0	0	0	0.0211407	0.00692307	0	0.00183291	0	0.0251076	0	0	0	0	0	0	0	0	0	0.00377974	0	0	0	0	0.00165917	0	0	0	0	0	0	0	0.00923118	0	0	0	0	0	0	0	0	0	0	0.00180481	0	0	0.00325963	0	0
Abca14	0.0573088	0.0740749	0.0221735	0.00957121	0	0.0098009	0.00942694	0.0311379	0.0394641	0.0152334	0.0599112	0.0141537	0.02386	0.020615	0.00951793	0.0196414	0.00529699	0.0419526	0.0104533	0	0.0490233	0	0.0344097	0.00514588	0.10335	0.10778	0.0156945	0.0569885	0.0133865	0.0246454	0.0105649	0.0203684	0.00871231	0.00508131	0.00477896	0.0242458	0	0	0.0451684	0	0.00498919	0.015725	0.0246516	0.0562111	0	0.0549661	0.00461462	0.0138065	0
Abca15	0	0.00561429	0	0	0	0	0	0	0	0	0.0158928	0	0.010127	0	0.00504968	0	0	0.00556442	0.0110918	0	0	0	0	0	0	0	0	0.0109945	0	0.0156906	0.0168155	0.00540318	0.00924452	0	0	0	0	0.00591668	0.0053253	0	0	0	0	0.00542226	0.00540388	0.031813	0	0	0
Abca16	0.00641609	0	0	0	0	0	0	0	0	0.0170547	0.00558954	0.0211279	0.0427405	0.0173099	0	0	0	0.00587108	0.0117031	0	0.00609831	0	0	0	0	0	0	0.00580021	0	0.00551843	0.0236562	0.0228038	0.014631	0	0	0	0	0.024971	0	0	0	0	0	0	0.0114034	0.00559438	0	0.0206096	0
Abca17	0.00444582	0.00410463	0	0	0	0	0	0	0	0	0	0.00365998	0.0148078	0.0239886	0.00369185	0	0.0164369	0	0	0	0	0	0	0	0.00364435	0	0	0.00401907	0.0103848	0.0114715	0.00819591	0.00790058	0.0101381	0	0	0	0	0	0.00389335	0	0	0	0	0.00396424	0.0039508	0.0271351	0	0.0142808	0
Abca2	2.41076	2.66063	2.61981	3.86781	4.87007	2.80825	2.88135	3.90704	3.28023	3.30114	3.69315	1.62649	2.19533	4.0271	2.67013	2.70461	3.18363	3.84924	3.8454	4.65457	3.48834	3.37774	4.10481	4.42922	3.98717	3.58482	3.38017	3.31782	3.40265	2.79652	2.24022	3.05178	1.26557	3.29763	3.14233	2.64877	1.93292	1.18396	2.0854	3.74642	4.79554	3.57223	2.98577	3.56423	3.96492	2.63536	3.21074	2.36149	2.88702
Abca3	5.31683	4.84738	4.36575	8.12762	8.56628	7.16747	8.46387	7.6229	7.2063	6.46562	8.77786	4.85728	5.97399	7.71283	7.77217	5.72188	4.92375	4.67321	5.78243	6.24006	5.0389	3.8936	6.11435	5.33468	7.22334	6.7805	7.54892	6.42559	6.39095	5.48844	4.87723	4.35592	5.83848	5.32218	8.10354	4.89718	5.40011	5.09353	5.16699	7.06617	6.63793	6.65557	6.39232	6.44745	7.02131	6.85346	9.75327	5.78602	5.06126
Abca4	0.0141846	0.00654803	0.0137205	0.0681086	0.0606085	0.0758077	0.0174997	0.0417464	0.00610492	0.0471306	0	0.00875803	0.00590564	0.00637809	0.00294476	0.0182306	0.0196661	0.0129797	0.0064683	0.00662212	0.00337052	0	0.0547511	0.0477627	0.0145344	0.0181887	0.0161858	0.00641153	0.0248499	0.0793007	0.00326869	0.0157545	0.00269551	0.0220095	0.0147857	0.00300057	0.0394232	0.00345036	0.0155274	0.0247465	0.0154361	0.0129738	0.0366095	0.0569166	0.0220592	0.006184	0.00571088	0.0455636	0.0193598
Abca5	0.329583	0.40572	0.295185	0.53685	0.50612	0.591485	0.46852	0.674292	0.570899	0.645337	0.49272	0.358419	0.762327	0.420805	0.83796	0.571761	0.455065	0.510092	0.304295	0.664854	0.239779	0.11057	0.478148	0.325169	0.567018	0.612189	0.326865	0.400941	0.652636	0.314969	0.40506	0.343463	0.51651	0.548375	0.556464	0.523323	0.577614	0.332556	0.334949	0.464961	0.566773	0.353551	0.623095	0.624046	0.600235	0.695372	0.76995	0.496665	0.440574
Abca6	13.5266	15.7817	13.4343	35.2385	45.052	32.1693	25.4751	35.3191	30.4055	42.2025	38.7714	23.4637	26.949	38.4846	38.1184	29.171	18.8769	27.7868	19.5258	25.4346	11.0449	16.7105	26.6572	21.2459	30.61	29.0471	24.4908	39.3523	37.478	33.4348	15.6831	18.6386	15.3089	16.4845	26.4122	17.5346	14.3402	10.1281	16.2523	27.2545	32.3316	32.6163	35.9676	38.3145	36.1208	33.63	37.1298	29.3555	27.2704
Abca7	0.38801	0.446627	0.545912	0.761634	0.717704	0.685115	0.704564	0.707295	0.63328	0.776881	0.777017	0.468767	0.511906	0.820225	0.581645	0.418807	0.47973	0.793099	0.38604	0.36699	0.852532	0.371675	0.445196	0.583687	0.784825	0.482461	0.9338	0.911077	0.674845	0.671783	0.659561	0.676091	0.593698	0.634446	0.470633	0.469019	0.706717	0.495198	0.556024	0.676921	0.552753	0.788127	0.745649	0.521216	0.626921	0.654665	0.795285	0.50178	0.481429
Abca8a	8.11485	9.94768	9.05544	14.573	22.2133	8.25884	9.86246	20.9163	13.0181	23.9135	19.9732	15.3684	11.1906	26.6224	20.5708	16.8914	13.5929	17.8139	11.5736	19.4538	6.95789	13.243	6.4689	14.6994	24.5553	14.9185	11.9561	21.2441	20.9399	19.4942	12.5267	14.7469	2.61024	12.5446	13.6555	14.4304	6.99973	2.26009	11.5667	12.5388	19.036	17.5436	17.7473	18.3496	17.51	15.2559	16.2789	14.6199	21.7393
Abca8b	7.66031	7.00183	5.84333	9.75482	10.605	7.83112	5.94151	6.21996	6.46993	6.28516	6.75184	6.584	7.45355	6.86865	7.33235	7.78141	8.98866	7.7793	8.40982	11.5246	6.83199	8.33802	8.86632	9.03517	8.62441	6.99451	5.917	5.44078	5.30251	6.399	4.0052	5.57948	2.4686	7.02735	6.80427	7.51319	6.72392	4.33284	6.90139	7.5296	9.55499	8.12955	6.36191	5.20612	5.90399	5.7458	8.03356	7.12325	5.92641
Abca9	0.404716	0.428235	0.338691	0.630353	0.794475	0.567711	0.852736	0.700045	0.857227	0.870297	0.859657	0.591485	0.537684	0.805617	0.623068	0.498724	0.495964	0.557587	0.286161	0.3609	0.54459	0.397192	0.663088	0.391986	0.726879	0.847441	0.880039	0.501526	0.924112	0.637519	0.461071	0.39193	0.414785	0.786229	0.55743	0.300124	0.307211	0.119462	0.40221	0.372867	0.593827	0.648833	0.637679	0.441972	0.715265	0.555098	0.413765	0.872766	0.463415
Abcb10	5.82033	5.16009	4.51113	6.52402	6.55386	6.41897	8.66577	8.47359	7.89398	6.45953	7.35876	6.55457	5.17579	7.87142	6.1531	7.40375	6.56595	8.12545	5.94793	7.06479	5.29801	4.57686	5.79886	5.81583	10.0926	8.72633	9.14819	7.60914	6.88486	6.2126	6.76804	9.03703	5.75139	6.17289	7.7968	6.9895	4.23712	4.24005	4.08417	6.11852	6.2169	6.15613	7.54302	7.92452	6.5648	5.92073	7.24628	6.51362	6.85071
Abcb11	79.6902	75.0644	67.5732	96.2198	118.209	79.1619	54.9063	69.3769	58.6254	41.8961	54.0905	47.909	67.3799	75.2181	72.0123	73.4123	81.1356	93.6039	84.1955	88.7339	73.822	105.847	80.9939	110.347	74.155	55.8116	59.0904	43.3688	45.4329	45.7862	57.0351	54.9901	27.8754	95.2354	100.53	85.7242	60.2418	51.7009	75.1985	108.286	106.917	95.5517	54.0729	57.4681	55.0687	45.1144	69.2917	46.1757	54.9898
Abcb1a	0.272963	0.204012	0.176021	0.439598	0.277696	0.311213	0.924742	0.806292	0.492299	1.30718	1.15502	1.47669	0.941636	0.707201	1.4086	0.311841	0.222262	0.178412	0.272656	0.20632	0.17914	0.189223	0.323329	0.134221	0.447509	0.505579	0.397499	0.875416	1.23978	0.799349	0.323492	0.277187	0.242066	0.213212	0.742486	0.335452	0.51132	0.101177	0.244734	0.34582	0.130134	0.523101	0.97847	1.00256	1.31103	1.59803	2.68988	1.16386	0.224714
Abcb1b	0.130544	0.152243	0.245899	0.321297	0.313146	0.193879	0.423822	0.317315	0.260224	0.255685	0.143655	0.158375	0.268893	0.240974	0.205398	0.170723	0.317527	0.138316	0.651685	0.44265	0.476722	0.600127	0.607019	0.351655	0.354822	0.458132	0.564484	0.875781	0.663359	0.768231	0.367321	0.506708	0.569261	0.335058	0.383876	0.331378	0.117512	0.220609	0.114321	0.14384	0.239261	0.270221	0.24826	0.361463	0.238123	0.197696	0.24896	0.182078	0.218808
Abcb4	78.8726	82.7526	93.2544	68.7703	77.0946	71.2407	38.2514	67.9136	53.7405	53.9181	50.4931	55.0392	72.0574	80.4093	71.7068	81.6108	71.5752	70.0859	59.9086	54.6815	55.1733	64.2983	33.4568	51.3052	44.4391	51.8069	40.3735	49.1324	41.9471	39.3982	30.5008	32.1013	15.0142	46.9743	48.2249	63.0351	95.8567	64.98	100.717	62.6495	68.0686	60.1029	50.2169	70.3937	67.9922	59.9738	64.8207	52.4658	68.4808
Abcb5	0	0	0	0	0	0	0	0	0	0	0	0	0	0	0	0	0	0	0	0	0	0	0	0	0	0	0	0	0	0	0	0	0	0	0	0	0	0	0	0	0	0	0	0	0	0	0	0	0
Abcb6	17.7701	17.4677	16.8286	20.3888	19.9918	19.689	16.1192	21.6739	18.2931	20.5568	19.7636	19.5595	19.6197	22.292	20.4026	18.3685	16.5056	18.4547	17.3149	15.0789	13.9136	13.5481	11.5703	16.1134	15.7333	19.7022	17.1912	20.0136	19.8633	18.3633	13.241	18.134	11.019	16.2607	15.9323	15.4159	18.7637	11.8356	18.8794	20.4385	19.6357	17.2245	18.2078	19.7894	21.532	19.1983	23.6012	20.3457	21.0305
Abcb7	5.42168	6.12755	5.60597	7.59122	8.05481	8.08312	7.90925	7.45971	7.74459	7.3921	7.93992	8.2822	6.47018	8.12265	7.91282	7.50375	6.7716	7.08887	5.99432	8.11703	5.36417	5.80042	6.14382	5.90695	7.95948	7.43159	7.74922	6.78148	5.9864	6.7686	6.59147	6.72253	5.08036	5.79656	7.15196	5.86295	5.7156	5.26384	6.51819	6.9564	6.54088	7.61998	9.0723	7.62147	7.58005	8.51733	7.82336	7.63801	6.90537
Abcb8	7.33805	8.27461	8.15276	9.28638	8.3266	9.40239	10.034	10.0087	10.1395	8.56507	10.074	8.08893	6.50752	7.92706	6.67841	8.36049	7.7904	6.63157	7.79054	8.01823	7.12576	7.77204	8.49623	7.69057	9.24623	11.0117	10.5561	8.53341	9.79083	9.87744	6.19848	7.05508	4.05815	7.73506	8.60095	7.18945	7.71291	6.36614	7.92826	7.94672	7.10038	8.63371	9.72356	10.7365	11.1846	10.2016	10.1345	9.42298	5.57094
Abcb9	0.291215	0.347558	0.199242	0.397393	0.269769	0.346194	0.15773	0.533857	0.391292	0.415362	0.105192	0.368381	0.372605	0.389639	0.271318	0.249519	0.203516	0.142988	0.434016	0.198957	0.141771	0.317092	0.182773	0.223222	0.215426	0.230731	0.188033	0.199051	0.29864	0.342108	0.255334	0.422845	0.0593888	0.251909	0.165844	0.288481	0.674221	0.290258	0.373209	0.309788	0.25971	0.292341	0.329973	0.620675	0.467084	0.222953	0.388914	0.216747	0.32314
Abcc1	0.256244	0.16972	0.301743	0.483777	0.370251	0.490623	0.297803	0.660822	0.354829	0.967399	0.359115	0.334769	0.245839	0.400764	0.0925162	0.329333	0.226546	0.290548	0.12701	0.275664	0.105892	0.248686	0.544707	0.235089	0.296809	0.352388	0.122043	0.664727	0.490116	0.215603	0.205386	0.143539	0.448832	0.16793	0.264779	0.207393	0.114329	0.173441	0.17074	0.140916	0.227931	0.433075	0.599047	0.556317	0.292066	0.344854	0.246703	0.684427	0.136852
Abcc10	0.895363	0.845763	1.33164	0.613701	0.442281	0.51779	0.90242	1.09669	0.757344	0.917142	1.00997	0.613539	0.633504	0.670221	0.648965	0.629697	0.655362	0.6204	0.792983	0.594383	1.12157	0.472149	0.332948	0.706375	0.691525	0.805225	0.548046	0.673735	0.77371	0.876929	0.372103	0.616218	0.550761	0.931544	0.66464	0.599956	0.933867	1.09274	0.874745	0.496605	0.531672	0.624849	0.663428	0.738382	0.947444	0.500907	0.71263	0.565238	0.68283
Abcc12	0.0548762	0.0063331	0.0663509	0.0744652	0.00651323	0.10558	0.045134	0.0248468	0.0590453	0.0243113	0.0597585	0	0.12566	0.0431812	0.0512658	0.0705287	0.0317009	0.00627685	0.0250239	0	0.0195593	0.0399432	0.0470702	0.0739119	0	0.0820947	0.06888	0.0558097	0.149546	0.0471986	0.0442596	0.0243798	0.0312844	0.0121641	0	0.00580417	0.0821244	0	0.0240284	0.00598356	0.0179153	0.00627397	0.0354079	0.036699	0.0121915	0.137563	0.038664	0.0991531	0.00624145
Abcc2	22.3571	25.1703	27.8925	59.5323	61.3254	60.4156	61.8458	76.6865	69.1747	80.8163	72.6479	45.157	45.655	52.9255	50.2819	47.857	34.7126	39.4871	28.8754	50.5762	18.8082	26.6608	35.772	32.866	71.8312	75.7607	56.5479	67.6595	68.0713	60.297	22.2395	31.4793	17.8776	28.8441	37.0585	25.857	26.3772	22.1997	31.6989	47.7285	45.6107	52.6453	66.5474	73.7306	80.1015	61.5789	74.2654	62.5678	43.0444
Abcc3	33.237	39.1903	32.3441	37.1146	30.0505	47.2286	10.2718	33.874	24.3973	37.379	27.2675	37.2517	50.9307	32.434	51.6935	35.3996	28.3661	27.6595	9.99009	9.50159	5.47329	6.81828	7.75118	8.82447	11.5839	11.6219	8.60414	10.4297	20.6175	10.0902	4.93099	7.78517	4.68798	15.3709	18.6769	17.2212	60.7389	14.7607	47.0005	35.5011	30.1319	26.8558	35.9128	38.2803	44.4414	38.4729	40.9274	38.9219	27.3327
Abcc4	0.114681	0.17419	0.0966155	0.126657	0.298574	0.357457	0.23124	0.227801	0.257933	0.272058	0.135358	0.219275	0.157101	0.229552	0.12288	0.145807	0.229094	0.0947842	0.0641041	0.0932615	0.158227	0.0933473	0.266546	0.129549	0.321443	0.382656	0.307311	0.521709	0.337008	0.216364	0.109118	0.157779	0.233394	0.131203	0.185095	0.13147	0.164507	0.0899862	0.0939506	0.112944	0.212561	0.270688	0.413741	0.290283	0.269574	0.222567	0.113195	0.291136	0.0235624
Abcc5	0.472777	0.408203	0.457308	0.504461	0.444753	0.748648	0.414048	0.527231	0.410725	0.756347	0.47289	0.349568	0.732669	0.692864	0.410774	0.555118	0.364152	0.236337	0.423195	0.347424	0.507612	0.216671	0.4243	0.263358	0.297837	0.460289	0.351659	0.728155	0.606704	0.470639	0.306663	0.32673	0.568998	0.500699	0.452655	0.525977	0.456712	0.566487	0.720712	0.271117	0.381102	0.496481	0.504652	0.538667	0.408465	0.377876	0.55341	0.527307	0.242971
Abcc6	19.3071	19.8577	21.1615	17.0313	18.3849	13.3127	15.1007	19.9559	15.026	20.4628	20.9712	17.6357	17.7048	20.9902	22.6552	17.4173	15.1969	17.0481	13.5708	15.679	15.7209	14.9543	11.4132	15.6082	13.9666	11.7531	12.4833	16.2532	19.715	16.3732	14.4525	16.6197	7.57154	15.276	17.8383	15.7383	18.5825	12.8268	17.3225	16.2623	16.621	14.4196	17.2924	17.2651	19.5943	15.4887	21.7254	13.3269	19.285
Abcc8	0	0	0	0	0.00638692	0.00575181	0	0	0	0	0	0.00553753	0	0.00604912	0	0.0115268	0.00621724	0	0	0.00628055	0	0.00652811	0.00576967	0	0	0	0	0.00608083	0.0104747	0.00578542	0.0248007	0.00597677	0.0102259	0.00596408	0.00560922	0.0113832	0	0	0	0.00586753	0.00585596	0	0	0	0	0.00586504	0	0.0162051	0
Abcc9	2.42892	2.51994	2.26468	2.71135	3.31679	3.72211	3.30206	3.54117	3.55286	4.42257	2.5923	3.03374	2.61676	3.05129	3.10867	2.22776	3.02037	2.4059	1.61002	2.31465	2.85206	2.26817	3.97352	2.97543	3.39367	3.93513	2.63635	4.91218	5.21867	3.25569	2.3235	1.65758	2.74403	2.71237	2.31085	2.94511	2.29126	1.68111	2.27327	1.48895	1.94744	3.64919	4.74653	3.58364	4.07959	3.91911	2.88332	4.87633	1.96324
Abcd1	4.14118	4.69194	3.47041	7.1627	5.44717	9.21162	6.84234	7.10763	8.84413	7.82066	6.12264	5.01128	5.37595	5.04295	6.31864	5.34214	5.03818	4.95409	3.9114	4.2886	3.20847	2.73008	4.62012	3.75987	5.4813	6.4889	5.54843	4.9193	7.93532	5.67191	3.40058	4.5237	3.04264	4.06433	5.03001	4.05814	5.22928	3.32934	4.36157	6.4604	5.33157	6.77395	7.76811	6.07758	7.01593	8.13842	7.64945	6.88812	4.5569
Abcd2	0.785463	2.24049	1.49685	6.03532	2.73278	8.71637	2.01037	3.76874	0.766931	1.33997	1.3277	4.14033	2.22569	0.933033	3.47058	1.09488	0.828935	0.783108	0.368869	0.552778	0.529278	0.881761	1.17149	0.878975	1.98444	2.81611	1.59992	0.741861	2.19985	1.16965	0.28636	0.234375	0.169312	0.561305	1.7988	1.37387	7.69448	0.182506	3.36741	2.77643	0.714427	1.62447	9.20319	3.21966	5.28193	5.79583	6.34359	3.3421	0.736024
Abcd3	128.314	132.54	131.429	149.193	145.333	149.31	131.434	169.965	148.895	168.195	194.369	209.01	139.958	177.561	201.079	188.93	146.984	163.341	132.494	121.932	90.8176	139.485	83.1774	117.86	158.005	154.294	164.442	181.725	176.177	184.234	146.067	139.467	46.3273	192.255	215.922	158.217	139.447	92.553	164.798	138.077	134.893	138.533	183.026	194.04	207.903	245.452	200.605	193.178	163.941
Abcd4	2.40117	3.00147	3.0299	2.41768	2.26118	2.15462	1.9505	2.06702	2.16894	3.02057	2.81494	2.06622	3.46399	2.96801	3.64326	1.85417	1.90884	2.7578	1.87448	2.14971	2.24467	1.62069	1.90704	2.65293	1.2231	1.38533	1.67778	2.48333	2.2235	2.67715	1.92182	1.61551	1.18674	1.88369	1.81281	2.75915	2.63646	2.08632	2.62198	2.82719	3.05389	2.46733	2.21026	1.92079	2.49383	2.00749	2.0926	2.26152	2.80519
Abce1	17.8422	18.5585	17.156	23.9257	21.2396	24.6432	26.8091	22.2061	25.8248	20.2028	20.6634	20.4926	20.3014	19.291	15.974	19.9449	20.2023	21.7768	21.4067	19.0651	19.6926	23.1821	28.6707	21.995	27.3779	30.2937	31.0928	20.7562	19.7528	21.3264	23.0424	28.5629	19.7463	22.6344	21.8763	19.2409	18.2537	20.2449	20.4701	21.606	21.3714	29.3453	22.1137	25.6582	21.2819	22.8125	18.2677	25.4532	18.0651
Abcf1	13.0098	15.8376	14.0616	21.3264	19.0366	22.3497	21.0665	22.034	24.0153	25.3163	22.4722	20.1189	21.7194	20.1045	18.5645	20.2532	19.676	22.1282	19.1127	17.3034	13.7867	17.4049	18.5436	20.0355	19.7703	21.0468	21.7437	22.9329	22.8457	22.7375	16.2648	19.7122	20.8578	18.5813	18.0279	16.5936	16.7613	17.1583	17.0522	22.995	22.5312	24.0524	25.0589	24.5154	21.7556	22.5754	21.6567	24.6518	18.1353
Abcf2	8.01147	9.24071	9.03023	13.205	14.0929	15.5789	12.4069	13.9501	15.5495	12.9454	11.0555	10.211	11.688	11.5017	10.4923	9.70093	9.05726	11.9153	11.0605	8.93312	6.14628	10.8274	11.6329	11.4148	12.5193	13.603	12.4106	14.435	14.0739	12.2152	11.2498	13.835	10.6527	11.1248	10.5732	9.27194	11.1071	8.5681	10.3209	13.2837	13.5362	16.0783	14.8954	16.4619	12.562	12.7585	12.9464	12.2645	9.83996
Abcf3	10.4069	10.8081	10.4524	14.3643	13.0782	14.954	13.8616	14.0388	14.8156	13.1015	11.8922	9.20764	9.74779	9.68098	9.83164	10.8809	11.7376	11.6204	13.8123	9.99405	9.79422	10.6462	13.9121	12.1011	14.4277	14.5912	13.0778	14.4126	12.1187	12.1458	12.4223	14.9934	15.3699	10.8424	10.6068	10.1479	12.3037	16.259	12.3308	12.7109	14.1647	15.0593	14.024	15.7763	13.4221	11.8936	12.7387	12.5646	9.86027
Abcg1	0.901696	0.715093	0.710055	2.36026	1.74528	2.12035	1.22177	2.10416	2.43794	2.51973	1.43511	1.17533	1.85781	1.91807	1.52155	1.86215	1.95535	1.29054	1.03322	1.09557	1.12623	0.712422	1.58157	0.877124	1.66307	1.58117	1.51434	2.07443	2.47527	1.4616	0.708602	0.523857	0.931437	1.54774	1.19536	1.45746	0.8403	0.438668	1.15916	1.01344	1.5549	1.7869	1.71557	1.43281	1.34063	1.97562	1.07048	2.51579	0.81519
Abcg2	42.0097	38.1723	36.9291	29.3958	33.8917	35.5799	27.8225	36.1962	35.9574	40.2301	38.3658	39.2292	32.3056	42.0023	32.1343	45.9683	36.4486	40.3483	33.9808	31.1604	27.2998	25.1107	25.1207	23.7557	31.7581	34.4652	29.2603	29.9885	27.0264	26.6373	26.886	32.3541	9.54651	35.0129	33.4153	31.0646	29.2865	28.9471	32.8361	26.7693	30.2819	29.084	29.2513	45.5174	38.3916	41.7636	34.9043	34.9781	41.0316
Abcg3	0.672212	0.424637	0.376442	1.65446	1.23456	1.55046	1.04755	1.10532	1.9186	3.29151	0.77825	0.771836	0.935352	1.5272	0.82997	1.03068	1.04643	0.712234	0.548533	0.545061	0.992004	0.489289	1.51735	0.865681	1.25431	2.01882	0.831641	1.17539	1.52198	0.958536	0.489169	0.212194	0.840397	1.09793	0.55318	0.688535	0.718565	0.283996	0.774576	0.447493	0.508213	1.00314	0.654403	0.906982	0.880327	1.17995	0.655232	1.64076	0.378253
Abcg4	0	0	0	0.0347039	0.0789214	0	0.0205085	0.00752679	0.0143092	0.0220936	0.028964	0.0273703	0.0553683	0.0448483	0.0207064	0	0.0153649	0	0	0.0465642	0	0	0.0213883	0.0223899	0.0136267	0.00710535	0.03035	0	0.0129433	0.0142978	0.0229842	0.0443119	0.0252717	0.0515876	0.0277246	0.0281319	0	0	0	0.00725034	0.0361802	0	0	0.0370571	0.00738628	0.0434836	0.0803135	0.0133494	0.0226885
Abcg5	34.1763	34.2978	29.5619	35.5195	32.5834	28.9495	38.2323	56.4506	41.0221	60.4518	60.2522	50.5723	41.217	31.086	32.1002	28.1351	22.9209	23.4453	26.9692	27.0633	30.9051	24.1076	19.9661	28.3695	44.8196	31.721	38.88	59.0034	78.8311	58.3694	25.6107	31.8053	7.73296	21.406	33.7479	31.2325	32.3769	15.194	31.9702	32.4779	26.2785	26.3447	60.9413	63.5243	61.8084	45.4594	80.9626	34.8975	30.1064
Abcg8	23.738	26.1337	23.5255	32.3905	33.9841	26.7983	27.6654	47.1858	35.9608	45.1907	45.7304	34.0822	29.3167	24.2691	26.427	23.4689	21.5177	23.0437	19.7914	25.2144	18.9028	19.1183	18.1443	25.3764	35.6802	24.9648	31.4515	35.0003	53.7992	41.8989	11.6393	16.0603	4.42736	13.9334	22.7362	19.8048	22.3721	9.2212	22.8551	28.9658	26.5257	23.2055	45.7313	53.2647	48.6258	33.5469	60.6599	28.3453	23.4772
Abhd10	1.23946	1.00071	1.04358	1.01825	1.09112	1.13709	0.994652	1.16784	1.36062	1.00039	0.918035	0.780769	0.752117	0.789723	0.766732	1.04909	0.848777	1.14795	0.993106	0.782455	1.407	0.857126	1.27836	1.17602	1.30395	1.38128	1.20475	0.961709	1.04711	1.09194	1.10547	1.00321	0.659876	1.05003	0.954074	0.76428	0.901163	1.03997	0.940415	0.735376	0.947988	1.24839	1.00156	1.07835	1.13712	1.05447	0.981873	1.11623	0.995365
Abhd11	22.6799	23.6047	21.5159	16.164	15.106	17.9372	18.6535	18.2623	19.6117	14.0041	15.7595	17.8674	14.7691	16.9592	15.022	18.0268	17.8913	17.7316	16.9339	15.7271	23.6491	16.0648	16.2471	17.0639	17.059	18.4825	17.9545	16.7853	17.3193	17.5776	15.1238	17.9744	12.0929	16.2052	13.8555	15.9394	21.0646	20.6122	19.8251	16.0334	16.6528	17.3245	20.548	19.6305	19.8224	16.7329	14.8005	19.2637	17.7639
Abhd12	13.0229	13.2625	12.2524	15.609	13.7438	16.2061	12.1075	15.9597	16.7617	16.5863	13.1705	12.6826	13.0447	13.3493	14.9422	13.6692	14.8342	15.1747	12.1518	13.1696	13.7576	13.6621	14.1069	13.4519	13.4254	14.668	15.4884	15.3505	16.3667	14.8639	11.0699	11.8269	6.76587	12.761	10.5515	12.5372	12.6591	9.64656	11.5125	13.725	14.0556	14.8045	14.255	14.494	14.5787	13.2416	12.4821	15.9454	11.1144
Abhd12b	0	0	0	0	0	0	0	0	0	0	0	0.0118118	0.0119473	0.0129031	0.0119147	0	0	0	0	0	0	0	0	0.0128834	0	0	0	0	0.0111716	0	0	0	0	0	0	0.0121405	0	0	0	0.0750943	0	0	0	0.0127938	0	0	0	0	0
Abhd13	3.29251	4.28694	3.66847	5.15722	3.71209	3.85384	3.30621	4.17537	4.95832	4.56295	4.89374	4.92921	4.32602	5.60068	4.25489	4.80199	4.60987	4.855	4.23474	3.45017	3.36399	4.20381	5.22498	4.45504	3.46552	3.83055	3.75257	5.87661	4.7581	4.89293	3.96271	4.9105	5.54347	3.93849	3.99658	4.40147	3.33212	3.06455	3.81036	3.82374	4.39288	4.85871	4.37457	5.01471	4.84766	4.74509	3.68135	4.86565	4.01809
Abhd14a	7.88391	5.95544	6.02759	4.02325	4.65033	5.51577	3.96261	6.1658	4.62702	5.00977	6.07044	3.65492	5.68616	6.23057	4.89361	5.10045	7.02939	5.90254	5.15663	4.96325	7.41774	5.60328	4.84983	5.36298	3.9657	5.48018	4.83431	4.71543	5.48749	5.49663	6.60639	7.23513	3.43522	6.81378	7.35466	4.88529	5.14166	4.3391	6.15449	5.07101	5.39033	5.77237	4.11066	4.59785	6.15686	5.65907	4.21616	5.40384	6.50328
Abhd14b	107.089	111.458	84.589	86.4303	81.2324	103.188	70.2032	93.5512	84.9991	92.3832	90.3808	103.072	87.2116	76.1769	90.5452	82.6197	72.0684	81.6853	67.0406	59.0723	77.766	82.8705	61.7015	77.2703	78.364	65.045	77.4893	74.126	109.276	106.597	81.5053	75.5254	19.5298	80.0134	82.1417	85.4632	114.495	48.5291	95.3735	90.285	94.77	82.0635	115.449	99.4981	100.315	95.5537	99.1951	89.5688	77.8723
Abhd15	4.81544	6.97957	5.35908	13.0147	14.8577	11.255	9.84602	13.4853	10.3492	16.6813	15.4271	11.296	12.2448	12.0137	15.4276	9.50306	5.14003	10.9354	6.91347	7.9191	3.76982	6.62318	10.9346	6.09995	9.4736	8.73762	7.70455	13.3873	15.0379	12.6033	5.91821	7.30602	7.69847	4.66446	10.0087	5.25751	5.91575	4.71558	7.03747	12.0776	12.7029	12.1902	12.0719	13.7402	14.5311	14.7001	14.5093	11.2019	8.48042
Abhd16a	15.0635	16.4866	14.7349	17.7342	15.3142	16.4177	15.4993	18.0155	17.5232	18.5708	14.0776	15.4249	13.507	14.6708	13.6111	15.1152	14.4937	13.6851	13.4988	12.6814	12.6304	12.5522	13.8077	15.4938	17.7375	17.9567	16.611	15.9616	19.7802	15.6375	10.4279	15.6199	8.11829	14.5877	15.9463	15.9194	19.0719	11.8334	17.6924	15.1997	14.2561	14.0882	17.3277	17.932	17.1443	18.5172	15.7459	17.8228	13.2568
Abhd16b	0.0189555	0	0	0	0	0	0	0	0	0.0671813	0	0.0312098	0.0157839	0.0340932	0	0	0	0	0.0345753	0	0.0180166	0	0	0	0	0	0	0	0.0147591	0	0.0174723	0	0	0	0	0	0	0	0.0165999	0	0	0	0	0.0169022	0.0168449	0.0165278	0	0.0761105	0
Abhd17a	22.0072	21.7843	22.777	19.8225	17.5492	23.3667	20.2159	23.5523	24.8341	20.4982	19.4488	20.5224	19.3431	22.1471	17.9585	17.9992	19.299	20.8498	20.1433	16.0264	22.2755	22.6217	20.7154	18.777	18.8208	18.3379	20.6694	22.6077	24.0956	24.2544	17.1239	20.429	12.8901	17.3588	17.1601	18.4467	25.6634	16.9633	20.2597	20.9005	19.9746	18.5311	22.5939	25.5415	22.3083	22.7053	20.0093	22.5564	19.1863
Abhd17b	2.33009	3.62674	3.13887	5.20566	4.10057	3.54677	3.79272	5.1149	6.11158	3.31841	4.26176	7.27117	3.37253	6.86777	3.11006	4.08701	3.52932	5.31365	5.0846	4.20314	3.07273	3.85971	5.77617	5.33466	5.32008	4.44264	5.0782	9.61676	8.36833	11.0278	3.91321	9.85325	3.20846	4.52136	3.46901	3.6232	3.20278	2.50453	3.08751	4.63971	7.08392	5.23311	5.60447	5.58039	5.94091	7.55229	4.72497	8.239	4.61768
Abhd17c	33.9015	32.2576	28.8369	28.5231	32.3756	26.9708	25.1132	24.4238	23.4748	22.1257	23.2475	23.5402	27.6033	26.9588	28.7888	30.6706	32.0157	29.9488	26.49	27.7937	25.5922	32.07	27.2738	35.3007	23.8463	18.8665	22.1505	22.819	23.6221	23.8957	18.2505	18.2741	20.1926	29.899	28.7217	33.3924	34.9311	25.8619	30.189	32.4574	37.4848	30.3338	27.9242	27.4946	24.6358	22.8744	23.0612	22.5522	27.4407
Abhd18	3.66832	3.45235	2.74707	4.4796	4.33706	4.74899	3.6724	5.1507	4.71944	4.22886	5.12694	3.69533	3.04797	4.61137	3.61614	3.57569	3.52913	4.11468	3.12972	3.52087	2.60185	3.35341	4.42541	3.4072	4.93408	4.41047	4.11923	3.23062	3.50731	2.8769	2.85773	2.97906	2.0448	3.11963	3.6708	3.01048	3.47433	2.0571	3.20556	4.39724	4.25122	4.12001	5.1105	5.24761	4.96342	4.12711	3.93205	3.4463	3.97663
Abhd2	0.802928	0.842857	1.36181	8.37653	7.40461	9.99774	10.2133	7.96821	8.4736	9.47269	7.71356	3.80303	6.1821	8.03179	7.3252	4.9854	1.81976	3.66355	3.3705	4.8987	0.930428	1.72928	4.49079	2.17278	7.97028	13.2952	6.76737	7.5469	6.55147	4.93821	0.729964	3.17624	15.1911	2.34056	3.76971	2.07541	1.95644	0.984571	2.31172	5.60315	5.16121	9.88907	11.0428	7.7578	13.0683	10.0891	17.5981	10.3519	3.80302
Abhd3	15.679	17.5526	14.4812	14.3618	13.2315	15.4004	9.08934	11.97	12.3442	12.7447	12.8544	15.2247	16.1901	13.8128	15.7659	16.6077	15.3618	15.1372	12.3309	11.6487	12.3503	9.51035	8.70907	11.7605	9.29255	11.4105	9.53661	8.96801	9.06184	9.37889	11.4201	10.8168	9.72597	12.8837	13.4131	13.4713	18.3402	13.2141	16.3845	14.5881	14.0858	13.7483	10.8074	14.1731	12.9972	14.2205	16.0107	14.56	13.3
Abhd4	10.7234	12.8453	13.4348	16.2297	14.3972	15.9882	12.1478	13.6014	14.1274	12.1482	10.6898	10.3662	11.8824	10.3392	11.7808	10.993	12.9477	11.8599	11.1801	9.72353	10.181	9.74872	10.811	11.5845	11.239	15.5258	10.9624	9.24217	12.6307	9.06956	8.27168	9.97231	7.44542	14.3727	12.3861	13.5147	15.4704	11.0938	12.8407	14.9809	13.5734	13.8466	13.7716	13.0427	13.2523	14.4661	12.4202	13.3901	9.60555
Abhd5	6.54277	7.29016	7.35169	9.07853	8.39109	9.67193	8.24876	7.2397	9.14216	6.84541	6.51194	7.74	7.48546	9.25301	7.27152	6.94989	8.91372	9.75963	6.92347	5.23868	7.54765	12.9431	8.21823	11.6371	8.55918	6.99524	9.91625	8.21581	8.25558	7.59312	9.00493	12.7021	5.3548	15.3374	10.4636	8.61515	7.17405	5.52884	7.95096	8.63906	9.71443	15.7722	7.88804	9.16665	8.0444	8.73699	6.95714	9.16955	6.94816
Abhd6	2.09298	2.5583	2.42209	1.72803	1.42432	1.50286	1.69421	2.55633	1.948	2.5703	2.4037	2.95987	2.21291	3.06337	2.69139	2.46732	2.19872	2.18756	1.71277	1.83953	1.63905	1.332	0.932076	1.12209	1.78151	2.10019	1.91492	2.98974	2.46652	2.3528	1.89655	2.50198	0.691313	1.60441	1.92459	1.83093	3.48676	1.62501	3.23135	1.50013	1.28329	1.62047	2.60133	2.90683	3.52885	2.77447	3.04916	2.8	2.75127
Abhd8	1.10426	1.28384	0.949452	1.35472	1.32035	1.36392	1.30067	1.3333	1.38472	1.53407	1.03327	1.47023	1.97522	2.04742	2.61512	1.60029	2.39414	2.02093	1.75311	2.03665	1.69745	1.548	1.39154	2.00757	1.41925	1.25865	1.28183	1.88561	2.0805	2.09887	3.65676	3.16159	1.52331	1.88568	2.376	2.63008	1.72544	0.291821	1.28939	1.27244	0.925745	1.5337	1.51298	1.39796	1.6234	1.33133	1.24046	1.68596	1.97232
Abi1	9.33398	9.88472	7.98243	13.4941	12.1507	14.8438	9.12708	12.1067	11.774	12.7316	10.2139	10.0709	11.3292	11.2138	10.385	10.5596	11.0046	9.06506	8.0071	8.79154	8.55206	8.77643	11.2727	9.07487	10.7356	11.289	8.77786	10.6564	11.8037	10.6155	8.87172	8.35822	8.45591	9.90382	10.6484	9.24372	10.0184	6.90643	10.1559	11.5273	11.7736	12.2031	14.1758	11.678	11.6869	11.6888	8.60635	11.2106	9.38608
Abi2	0.125595	0.169234	0.114919	0.189916	0.116032	0.162545	0.100506	0.202877	0.116875	0.186473	0.109416	0.215174	0.209162	0.137368	0.171946	0.203592	0.0784368	0.121139	0.0804909	0.16481	0.151638	0.171306	0.314454	0.201166	0.0973884	0.188616	0.161132	0.245491	0.266942	0.102185	0.162701	0.138742	0.108369	0.138447	0.181161	0.1551	0.209004	0.102386	0.175386	0.0829078	0.138892	0.15213	0.268667	0.211874	0.229255	0.139108	0.188597	0.340739	0.13281
Abi3	0.641888	0.639892	0.293302	1.48308	1.0021	1.6904	0.605666	1.25525	1.30165	1.82136	0.658686	0.687281	0.849279	1.2749	0.693265	0.610718	1.12106	0.598174	0.283727	0.551533	0.471608	0.527411	1.11467	0.477358	0.919993	0.878628	0.711776	1.18547	1.11302	0.812884	0.348464	0.3639	0.709418	1.14176	0.623933	0.47649	0.478201	0.260547	0.613851	0.597705	0.812511	1.08414	0.792761	0.758462	0.503927	1.05756	0.396366	1.26494	0.501639
Abi3bp	0.59996	0.534134	0.487063	0.809653	0.803644	1.03979	0.348058	1.0769	0.654763	0.958758	0.695338	0.604159	0.437129	0.799677	0.511557	0.353415	0.945683	0.563702	0.166106	0.290095	0.38186	0.239144	0.56516	0.485808	0.865044	0.792215	0.454772	0.702176	1.09694	0.930681	0.350572	0.323661	0.321672	0.793186	0.272488	0.525785	0.526808	0.0469086	0.436273	0.439236	0.485005	0.705529	0.871005	0.859776	0.70929	0.397013	0.547801	0.735597	0.27295
Abitram	0.707424	0.426537	0.621436	0.861997	0.98015	0.938237	0.854941	0.601394	0.801558	0.677974	0.628868	0.772545	0.462832	0.811459	0.611429	0.593767	0.560456	0.865312	0.480594	0.599863	0.329332	0.441359	0.767781	0.777811	0.508885	0.56155	0.981853	0.672148	0.814978	0.546364	0.532303	0.801753	0.631007	0.537635	0.403312	0.629125	0.290136	0.674266	0.701695	1.02008	0.760411	0.871517	0.571342	1.16504	0.885251	0.925236	0.848636	0.747797	0.637114
Abl1	1.49913	1.76737	1.48727	2.50693	2.57317	2.23511	2.56083	2.72904	2.90842	3.22196	2.99712	1.99362	2.0677	2.88991	2.22804	2.26927	1.98608	2.12804	1.61964	1.97759	1.66967	1.68248	2.51902	2.29529	3.17302	3.47331	2.45279	3.24214	3.59454	2.6383	1.91331	1.97757	1.91966	2.38918	2.27587	1.79215	2.1301	1.05845	1.79085	2.01519	2.23209	2.62982	2.77455	2.71462	2.94112	2.81873	2.3926	2.84917	1.97613
Abl2	0.396319	0.465697	0.383352	0.556596	0.55958	0.475328	0.404276	0.470753	0.620261	0.738794	0.450636	0.298724	0.642872	0.601728	0.502208	0.445417	0.756414	0.449785	0.302772	0.617542	0.420719	0.434582	0.60042	0.464472	0.438789	0.470794	0.345341	0.653739	0.595121	0.517948	0.260935	0.459618	0.700309	0.559043	0.442084	0.470353	0.352123	0.450716	0.498067	0.543257	0.584755	0.74616	0.58007	0.633347	0.622052	0.558734	0.547071	0.653058	0.543256
Ablim1	1.52838	1.45757	1.49229	2.06308	1.96342	1.67285	3.83621	1.67713	1.91923	1.57725	2.05832	1.79112	1.65295	1.64936	1.24529	1.45129	2.13063	2.23769	1.71204	2.58213	1.70562	1.66828	2.60344	2.48964	3.44313	3.2679	3.05632	2.10014	2.23445	1.98265	2.26733	2.92375	4.00737	2.74856	3.12781	2.02658	1.0979	1.27365	1.24397	2.25547	2.40757	1.48343	1.96149	1.23135	1.61706	1.75281	2.76542	2.06485	1.65244
Ablim2	0.233235	0.305637	0.174661	0.408376	0.257179	0.411743	0.482665	0.320218	0.44686	0.519971	0.23596	0.34066	0.187945	0.182683	0.324882	0.406127	0.333796	0.502576	0.391118	0.449593	0.414761	0.160639	0.432382	0.304006	0.555062	0.27013	0.25412	0.374083	0.369059	0.232959	0.2774	0.30083	0.297383	0.340217	0.476823	0.369237	0.347436	0.651519	0.500744	0.196887	0.320949	0.275258	0.569598	0.395814	0.374415	0.419848	0.242329	0.338344	0.424438
Ablim3	6.86652	5.99671	8.44465	7.53603	6.99224	6.1771	2.80646	3.68007	2.87084	4.35814	7.80094	5.28364	9.26489	7.42264	7.20316	8.83109	9.11199	9.68775	6.51158	6.92158	6.96597	7.0448	5.94988	5.94541	2.89474	4.30059	3.72894	4.51621	5.47187	5.56235	4.72756	6.11363	4.77733	5.82731	4.79113	7.27447	4.12838	7.94905	5.24624	6.50918	8.18601	9.57436	1.84453	3.62991	2.68985	4.40481	5.62498	7.77042	5.24052
Abo	0	0	0	0	0	0	0	0	0	0	0	0	0	0	0	0	0	0	0	0	0	0	0	0	0	0	0	0	0	0	0	0	0	0	0	0	0	0	0	0	0	0	0	0	0	0	0	0	0
Abr	0.234253	0.27284	0.282364	0.848667	0.698079	1.04161	0.453506	0.871366	0.958567	1.13997	0.474083	0.489534	0.576172	0.667639	0.724234	0.512591	0.619574	0.514451	0.272805	0.666263	0.349391	0.300794	0.887189	0.391558	0.596748	0.745556	0.526379	0.876391	0.712738	0.619937	0.345478	0.345838	0.94783	0.645473	0.564993	0.396425	0.375995	0.164807	0.460783	0.408678	0.627496	0.725175	0.492974	0.684479	0.509217	0.977268	0.597798	0.972414	0.426292
Abra	0	0	0	0	0	0	0	0	0	0.0169192	0	0	0	0	0	0	0	0	0	0	0	0	0	0	0	0	0	0.0172624	0	0.065695	0	0.0678678	0.0145147	0	0	0	0	0	0.100334	0	0.0664961	0.0174653	0	0	0	0	0	0	0
Abracl	11.139	10.8125	9.77829	15.2268	11.6633	18.9194	12.0166	10.8816	15.4331	11.0188	7.11187	9.13869	9.11644	7.99324	8.2996	10.6228	8.46221	11.4495	9.67188	10.6142	11.2037	11.2177	13.023	9.55669	9.50617	11.7724	10.4122	8.24206	10.3958	12.1726	5.52051	5.28769	7.24914	12.4132	11.5792	12.2012	15.1694	7.72029	10.8906	10.0826	10.6937	13.3632	14.8996	11.259	12.3056	10.9099	8.75436	12.1617	7.15028
Abraxas1	0.622063	2.22676	2.02681	1.91379	1.36784	1.92239	1.31049	1.48241	1.89759	1.53748	1.75888	1.71601	1.51759	1.27587	1.4047	1.51483	1.4122	1.3182	1.22424	0.896707	1.26549	1.05915	1.12332	1.67569	1.05562	1.42739	1.13572	1.16417	1.50403	1.73651	1.44856	1.17333	0.887617	1.53855	1.24679	1.56984	1.68923	1.33794	1.60561	1.55172	1.80519	1.86659	2.08433	2.04356	1.48383	1.82701	1.69602	1.30583	1.35049
Abraxas2	5.02075	5.53677	4.71033	9.42366	8.47516	10.7728	7.16911	8.16701	7.78315	8.96925	7.84678	6.79312	7.24845	8.35091	8.62807	8.43448	6.13379	8.96519	6.91088	6.77139	4.88254	6.36153	8.08476	7.68071	8.48848	7.70973	6.99159	8.00595	8.46097	7.82693	6.03126	8.13743	7.85359	6.63628	8.60618	6.51994	6.32108	5.30351	7.00236	8.25229	9.26806	10.4386	9.41868	10.1663	8.77883	8.68453	7.40246	8.49309	7.10633
Abt1	2.92968	3.22769	3.29395	2.82476	2.43047	3.01522	2.53377	2.09915	2.48931	2.44194	2.65093	2.3621	2.95505	2.55995	2.67109	2.50374	3.15453	2.92955	2.55484	2.57329	2.53339	2.00787	2.53884	3.05098	2.56245	2.32372	2.86739	2.3686	2.52214	2.57824	2.51948	2.80441	2.57701	2.97922	2.27934	2.97089	3.17044	2.67421	2.26805	2.64777	2.74772	2.94202	2.30606	2.65273	2.18074	2.19237	2.71775	3.2622	2.31531
Abtb1	10.4177	12.2783	10.9901	10.3849	11.1901	10.7733	7.41689	11.6154	11.8117	9.43244	8.60769	11.1224	10.4231	10.5543	10.0162	10.8369	10.0202	9.69663	9.72379	8.38958	11.3715	8.00937	9.78752	9.8951	9.36693	7.50022	8.44009	9.63845	10.3167	11.9143	4.99634	6.23371	5.29564	10.0307	9.59676	10.2198	10.7602	7.87145	11.0475	9.31455	12.3146	10.243	10.811	12.2792	11.3842	10.5454	9.73859	9.20248	9.93818
Abtb2	3.0708	1.9219	1.77077	1.90473	2.06768	1.91888	2.07637	1.57757	1.41695	1.73978	2.79739	1.71978	3.50358	3.94983	4.52996	5.05987	3.54789	4.53916	3.83738	5.66551	2.21008	3.4244	2.79228	2.82363	1.34332	1.77951	2.2035	1.46142	1.48862	1.40947	3.59259	3.67958	1.20076	5.48475	6.85736	4.1786	2.03897	1.82431	2.93485	2.47905	2.86617	2.38332	1.6067	0.947828	0.688781	1.39025	1.94961	1.86135	4.124
Acaa1a	78.8625	88.3969	93.4956	84.5855	71.2512	96.7697	91.1157	112.744	102.698	114.076	84.1178	98.3312	74.2737	88.0196	85.1822	76.1661	60.6806	64.9813	60.3067	57.5711	54.7302	74.3202	49.5944	57.6433	71.9808	99.5045	83.9429	79.5351	86.2839	78.4065	44.7658	51.9606	67.4284	43.4061	46.875	51.8862	115.525	94.7875	114.156	85.0084	76.5055	78.3657	108.784	132.284	120.726	100.799	88.047	96.7068	79.314
Acaa1b	637.831	642.523	564.324	366.519	281.651	593.187	312.517	391.71	306.335	342.236	373.5	663.075	694.869	470.183	611.609	533.818	315.762	410.634	320.788	267.479	218.789	311.871	74.6493	200.664	410.751	682.685	420.963	240.696	331.022	207.054	176.374	253.994	8.19769	318.58	539.865	447.885	904.739	210.978	684.795	376.772	293.7	294.975	449.631	563.892	576.436	687.034	747.811	453.477	448.254
Acaa2	713.541	739.175	752.66	648.893	606.681	697.609	644.425	736.239	694.599	672.134	710.961	785.425	615.856	707.102	723.438	678.991	626.886	693.611	577.769	531.17	531.798	586.611	468.531	551.722	616.569	685.275	634.985	612.017	668.923	638.657	604.305	644.274	251.845	554.802	619.412	635.096	770.882	566.11	722.4	665.057	639.375	638.413	796.727	833.779	779.883	720.143	693.602	706.913	747.336
Acaca	2.51501	3.16092	2.92241	6.70159	5.47863	5.91339	15.3818	4.3287	4.86327	4.89673	8.24387	8.16963	4.21813	6.88736	5.94747	6.0282	3.65037	4.74529	5.23857	5.28134	5.71856	5.88319	8.25046	7.49459	11.9946	11.4933	11.5534	8.62793	13.7809	7.65334	26.1974	31.3462	2.11398	27.4787	48.513	13.3588	2.61143	2.09027	2.41846	7.11088	7.37091	5.92147	6.01923	4.29707	5.04961	11.256	14.3014	8.66763	3.95966
Acacb	0.366065	1.03688	0.818183	3.60589	3.95841	4.58286	14.1068	1.6639	1.20534	1.48948	7.67853	7.81779	5.40381	4.43302	7.92717	3.08171	1.68518	4.0424	3.88959	4.11482	3.36111	6.54659	8.52354	7.13561	6.94244	5.75128	7.67612	7.42817	13.5373	12.6368	15.8785	13.1653	2.26925	25.7862	31.3796	10.9253	2.29466	1.1204	1.10801	3.78841	2.93936	2.56801	2.35432	0.998251	1.7118	12.1165	13.3645	10.4372	2.144
Acad10	4.27193	5.41898	4.94818	6.23529	6.89396	7.06025	5.13006	8.18397	8.21188	10.1784	8.93654	7.14448	6.98728	7.7561	9.28597	7.47437	6.20479	7.37465	4.69001	5.53057	2.35432	4.024	3.96449	5.25417	7.01097	5.20164	6.54592	6.35262	7.53986	6.77731	4.01213	4.96004	2.08747	4.297	5.44083	5.87766	6.10147	3.04754	5.478	5.78532	5.75048	7.14964	8.52395	8.73874	9.32321	8.67822	9.45959	6.28455	6.24699
Acad11	77.2133	101.197	98.3668	149.078	140.791	167.235	130.395	156.944	139.089	158.778	146.136	141.092	115.273	145.367	138.686	123.746	100.239	119.489	100.204	113.244	55.1712	97.677	83.8814	88.7151	143.787	160.611	120.648	133.341	130.249	115.226	80.0194	86.8384	78.6869	86.4843	106.436	93.1378	122.446	92.6093	125.268	127.943	133.818	145.514	172.053	187.345	178.242	164.786	154.022	149.355	122.815
Acad12	1.06072	1.73665	1.81946	2.64547	2.61864	3.84575	1.61686	2.38215	2.88522	3.19545	2.25473	2.20053	1.9549	3.05248	1.70294	2.95678	1.80396	1.78593	1.43174	1.45258	0.806546	1.46866	1.49213	1.80329	1.58828	2.2125	2.3239	1.9178	3.76607	2.3112	1.09505	1.35719	0.999778	1.65526	1.35628	1.31637	2.14073	0.577955	2.09313	2.59074	3.15201	2.98813	3.04182	3.55628	3.84586	3.77347	4.05418	2.14655	1.84021
Acad8	18.3705	17.924	18.6766	21.7232	21.3836	21.8235	16.488	21.0094	18.8302	17.9078	18.0771	16.0691	17.7567	17.153	17.0949	18.4121	16.7521	18.8268	16.3371	16.3206	14.7529	17.7149	17.4366	18.8532	19.9982	18.1093	17.2406	15.7698	18.2834	15.9415	12.3837	13.875	6.7992	16.8807	18.0564	19.5219	18.9881	13.5967	18.2641	21.9353	19.8203	21.0055	22.4205	23.583	19.2212	18.9617	17.5676	17.1718	15.7018
Acad9	12.1614	12.2566	9.65963	15.9696	14.217	15.8312	16.1106	16.0449	15.651	13.2079	12.3855	13.3744	9.01118	11.211	10.5284	13.67	10.1496	14.4171	10.8857	12.0733	8.82368	9.4344	12.4904	10.5865	13.5673	16.0535	15.0121	11.3177	11.3587	10.6652	9.7673	11.3008	4.97991	12.4644	12.6628	11.3676	11.7949	7.84552	11.8115	14.6689	12.4925	13.0276	14.9236	16.0473	17.1714	17.2067	16.0291	15.187	9.31583
Acadl	114.462	128.72	114.426	113.871	101.451	139.067	115.351	121.217	108.279	115.191	97.038	125.867	102.688	105.576	121.326	116.706	106.626	97.1843	82.7944	85.6342	86.2364	91.3228	71.572	75.172	100.722	117.383	94.8072	95.0432	104.883	94.1546	69.4456	72.683	53.6444	80.4156	92.3529	101.558	160.998	105.605	143.24	109.247	114.535	116.792	138.355	137.671	135.961	133.115	111.332	123.667	108.957
Acadm	167.283	199.866	160.5	188.553	167.267	230.192	159.34	184.14	175.821	187.574	153.665	181.654	176.889	165.625	201.094	177.641	141.739	146.429	122.876	137.834	96.2798	122.538	106.538	112.685	155.023	201.881	149.743	115.662	132.918	120.821	89.9416	100.329	80.3342	97.0202	118.706	132.627	251.281	133.822	252.023	182.188	185.721	197.836	225.952	239.909	216.736	202.698	185.18	173.882	162.381
Acads	79.4189	84.6366	89.5252	90.2837	86.4801	100.051	87.2063	99.8615	95.0472	91.7307	90.7717	86.0734	81.7868	90.9996	93.9049	91.789	84.5151	92.2321	75.1551	67.9209	56.9304	71.1744	63.3683	73.2184	74.8211	82.3652	82.2878	77.83	88.4405	79.8212	70.4019	70.4869	39.1967	62.1534	78.2453	74.0205	90.8114	73.1068	93.0113	93.1646	83.9116	87.7959	97.0385	110.861	110.645	103.354	93.6065	88.4988	85.8838
Acadsb	40.1782	42.6247	39.4274	43.9907	45.0203	40.9731	34.1364	43.9281	43.6502	45.2518	47.4693	45.1387	45.2965	47.5917	42.3354	45.275	47.0009	50.2833	40.7767	39.4287	38.2551	38.2129	38.8161	41.2656	41.9967	33.8998	41.8146	41.1365	40.7905	46.148	39.2391	45.183	26.4764	35.5083	37.2254	42.4576	30.0104	27.3688	37.3063	44.2257	46.2033	48.3943	45.9175	46.7495	42.6258	39.9571	45.324	40.0769	45.1168
Acadvl	215.362	216.524	213.641	203.826	196.152	226.325	222.445	213.293	214.91	184.538	193.914	210.513	181.172	199.717	199.333	203.223	201.302	198.785	182.585	181.198	176.253	175.879	161.592	169.449	193.504	220.99	199.011	180.524	174.713	170.683	157.377	171.559	109.827	163.355	185.822	187.771	232.392	212.506	231.181	203.836	201.199	203.602	232.626	251.447	232.255	218.244	189.288	200.409	199.021
Acan	0	0	0	0.00363659	0	0	0	0	0.00374861	0.00385862	0	0	0	0	0	0.00373138	0	0	0	0	0	0	0	0	0	0	0	0	0	0.00374562	0	0	0.00331025	0	0	0	0	0	0	0	0	0	0	0	0	0.00379717	0	0	0.00396251
Acap1	0.843706	0.554712	0.642989	0.85399	0.69187	0.535622	0.420559	0.972397	0.660222	0.611638	0.768425	0.726144	0.830273	0.862206	0.456465	0.876249	0.897984	0.362624	0.361419	0.489372	0.631814	0.359785	0.646936	0.562448	0.461071	0.338767	0.396764	0.993846	0.61711	0.692681	0.153181	0.545212	0.369244	0.691403	0.266502	0.638183	0.491937	0.410456	0.649302	0.278774	0.178064	0.502764	0.813829	0.61553	0.602083	0.769091	0.761717	0.400361	0.697895
Acap2	0.63358	0.80508	0.58082	1.22591	1.23882	1.20436	0.873342	0.979564	1.19716	1.24207	0.855825	0.855987	1.0533	1.01448	1.05776	0.875772	0.810062	0.783788	0.853664	0.904883	0.7218	0.775579	1.37473	0.747308	0.874046	1.16627	0.866551	1.19542	1.21868	0.860128	0.73255	0.900345	0.852443	0.741845	1.34755	1.0666	0.751368	0.521953	0.964698	1.11112	0.893679	1.14889	1.49658	1.01573	1.19473	1.24731	0.872802	1.07432	0.833603
Acap3	0.577388	0.491539	0.522231	0.651218	0.904239	0.923324	0.678406	0.882749	1.10373	0.983314	0.470343	0.500022	0.636878	0.896873	0.55419	0.398345	0.644567	0.898868	0.608651	0.378076	0.698461	0.458475	0.71394	0.471318	0.350364	0.833323	0.711896	0.779558	1.00422	0.509506	0.594416	0.499707	0.644077	0.664862	0.650314	0.647177	0.301387	0.41587	0.630405	0.405541	0.587528	0.754428	0.503183	0.655257	0.653035	0.745355	0.68833	0.963467	0.532186
Acat1	182.484	195.602	178.704	184.787	161.252	199.688	157.168	188.393	174.432	158.666	160.627	179.619	150.199	154.15	167.432	191.954	172.439	181.332	123.734	127.151	105.97	117.952	115.679	121.419	156.553	181.742	144.365	120.141	115.95	112.554	86.3923	111.048	50.0202	108.804	150.135	152.484	234.166	148.932	213.408	155.814	164.416	176.331	204.861	216.672	202.578	209.116	191.213	174.067	181.417
Acat2	12.5281	13.8411	11.6949	23.2782	19.9902	30.2534	36.6571	21.824	19.4892	15.3366	24.5957	32.8889	16.9637	14.575	23.7005	17.2055	15.01	15.7944	12.5196	12.5601	13.7561	13.6371	25.7737	18.0745	26.9693	36.2025	33.7324	17.6989	21.7806	25.0077	32.9255	25.2876	8.74674	40.8111	48.9381	25.2742	20.1659	9.50887	12.4048	19.9621	18.7375	17.7142	24.2332	16.5181	20.4948	39.9072	31.9602	36.9107	14.2306
Acat3	183.438	164.295	156.088	115.108	116.152	121.161	77.0694	110.929	98.712	77.2612	79.8965	93.911	103.752	95.2206	94.8057	109.289	127.209	125.316	106.307	103.842	153.419	120.49	88.6876	112.131	90.3806	88.0974	86.0195	64.6469	72.0697	65.6936	62.1121	69.9125	45.8869	87.6471	75.1245	114.675	150.935	106.181	139.447	116.346	121.31	111.518	115.345	103.069	102.98	79.4266	93.1746	77.4957	105.554
Acbd3	3.63504	3.96465	4.7444	5.59335	4.97941	5.95138	5.53296	4.56456	6.96717	5.6686	5.19349	3.66284	5.35144	5.2478	4.25015	4.64281	4.69481	5.62361	5.30434	4.37154	4.68959	4.00761	6.20268	4.06475	3.8379	4.69016	3.98196	6.56347	5.20777	5.11075	5.56649	5.75349	7.30187	4.29737	5.28651	4.7326	4.07843	6.85676	4.35479	5.17482	5.43467	5.40825	5.15373	5.98991	4.98759	6.18687	5.46376	5.76815	4.30417
Acbd5	66.112	71.6439	63.588	73.7111	69.3896	76.667	44.8202	80.7987	77.9607	72.0154	65.7733	71.5896	60.3602	71.2592	65.9808	83.3115	81.3793	72.0873	56.4416	73.0216	59.3823	56.3733	45.4927	52.6714	65.4163	65.2013	63.0758	61.4993	57.4004	60.9592	44.2248	42.4616	20.8267	60.7648	58.2923	68.2811	69.595	34.3072	79.2694	56.678	58.1903	60.3732	93.0405	82.9487	80.5086	75.1503	64.2869	69.8333	75.1543
Acbd6	7.61577	7.44834	7.7019	6.82451	6.42339	8.62307	6.11687	7.1724	7.27886	6.31974	5.99408	6.62417	7.49611	5.58298	6.13229	6.19234	6.09739	6.83429	7.39597	5.04136	6.80925	7.04453	7.77587	6.97986	6.43227	5.77404	7.1056	6.50489	8.12993	8.4476	5.96447	5.27353	4.18398	7.59081	6.31574	7.39512	7.17749	6.78656	7.41451	7.45875	7.69097	6.639	6.89533	7.57762	7.21588	7.63877	5.701	7.75232	5.74437
Acbd7	0.041132	0	0	0	0	0	0	0	0	0	0	0	0	0	0	0	0.0380179	0	0	0.038405	0	0	0	0	0	0	0	0	0	0	0.113741	0	0	0	0	0	0	0	0	0	0.143235	0	0	0	0	0	0	0	0
Accs	0.637173	0.433727	0.339501	0.428366	0.481954	0.434028	0.368615	0.616117	0.669313	0.425813	0.545681	0.622343	0.229311	0.199096	0.313881	0.476544	0.514068	0.469404	0.177288	0.373092	0.297675	0.235823	0.495588	0.533343	0.438206	0.45237	0.640803	0.346583	0.895528	0.585182	0.129409	0.124746	0.0246268	0.411745	0.37824	0.534573	0.258591	0.30998	0.505977	0.395658	0.385477	0.400045	0.733984	0.572968	0.518242	0.60736	0.604373	0.450971	0.181789
Accsl	0	0	0	0	0	0	0	0	0	0	0	0	0	0	0	0.00956173	0	0	0	0	0	0	0	0	0	0	0	0	0	0	0	0	0	0	0	0	0	0	0	0	0	0	0	0	0	0	0	0	0
Acd	4.30127	3.26564	3.99158	6.16259	4.74754	6.6652	6.10561	7.69125	7.87474	5.99716	4.62213	3.39718	4.54516	3.18088	4.47836	5.12592	3.18857	5.51426	5.57558	4.1792	4.17124	3.66585	5.58096	4.9797	6.3358	4.75952	4.94297	4.75687	7.02109	4.48822	2.33455	3.51144	4.14909	3.50399	4.18766	4.74799	5.34006	4.50373	3.95797	4.43764	5.79748	5.61158	5.87935	6.21054	7.74171	6.01587	5.34465	5.96141	4.13224
Ace	0.24324	0.242781	0.127179	0.389769	0.268413	0.415987	0.605579	0.440536	0.447045	0.524238	0.355083	0.297661	0.634994	0.366545	0.409436	0.20278	0.425343	0.372968	0.143895	0.141179	0.143714	0.146743	0.609002	0.253828	0.264056	0.314712	0.222045	0.641845	0.496511	0.367529	0.248446	0.373843	0.394768	0.15738	0.219283	0.166878	0.219254	0.10874	0.166956	0.344072	0.183144	0.438939	0.644751	0.474817	0.332998	0.515889	0.280559	0.533205	0.131597
Ace2	0.064615	0.0937455	0	0.131039	0.236647	0.055252	0.0531439	0.175538	0.206586	0.106324	0.0482494	0.075991	0.107607	0.124517	0.0689874	0.0553636	0.0341274	0.0591263	0.0168371	0.0258562	0.0614147	0.00895846	0.047506	0.0165769	0.128633	0.126255	0.151675	0.12517	0.0934336	0.0317571	0.0510507	0.00820186	0.0841974	0.0163689	0.146252	0.0390527	0.0552565	0	0.0727527	0.0885715	0.128577	0.253282	0.0476476	0.172848	0.114841	0.0402427	0.141223	0	0.00839899
Ace3	0.0164972	0	0	0	0	0	0	0	0	0	0.00718596	0.00679057	0.00686844	0.0370896	0.0136994	0	0	0.0301916	0.00752282	0	0	0	0	0	0	0	0	0.0223704	0.012845	0.0141891	0.0152063	0.0293168	0.0125398	0	0	0	0	0.00802574	0.00722355	0	0	0	0	0.0147102	0	0.0215765	0	0.013248	0
Acer1	0	0	0	0	0	0	0	0	0	0	0	0	0.0115341	0	0	0	0	0	0	0	0	0	0	0	0	0	0	0	0	0	0	0	0	0	0	0	0	0	0	0	0	0	0	0	0	0	0	0	0
Acer2	2.06242	2.14052	1.7473	2.13202	2.39048	2.88861	1.98874	2.40218	2.58336	3.283	2.08173	1.39928	1.87723	1.77798	2.00794	1.53558	1.62362	2.08897	0.648607	1.12885	1.07477	1.06292	2.53157	1.36657	2.46597	2.65677	1.16209	4.14037	3.57161	2.92996	1.48806	0.751976	1.69743	1.42509	1.63682	1.49839	1.84278	0.954916	1.4885	1.68739	1.7274	3.28488	3.16931	3.10097	3.17893	3.06329	1.64353	4.00348	1.35244
Acer3	1.82302	2.20725	1.62416	2.54389	1.92838	3.41171	2.36087	1.93324	2.96638	2.49375	1.91556	2.26434	2.26368	2.2722	2.57621	2.14433	2.79355	2.15106	1.44386	1.22436	2.09752	1.48214	2.29069	1.32103	2.2219	2.9528	2.86851	2.2552	1.849	2.20066	2.28473	2.40843	1.79292	2.25444	2.72705	2.05673	2.38634	2.20166	2.29669	1.93895	2.22053	2.68393	2.79967	2.40268	2.52954	3.01875	2.00875	3.02425	1.74606
Ache	0.0596031	0	0.144132	0.049772	0.0424456	0.0764496	0.0919158	0.101202	0.109023	0.125426	0.0843777	0.0490677	0.111668	0.0536008	0.0866161	0.0574529	0.0482042	0.0749928	0.0135897	0.0417387	0.0778952	0.0939984	0.0255624	0.0267595	0.0549654	0.133749	0.0544096	0.0538819	0.0812141	0.0897124	0.171686	0.132399	0.0509687	0.0330296	0.0559158	0.0882578	0.0445992	0.101488	0.0130491	0.0129979	0.0129723	0.068144	0.0576867	0.0398601	0.0926916	0.103939	0.0599921	0.101711	0.0474536
Acin1	9.30734	8.71814	9.31077	8.70549	8.82461	9.6732	9.48797	9.07857	10.8337	9.98124	9.54233	8.16407	10.858	11.2758	9.12392	9.53021	10.0427	10.4941	8.77261	9.60106	8.83992	7.27096	7.85557	8.67356	8.94545	9.76314	8.71277	8.53641	9.57281	8.24405	7.84855	11.2312	9.43293	9.826	9.17356	9.65794	9.54654	9.26021	9.58038	9.11148	9.10532	11.1646	9.49324	9.4045	9.99866	8.79457	9.22353	10.2539	9.25764
Ackr2	0.933432	0.68552	0.954192	0.531456	0.312222	0.707472	0.523445	0.739618	0.456522	0.723676	0.360388	0.5414	0.671262	0.629573	0.651813	0.754342	0.647071	0.553251	0.377282	0.653661	0.494009	0.432362	0.254753	0.314306	0.556477	0.398975	0.493829	0.690408	0.528572	0.611252	0.479083	0.235622	0.298321	0.761797	0.592635	0.951375	0.707529	0.288977	0.39014	0.407116	0.397079	0.650014	0.465398	0.245913	0.348767	0.564171	0.324563	0.638853	0.424663
Ackr3	0.288559	0.452904	0.334941	0.999996	0.94527	1.19672	0.439062	0.496484	0.322901	0.460215	0.377078	0.498862	0.312361	0.506025	0.455281	0.296692	0.266712	0.646916	0.315804	0.175128	0.233127	0.434074	0.383644	0.310924	0.709616	0.333013	0.500489	0.273903	0.775136	1.02998	0.598456	0.179477	0.427712	0.537289	1.15502	0.415078	0.209751	0.0140382	0.2527	0.226539	0.138168	0.620227	0.794399	0.257302	0.0641074	0.289343	0.174265	0.347589	0.236303
Ackr4	0.418881	0.341236	0.429009	0.318925	0.514715	0.779575	0.263454	1.31647	0.233306	0.600382	0.225391	0.567971	0.235949	0.34346	0.48084	0.316682	0.671849	0.169103	0.157304	0.230065	0.152228	0.155436	0.359296	0.265498	0.605941	0.589783	0.337395	0.879857	1.13192	0.794727	0.261189	0.262724	0	0.294937	0.154105	0.22934	0.252856	0.0958975	0.269726	0.386883	0.321767	0.867661	0.572347	0.56026	0.558361	0.794922	0.367052	0.306699	0.168149
Acly	9.60089	7.97767	7.2387	20.8628	22.0864	23.6358	84.9995	21.3434	24.3721	22.3303	46.7006	38.4007	18.4194	20.714	28.6233	27.7012	16.2743	19.3199	14.9206	20.2659	13.0485	17.192	30.5952	23.2994	53.5271	59.5035	81.8993	20.8613	48.5936	42.6818	183.555	190.251	7.63665	146.289	303.827	60.3262	7.30501	4.87093	7.69089	32.0974	24.2429	25.1444	25.0115	18.3295	20.4156	68.0317	67.7966	41.8437	15.1668
Acmsd	2.93653	3.18327	3.8438	4.05035	8.96136	3.14814	6.8491	3.75729	5.49556	5.34617	9.87657	4.51021	11.8002	9.18372	7.40049	6.67201	7.85905	8.48907	8.30097	9.50781	6.77638	14.5048	9.94997	13.6037	5.43704	5.37032	7.16176	8.86207	7.71246	10.5677	26.8522	21.3411	5.73022	10.7775	10.3189	8.12176	1.39929	1.67736	2.50765	7.73559	8.4326	8.36492	3.40614	1.84985	2.76536	3.82157	8.44653	4.49343	7.49738
Acnat1	33.4827	30.5874	25.9444	21.6152	25.5279	24.1645	19.8083	21.2325	17.998	19.5992	20.2658	17.2608	24.351	22.099	26.0116	30.7144	27.5702	30.9807	24.7454	26.2138	33.3608	25.5301	22.3021	21.1717	16.613	21.0069	18.8803	14.6227	7.8469	9.02125	25.5532	20.8101	12.9836	20.0983	26.0156	21.2786	30.3623	27.0247	30.3041	25.0595	27.8292	21.3057	19.3335	21.9775	19.4465	17.244	19.9611	15.1967	30.6383
Acnat2	24.9801	24.566	12.2377	27.0368	17.2295	33.1613	14.048	7.25129	11.7042	9.6721	10.8237	10.4745	20.0231	12.4755	30.5242	24.6443	13.2979	17.0533	24.9546	19.3901	27.7702	14.1371	17.0223	10.049	4.13068	5.8323	8.00908	6.20012	2.49765	2.43987	18.3917	8.67839	39.3132	10.5384	26.7398	15.607	33.727	59.9771	28.0393	34.2879	25.3005	28.639	10.2562	12.5193	10.2963	12.8369	15.8063	12.534	14.9205
Aco1	48.3177	48.0335	48.4781	60.6197	57.1002	62.2977	60.735	72.0385	62.2003	77.3046	79.0737	69.6099	59.8252	72.6897	72.0323	62.7165	53.4866	59.0885	49.2546	52.4009	40.4236	45.0057	43.3053	48.8492	57.6916	60.0872	54.8797	64.0874	77.6739	67.57	61.6367	74.4835	30.5353	58.1004	63.8908	51.5466	49.1017	32.2028	48.6746	63.9043	64.0213	58.8144	70.6999	69.313	72.7975	77.91	82.995	74.1691	69.7053
Aco2	46.4942	52.2295	47.6772	57.9384	51.1066	58.5805	66.5826	60.5296	58.1641	80.1405	74.5178	70.8079	67.6219	65.4125	64.0861	55.1576	51.9509	54.0235	47.78	47.6337	47.8653	58.5122	42.4558	55.2058	62.6936	69.7032	68.2858	74.7441	88.4065	79.2781	69.9816	75.8411	33.5025	54.2759	60.5543	54.275	58.0239	41.8319	56.4069	55.9313	51.694	58.2457	62.0748	70.668	74.5007	76.7868	81.8939	63.0091	62.9208
Acod1	0.0260015	0.0600152	0.0377262	0.705664	0.493777	0.433559	0.171084	0.153049	1.25337	0.472287	0.135911	0.107028	0.238161	0.444278	0.572185	0.111393	0.384527	0.0594821	0.0592844	0.169944	0.0247137	0.100938	0.423754	0.0817157	0.0745993	0.377868	0.498453	0.340832	0.0911036	0.0670912	0.071901	0	2.64841	0.172908	0.108413	0.143007	0.289063	0.0505981	0.261859	0.113406	0.0792275	0.356729	0.234878	0.104333	0.0115532	0.0793502	0.0523424	0.438488	0
Acot1	5.00697	11.1384	17.3477	15.7873	9.01658	10.2422	6.86938	11.2376	4.16128	12.6016	7.76502	18.9929	16.7128	22.3585	25.6818	11.9272	8.03896	12.7773	8.3849	12.6145	2.54359	8.31525	1.16624	3.91451	10.9154	18.8736	7.17124	11.2574	7.47775	3.63822	1.19359	3.12573	1.83733	4.8413	5.79503	7.3228	23.0884	5.20768	34.7001	9.18697	8.54884	9.88947	10.5646	15.7223	18.4308	18.686	15.5881	19.9135	23.4271
Acot10	0	0	0	0	0	0.0187186	0	0	0	0	0.0190706	0	0	0.0196862	0.0181782	0	0	0	0	0	0	0	0	0	0	0	0	0.0197894	0.0170445	0	0	0	0	0	0	0	0	0	0.0191704	0	0	0	0	0.0390389	0	0.0190871	0	0.0175792	0
Acot11	1.35618	1.46963	0.950506	1.58357	1.72969	1.35131	1.56442	1.58717	2.33475	3.2383	2.58823	1.9207	0.952222	1.43666	1.1071	1.66423	1.0198	1.57226	1.33644	0.751178	0.753745	1.04848	1.72026	1.35191	3.08072	1.62111	1.85177	1.98446	2.78752	1.99679	2.84443	4.77924	1.1619	1.46232	2.23308	1.23992	1.1745	1.10148	1.1021	1.87475	1.63592	1.12478	1.66606	2.75675	1.96097	2.05935	1.95732	1.07985	1.51634
Acot12	34.7454	37.9872	40.1296	52.4077	50.0089	53.4259	29.268	52.9722	46.728	60.3586	47.5906	44.2804	40.4959	47.1867	51.8748	39.5016	37.5983	39.5858	35.6422	37.0515	26.2717	36.378	32.6231	31.8319	41.4811	35.1196	35.4009	54.2224	58.5241	57.4045	20.803	27.0113	8.62485	28.1494	28.3168	31.6551	41.2346	22.0299	48.1029	40.6132	44.7138	48.1718	62.0053	61.9542	64.8779	53.2297	45.1735	52.9224	44.6286
Acot13	134.29	115.561	95.5953	80.357	68.6916	105.855	70.8359	86.9194	74.9374	91.3472	92.4211	131.549	103.652	74.1004	84.9601	85.3512	77.2025	71.3598	70.9884	62.2811	107.779	91.4396	54.9853	77.6867	78.0373	75.5119	80.5464	87.5688	103.033	107.065	95.21	73.5628	28.1474	73.3632	88.0574	88.5209	140.173	68.9577	100.679	87.278	63.1945	75.499	104.096	94.2901	96.1933	112.686	101.972	91.6527	78.8118
Acot2	1.63642	2.06151	1.87874	2.46481	1.00199	3.21707	0.955969	1.66191	0.408097	1.27377	1.50555	2.70692	1.56637	1.27907	2.09549	1.6904	0.975366	0.755704	0.195272	0.48551	0.872169	0.949923	0.70838	0.906344	0.651901	0.915169	0.432791	0.718931	0.821644	0.710313	0.14097	0.190246	1.04625	1.09837	1.23707	1.13878	7.41555	1.68149	5.8394	1.22734	0.812174	1.21696	1.68413	2.05919	2.92201	3.90714	3.94072	2.61595	1.58638
Acot3	0.206973	0.561323	0.700702	4.77453	0.282503	8.88225	1.27671	6.36077	1.88179	4.58465	2.58068	13.9931	2.35893	1.71006	8.87287	1.23029	0.274997	0.11837	1.13257	0.120782	0.270492	0.288748	0.0221914	0.139384	0.402943	1.19429	0.944689	2.32712	6.10365	1.33512	0.0953889	0.206891	0.698125	0.722583	1.3376	1.4886	7.38957	0.33983	10.9544	5.19058	0.146401	0.69806	20.3545	11.7999	20.14	13.941	14.9993	8.90253	6.34414
Acot4	2.15427	3.72205	3.06948	8.12881	3.7006	8.72135	6.08007	7.55235	4.42428	8.64095	6.15978	9.92709	5.55266	5.28143	9.01143	4.61074	3.08177	3.09188	2.80442	3.3552	1.74171	2.21219	1.63315	1.91029	3.44389	5.56298	4.64303	6.02023	6.82773	3.7365	2.1093	2.41454	1.85493	3.36842	3.25	2.75316	7.13206	1.70469	7.99246	7.1502	2.58363	4.03068	11.5814	11.0154	14.9339	13.4292	13.2511	10.7531	7.10864
Acot5	0	0	0.0211058	0	0	0	0	0	0	0.0966657	0.0760351	0.0898143	0	0	0.072477	0.0186956	0	0	0	0	0	0	0	0	0	0	0	0	0	0	0	0.0193877	0	0	0	0	0	0	0	0	0	0	0	0	0.0193902	0	0	0.0175222	0.0397073
Acot6	0.337154	0.439453	0.143878	0.480278	0.376627	0.491804	0.220208	0.395111	0.17925	0.492029	0.0777494	0.424502	0.272485	0.124847	0.387025	0.212412	0.43078	0.172405	0.180876	0.175918	0.263904	0.279091	0.161609	0.213697	0.0569003	0.144109	0.181045	0.062751	0.293398	0.144992	0.109685	0.185031	0.241202	0.0879232	0.181922	0.318844	0.915847	0.202616	0.30394	0.302749	0.181292	0.489769	0.272994	0.450949	0.32605	0.32856	0.127757	0.0477794	0.234593
Acot7	4.13639	3.94314	4.37513	4.43699	3.89563	4.73758	5.64934	5.75566	4.60985	5.40812	5.96192	5.22552	6.83258	6.72897	6.6743	4.56705	4.4138	4.80052	4.53153	3.41471	3.25229	4.92823	3.20185	5.94869	4.13499	4.38408	4.42831	6.25503	7.40359	6.97073	5.83534	5.83423	3.02912	5.42677	5.62969	4.78759	4.14122	2.63401	3.34259	4.93556	5.11614	4.89059	5.46805	5.59996	5.31201	6.70746	6.68849	6.70417	5.17123
Acot8	4.15396	5.24106	4.76534	5.42291	4.44393	7.03705	4.20847	5.38394	4.44305	4.27582	4.51622	4.16633	4.06494	5.73939	4.32348	4.1636	4.33621	4.67198	4.7892	4.08765	3.61832	4.74863	3.42862	4.06171	3.70798	5.09205	4.27239	3.82608	3.9405	3.52464	2.76591	3.53178	2.32345	3.98096	4.21093	4.10225	6.15672	6.47114	6.93233	4.55135	4.0745	4.40357	4.7585	6.33973	5.35309	4.49084	4.00301	4.34286	4.41131
Acot9	1.73527	1.48405	1.66083	3.81329	2.86174	4.1547	2.59902	3.07662	3.38044	3.30162	2.14824	1.8947	1.49056	1.79049	2.33591	2.11285	2.0935	1.83858	1.14946	1.75667	1.8403	2.18045	2.86719	1.50893	2.84488	3.21665	2.33441	2.62551	3.456	1.57105	1.58266	0.795273	1.83273	2.88282	1.8583	1.96288	3.31153	1.68839	2.11149	1.95981	2.30579	3.50841	3.2686	3.19233	2.3699	2.48456	1.91206	2.94835	1.18003
Acox1	509.909	597.038	570.975	540.335	529.429	787.833	992.618	542.02	546.041	624.834	665.599	884.848	760.731	772.548	891.862	747.156	464.671	577.375	604.128	611.415	332.539	560.32	614.188	446.48	517.961	630.82	507.444	710.241	621.37	565.551	318.343	394.99	658.62	522.461	544.905	547.409	838.299	1182.58	747.044	575.352	543.419	497.511	697.048	678.192	733.43	918.69	866.672	795.729	707.39
Acox2	67.2607	71.4661	69.7654	93.2831	86.6635	97.6684	79.5571	83.3401	83.7111	68.1423	87.8166	66.6399	92.4714	74.8011	79.2783	70.1972	73.8761	84.338	76.429	84.5685	56.1572	81.1993	67.7985	79.5694	71.8457	80.2143	70.8899	49.8809	48.6962	52.2688	44.1772	66.7981	38.8217	57.2449	59.4676	60.9757	76.7068	48.5582	76.2711	93.9816	93.5152	111.434	75.3849	81.2638	74.8232	68.701	81.3695	80.3132	75.7396
Acox3	3.33824	3.90743	4.48364	4.41445	4.52396	4.84296	3.42138	5.03518	5.13314	5.24715	4.29476	4.19033	3.51119	6.36661	3.6518	4.25057	4.22704	4.61512	4.18504	4.44379	3.53636	4.64402	4.46351	4.82103	4.43506	3.88741	4.09932	4.66218	5.39156	4.89793	3.25328	4.036	1.59475	4.04118	3.52063	4.10579	4.08768	3.30839	3.89184	3.84052	4.85418	5.24634	4.41458	5.38652	5.18457	4.14979	4.23592	4.50666	3.94963
Acoxl	0	0	0	0	0	0	0	0	0	0	0	0	0	0	0.00495652	0	0.00551687	0.0109235	0	0	0.00567315	0	0	0	0	0.0204098	0	0	0.0185896	0	0	0	0	0.00529224	0	0	0.00510428	0	0	0.0208262	0	0	0	0	0	0	0	0	0
Acp1	18.2593	18.8929	17.3992	22.662	16.4151	22.777	22.6382	21.0564	23.342	19.0384	21.0759	24.5513	17.5352	18.5341	19.6906	17.8109	19.7347	18.0847	20.3777	18.1021	18.0201	18.9474	23.7259	19.9784	20.9358	20.6275	21.9128	20.7749	21.7728	19.9273	17.9571	18.4145	14.0142	19.4221	19.8344	19.3037	20.9744	16.526	17.5728	19.9732	19.5883	20.3216	24.4886	23.025	20.7748	22.433	18.5635	23.6471	21.718
Acp2	8.87405	10.4729	8.10186	14.0957	12.4533	15.7727	13.5789	13.6425	14.7381	15.3914	11.494	8.61777	9.75359	12.2298	10.2529	11.2985	11.7935	11.6757	9.67687	11.3489	8.52923	8.48109	11.0971	10.1152	14.0294	14.4421	12.4143	9.40538	10.6496	9.09536	8.72414	10.2308	12.9552	9.6097	10.4384	10.2365	11.3436	9.65908	10.9558	11.484	9.91253	13.0763	11.7608	12.8813	13.0463	11.3798	11.6954	11.6523	9.09753
Acp4	0.0260216	0	0	0	0	0	0	0	0	0	0	0.010711	0	0	0.0540214	0	0	0	0	0	0	0	0	0	0	0	0	0.0117619	0	0	0.0119928	0.0115606	0.00988978	0	0	0	0	0	0	0	0	0	0	0	0.0115621	0.022689	0	0.0104483	0
Acp5	102.566	103.463	98.7789	75.8405	77.4025	70.7165	52.014	69.4666	80.4956	89.0916	77.5337	79.2828	89.3264	82.3197	78.6373	77.9502	87.8679	77.7502	81.6633	72.9103	103.233	78.6809	50.5713	81.3239	62.1354	63.4066	61.0922	70.9597	65.765	67.7458	77.9978	79.6991	38.112	80.9048	67.6058	80.7509	97.9039	54.2537	80.8926	72.2069	69.7192	73.2651	62.9607	69.1968	70.0472	63.5915	70.4934	66.443	73.3968
Acp6	22.073	18.8046	17.644	16.9922	13.9179	15.1062	12.8121	17.3337	16.8559	13.276	14.9562	13.802	15.125	11.8205	11.9492	14.4964	16.9661	15.7096	12.5294	12.9704	18.5394	13.1842	11.8004	16.0692	14.7012	13.8079	12.7335	14.5673	20.3939	16.2986	10.8617	13.3135	5.06839	14.6444	14.6678	19.3255	22.1859	12.3416	16.8802	16.0118	15.6967	14.5632	18.017	19.1524	18.0999	15.5873	14.0554	12.1556	15.5338
Acp7	0	0	0	0	0	0	0	0	0	0.00564508	0	0	0	0.00572953	0.00529064	0	0	0	0	0	0	0	0	0	0	0	0	0	0	0	0	0	0	0	0	0	0	0	0	0	0	0	0	0	0	0	0	0	0
Acpp	0.892406	0.870852	0.956085	1.0848	1.6089	0.81139	9.94585	1.42701	1.75025	1.3362	1.24981	0.720716	1.08642	1.06666	1.24761	1.51959	1.08065	1.34377	2.44681	2.64739	1.62662	2.17069	5.64408	2.65751	3.77801	2.20173	3.08328	2.36917	2.38797	2.62814	3.42047	2.61971	11.6906	7.44181	8.88772	3.43143	0.796965	2.72579	0.746885	1.04942	0.919509	1.42581	1.06415	1.02741	1.28995	0.645146	1.35076	1.00693	0.899363
Acr	0.00576623	0.0106474	0	0	0	0	0	0	0	0	0.0200936	0.004747	0.0240072	0.0207422	0.00957665	0.0197625	0	0.00527642	0	0.00538395	0.0328838	0	0	0.00517763	0	0	0	0.0260637	0.0224484	0.019838	0.0212602	0.0358647	0.00876606	0.00511266	0	0	0	0.0112209	0.0100994	0	0	0	0	0	0.00512419	0.0150832	0	0.0277833	0.0419734
Acrbp	1.10904	0.663388	0.846113	0.195657	0.222475	0.33392	0.295485	0.367771	0.295802	0.415205	0.503494	0.437213	1.18361	0.60403	0.661529	0.455048	0.288752	0.586028	0.584081	0.729232	0.994721	0.606381	0.0803897	0.112206	0.281694	0.427297	0.384997	0.564834	0.608109	0.41648	0.748697	0.555168	0.605536	0.927933	0.312616	1.08379	0.574388	1.23106	0.670278	0.327012	0.217579	0.242876	0.510652	0.584985	0.749574	0.49031	0.238977	0.451575	0.739064
Acrv1	0.0287327	0.0265276	0	0	0	0	0	0	0	0.0763749	0.100125	0.236539	0.0957007	0.155035	0.143159	0	0	0.026292	0.0262046	0	0.0273096	0	0	0	0	0	0	0.0259746	0.0894871	0	0.0794534	0.331892	0.0873611	0	0	0	0	0.0279564	0.0503243	0.0250635	0	0	0	0.0256203	0.0766004	0.0751586	0	0.0692209	0
Acsbg1	0.0996918	0.0736328	0.009643	0.124872	0.104125	0.306886	0.0327974	0.198609	0.0858126	0.132496	0.121589	0.0902773	0.282239	0.242061	0.140734	0.119585	0.119787	0.0638565	0.0727362	0.195473	0	0.106427	0.162471	0.241692	0.114408	0.127833	0.091005	0.126171	0.201817	0.231509	0.220539	0.283456	0.121244	0.0530353	0.266025	0.101225	0.0426264	0.00969985	0.0174607	0.0608728	0.121506	0.0729453	0.0857657	0.186675	0.10631	0.295542	0.361232	0.344245	0.163276
Acsbg2	0.0122796	0.0226743	0	0	0	0	0	0	0	0.0544009	0.0320929	0.0404361	0.0613497	0.0662577	0.214138	0	0	0	0.0223982	0	0.0466854	0	0	0	0	0	0	0.0222017	0.0382443	0.095054	0.0452749	0.13093	0.102673	0	0	0	0	0.0119478	0.0322608	0	0	0	0	0.0656965	0.0654737	0.0321207	0	0.0788882	0
Acsbg3	0.0246852	0	0	0	0.0117195	0	0	0	0	0.0437442	0.0107526	0.0304828	0.133607	0.0776976	0.0409976	0	0	0	0.0225133	0	0.0234626	0.0479143	0	0	0	0	0	0.0111579	0.057661	0.0212316	0.0568843	0.0329007	0.0938187	0	0	0	0	0	0	0	0	0	0	0.0660339	0.0109683	0.0215238	0	0.0693817	0.044922
Acsf2	55.0022	60.5285	61.0605	65.9974	56.9203	64.9657	54.9398	68.4224	68.0775	63.2175	61.1636	54.3776	51.0575	63.1379	61.7609	61.4428	56.7861	53.3397	45.1135	43.4225	38.2421	43.1125	34.3329	41.1089	54.5407	58.9213	55.9641	49.0487	47.5974	44.8743	34.9443	41.03	24.125	40.9235	46.0034	41.6513	61.4646	53.8683	71.5356	59.7985	59.0316	60.5349	62.2776	76.8071	83.2787	67.2961	53.9906	61.5482	57.8071
Acsf3	12.4129	11.9716	11.0269	11.2566	9.52907	12.9935	12.0756	15.118	12.3939	12.6739	12.6613	10.9305	10.3698	10.8957	11.5192	10.7051	9.56304	11.1731	8.72156	8.15966	7.61295	8.42885	9.72038	8.72021	9.53301	11.6967	8.96396	7.66818	10.9269	8.89884	7.08413	7.82499	5.32855	8.56288	11.0495	9.44029	14.5424	9.90915	11.7457	12.4302	11.9706	10.5874	12.0734	14.6695	14.0796	13.4024	14.4109	11.9748	9.88114
Acsl1	124.487	144.606	184.79	154.861	166.491	142.943	74.647	152.255	124.398	179.565	177.577	190.986	161.739	291.528	250.089	204.64	177.655	211.681	148.849	120.741	88.8729	177.781	57.3792	126.053	126.362	105.43	101.55	155.4	140.065	121.759	96.2924	124.252	29.7781	120.986	114.017	117.419	160.393	96.1154	236.406	124.024	137.3	186.296	151.585	179.659	219.533	196.413	183.026	194.757	222.496
Acsl3	2.55539	1.37625	2.05982	3.27197	3.1543	5.11314	11.3143	5.2452	4.5239	5.22271	6.92346	5.93945	4.12798	4.09053	5.0504	5.22564	3.73971	2.27597	4.44359	5.86154	2.64742	2.94296	6.34187	3.54124	6.29113	9.48069	10.4817	4.47389	3.66099	3.08435	11.6437	10.0813	5.33513	9.83335	14.8384	6.32814	3.31434	3.92015	2.9987	5.22344	3.7152	3.10854	5.584	4.11665	4.17838	5.91194	8.66958	4.3778	4.61152
Acsl4	4.02427	4.36799	4.18208	8.64583	7.53944	8.00391	13.3336	6.9886	10.1837	10.1497	9.90179	10.463	9.19917	10.5764	8.9414	8.45108	9.03414	9.29931	7.02099	8.72185	6.57868	8.71339	10.4647	11.8982	12.6784	13.2327	14.77	10.4132	12.7169	11.9994	13.2118	15.5533	8.00549	13.4426	11.2622	8.78221	4.42157	2.85612	4.1543	7.0374	9.31852	10.7743	9.59204	8.14761	9.41579	12.5254	10.2032	15.2379	6.12982
Acsl5	83.0541	90.549	83.2504	115.001	124.521	119.558	124.075	87.7803	70.5092	71.7183	109.6	138.271	102.082	86.9841	122.846	103.756	86.7191	96.3657	93.5719	86.836	85.3327	103.167	114.641	120.28	121.585	121.603	114.288	94.9492	125.392	115.453	142.346	126.901	29.7817	186.732	226.094	149.765	110.864	53.2926	101.19	107.55	90.0701	81.9781	90.3936	75.3694	86.4262	136.911	154.818	116.395	87.0623
Acsl6	0.00952874	0.065981	0.0138255	0.139248	0.122144	0.0488879	0.0705338	0.138061	0.0451117	0.0590999	0.0996144	0.101978	0.0912456	0.20566	0.0909965	0.0530688	0.140917	0.039237	0.0173807	0.186837	0.0498124	0.0786054	0.0245199	0.0385023	0.0273383	0.191424	0.078286	0.11629	0.114998	0.135227	0.101006	0.122767	0.0760513	0.09716	0.0913789	0.112878	0.00407432	0.00463566	0.00417231	0.0872751	0.0663643	0.0566496	0.135261	0.0807174	0.110081	0.124626	0.118927	0.09565	0.0693612
Acsm1	191.847	190.777	199.966	211.249	171.124	185.349	185.12	229.027	213.44	222.505	204.346	213.742	204.305	186.63	161.221	175.448	217.794	188.191	183.91	204.595	202.851	146.949	157.189	156.406	161.49	188.533	175.379	185.385	176.394	201.156	162.618	166.917	112.29	179.093	138.782	153.67	169.797	184.8	186.466	188.563	184.243	178.567	199.888	214.552	212.931	186.756	178.73	217.821	211.264
Acsm2	0.074902	0.0875947	0.106262	0.0833965	0.113793	0.0128097	0.275167	0.230616	0.180527	0.128308	0.195758	0.0452191	0.0291058	0.134718	0.0373195	0.188254	0.216924	0.214757	0.136623	0.498878	0.469868	0.106616	0.214158	0.152447	0.409326	0.362839	0.592586	0.225707	0.081648	0.13314	0.18411	0.186349	0.0759127	0.0885496	0.104101	0.147882	0.00427024	0.077737	0.100578	0.113251	0.113028	0.137016	0.13747	0.0890513	0.119812	0.0566013	0.0160834	0.0681696	0.0999577
Acsm3	43.2126	46.8576	37.4716	49.3877	46.8642	59.1753	36.232	51.4749	50.9904	62.8986	52.3472	58.4232	40.1621	44.3666	46.863	46.3381	34.7384	43.203	29.2394	31.3369	23.246	27.9145	27.2115	30.5604	45.6575	34.9207	35.4498	49.5926	52.6236	51.9252	23.9376	30.3623	19.6282	25.27	32.8211	36.6975	60.6978	29.6411	50.6347	42.4302	47.2376	49.4167	67.4592	77.6721	62.8322	62.8583	54.3201	54.5782	47.0872
Acsm4	0	0	0	0	0	0	0	0	0	0	0	0	0	0	0	0	0	0	0	0	0	0	0	0	0	0	0.0570631	0	0	0	0	0	0	0	0	0	0	0	0	0	0	0	0	0	0	0	0	0	0
Acsm5	34.6186	38.7706	32.5555	43.0726	28.9739	42.8999	36.6568	51.0066	46.9662	47.085	40.0473	44.5837	32.4929	34.9962	30.8422	36.5761	30.6343	32.6168	26.0262	32.3235	26.4634	22.7891	18.1979	28.0425	45.3482	49.1008	38.5293	35.8078	43.1158	40.7605	18.4326	24.815	4.5658	24.298	23.4851	27.2847	32.6117	16.0253	36.5503	36.9384	32.2132	36.6881	52.5771	52.8169	57.7193	46.68	48.7113	45.404	31.8008
Acss1	0	0.0776812	0.135642	0.156134	0.106521	0.183863	0.161469	0.186248	0.0402358	0.2485	0.0407218	0.0846585	0.249104	0.0420362	0.139738	0.120153	0.155536	0.136873	0.0511569	0.0436445	0.00888567	0	0.0561321	0.0923385	0.16093	0.0639343	0.102409	0.261991	0.0655115	0.241223	0.0947892	0.0581468	0.0923797	0.0828907	0.0233876	0.0395519	0.0959362	0.0181923	0.10643	0.0407743	0.0488328	0.0427533	0.193026	0.0166721	0.0332311	0.260845	0.105389	0.052552	0.0765571
Acss2	27.5177	13.9146	29.7421	53.0289	65.9697	51.1837	82.7058	46.8265	35.0035	36.8621	74.567	86.8702	52.6506	37.6485	81.2949	42.5459	36.4885	41.1774	31.4655	35.9286	37.6124	48.5943	56.6909	74.6169	58.9382	62.2763	85.8979	53.2742	158.321	134.632	138.58	108.735	10.3365	196.538	242.622	93.4979	34.8057	13.2427	26.3967	44.3089	42.9085	34.5214	45.9273	30.9545	41.8363	108.432	73.0721	91.7872	32.138
Acss3	3.48687	3.93227	2.20137	5.33004	2.97754	6.6636	1.65527	3.77213	1.57625	1.59141	3.11413	5.21127	3.49778	2.90423	6.4955	3.76461	1.28158	1.74524	0.907069	0.584497	0.622797	0.789228	0.296076	0.824761	1.61617	1.34535	1.17495	1.13711	1.85855	1.13722	0.506912	0.790151	0.146753	1.29165	4.8982	2.51478	7.80484	1.25233	6.10713	3.88875	2.15956	2.59525	4.85704	4.54899	5.20944	5.74903	7.30662	4.03574	1.80992
Acta1	0	0	0	0	0	0	0	0.0193943	0	0	0	0	0	0.0192601	0	0	0	0	0	0.159976	0	0	0	0	0	0	0	0	0	0.0184205	0	0.0190298	0	0	0	0	0	0	0	0	0.0186451	0	0	0	0	0.0373481	0	0	0.0194872
Acta2	0.569868	1.51264	0.378966	2.32979	2.62659	2.01008	1.91385	2.09645	0.950403	0.89414	0.66194	0.68416	2.86688	1.43067	1.08447	0.742586	1.61309	1.45575	1.06111	1.40781	0.857602	1.75136	1.75155	2.05745	2.26755	2.06026	1.43058	1.32012	2.0614	1.68486	1.6415	0.981054	0.261706	1.65267	2.36616	0.833791	1.33001	0.207927	1.16445	1.83304	1.24029	3.86573	2.11426	2.80535	1.12889	1.61488	1.72076	1.0964	0.972226
Actb	300.448	256.973	235.715	295.289	243.266	362.464	353.635	277.517	337.962	268.724	194.479	212.299	225.678	228.808	186.63	271.559	283.321	276.739	220.041	184.81	277.089	250.208	337.796	232.943	274.641	357.883	316.804	209.73	198.595	190.799	246.879	252.682	237.701	255.595	211.833	205.973	324.009	308.205	276.463	331.296	285.989	369.526	243.236	297.67	233.965	257.37	197.351	294.833	176.192
Actbl2	0	0	0	0	0	0	0	0	0	0	0	0	0	0	0	0	0	0	0	0	0	0	0	0	0	0	0	0	0	0	0	0	0	0	0	0	0	0	0	0	0	0	0	0	0	0	0	0	0
Actc1	0.115147	0.10631	0.0891037	0.0192309	0.109334	0.118154	0	0.0208545	0.0198232	0	0.120376	0.208546	0	0	0.0191238	0.0986605	0	0	0.0210031	0.967618	0.0218888	0	0.0197535	0.0206786	0.0377555	0.177181	0	0	0.0179311	0	0.0212275	0	0	0.0204191	0.0768167	0.0779451	0	0	0.121006	0	0	0	0.158499	0	0	0	0.111263	0.0739746	0
Acte1	0.0268523	0.0123958	0	0	0	0	0	0	0	0	0.0233931	0.0221059	0.178876	0.0482964	0.0668952	0	0	0.0245714	0.0244897	0	0.0255224	0	0.0115163	0	0	0	0	0.0121374	0.0418154	0.0115478	0.0247513	0.0238594	0.081644	0	0	0	0	0	0.0117577	0	0	0	0	0.0119718	0.0119312	0.0585333	0	0.1186	0
Actg1	40.8989	30.698	29.5289	58.6958	61.1303	59.8981	58.8171	70.235	69.8463	57.3795	35.2099	37.2153	38.8758	31.2647	35.093	50.6161	45.0795	43.0211	19.2944	27.2974	13.0342	37.3351	86.3137	35.1462	44.5975	61.2362	42.2576	39.6518	55.0104	33.3098	32.6013	38.9579	68.4618	30.367	31.9937	23.1342	57.4868	44.0852	34.866	117.127	66.9371	140.208	56.2171	75.0265	57.3804	56.4657	42.2131	63.114	19.9236
Actg2	0.460553	0.61419	0	0.341856	0.364419	0.109394	0.126264	0.0926796	0.110121	0.340057	0.245192	0.273828	0.44741	0.460193	0.169976	0.109614	0.331088	0.515083	0.256686	0.16723	0.145914	0.0248316	0.153627	0.0229745	0.503369	0.174981	0.0233568	0.254433	0.597658	0.462138	0.235843	0.136407	0.252832	0.272234	0.128018	0.0865991	0.043761	0	0.0672202	0.357103	0.289574	1.33392	0.528291	0.593183	0.363798	0.356951	0.226629	0.308204	0.0232809
Actl10	0	0	0	0	0	0	0	0	0	0	0	0	0	0.0201583	0	0	0	0	0	0	0	0	0	0	0	0	0	0	0.0174533	0	0	0	0.0170386	0	0	0	0	0	0	0	0	0	0	0	0	0.0195449	0	0	0
Actl11	0.033705	0.0155592	0	0	0	0	0	0	0	0.0597279	0.0954295	0.0832418	0.105246	0.0833545	0.12595	0	0	0	0.0307394	0	0.0240267	0	0	0	0	0	0	0.0457044	0.0459257	0.0289894	0.155338	0.0898446	0.108884	0	0	0	0	0.0081986	0.0368956	0	0	0	0	0.045081	0.0374401	0.0808179	0	0.115033	0
Actl6a	4.74802	5.97532	5.54948	8.81475	6.18553	8.0717	10.7158	7.75467	10.4364	7.28702	6.79545	6.84034	5.84802	6.02358	4.89329	7.67633	6.73956	6.98256	5.88968	6.42556	5.94999	5.89712	8.90888	6.33159	9.09308	11.2706	9.53288	5.97851	6.46956	6.81839	7.50259	7.03135	4.83357	6.7909	8.28403	5.94259	6.07843	5.80219	6.84337	7.66707	7.65197	8.36231	9.43387	9.79046	8.48895	9.01916	5.98514	8.66976	5.92743
Actl6b	0	0	0	0	0.0180188	0	0.0156079	0.0343694	0.0163349	0.0840713	0.0661287	0.031245	0.142215	0.0511974	0	0.0162598	0.0701604	0	0	0.194906	0	0	0.0651098	0.0170398	0.0155558	0.0162225	0.10394	0.0857764	0.0443271	0.0163219	0.069968	0.0505851	0.0576988	0.0168259	0.063299	0.0481716	0	0	0	0.0165535	0.0495627	0.0173569	0	0.0338425	0.0674556	0	0.0305611	0.106675	0.0863348
Actl7a	0.111855	0.0413083	0	0	0	0	0	0.0202583	0	0.099108	0.116934	0.221	0.204907	0.261536	0.167193	0	0	0	0.0408053	0	0.0850519	0	0	0	0	0	0	0.101118	0.121929	0.250135	0.37117	0.39755	0.136037	0	0	0	0	0.0435332	0.117546	0	0	0	0	0.159582	0.159041	0.253577	0	0.197614	0.0203553
Actl7b	0.0236777	0.0874422	0	0	0	0	0	0	0	0.251752	0.330038	0.214417	0.532331	0.809143	0.452229	0	0	0.0649992	0.0863775	0	0.157535	0	0	0	0.0194092	0	0	0.256858	0.0921792	0.264745	0.545625	0.589079	0.737913	0	0	0.0200348	0	0.322532	0.103676	0	0	0	0	0.168903	0.147289	0.557422	0	0.380285	0
Actl9	0.0491182	0	0	0.0205082	0	0	0	0.0889589	0	0.239364	0.0855811	0.0808722	0.388548	0.353374	0.244729	0.0210428	0.0907989	0.0224729	0.179186	0.0917236	0.0233427	0	0	0	0	0	0	0.155412	0.0764886	0.147862	0.362199	0.109109	0.186679	0	0	0.0831224	0	0.0238956	0.0430144	0	0	0	0	0.0656965	0.0436492	0.149897	0	0.216943	0
Actn1	2.47277	3.37993	3.419	6.70317	5.28109	5.66394	7.18234	8.51314	8.59712	8.45465	5.93217	4.26087	3.82126	5.97674	3.632	4.10383	4.52306	3.67607	3.06111	3.54298	2.61144	3.01961	7.00001	4.16733	7.69403	8.57605	6.05336	7.11571	8.56285	6.86583	4.00415	4.84297	3.81564	4.75369	4.35938	2.82747	2.92745	1.96523	2.82228	4.77389	6.06388	5.51497	8.18357	8.91235	7.12683	6.47471	5.16018	7.22143	3.74318
Actn2	0.0113707	0.0104981	0	0.0094952	0.0107967	0.00972306	0	0.0411875	0	0	0.0396236	0	0	0	0.0188847	0.00974268	0	0	0.0103703	0.0530844	0	0.0110353	0.00975327	0	0	0.00972033	0.0207599	0.0102793	0	0.00977988	0	0	0.0432156	0	0	0.0481065	0	0	0	0.00991868	0	0.0208001	0	0.010139	0	0.0198289	0.0824035	0.0091312	0.0103462
Actn3	0.0466172	0	0	0	0	0.00996555	0	0.0105537	0	0	0	0.00959429	0.0388173	0	0	0.00998566	0.0107719	0	0.0106289	0	0	0.0452423	0	0	0.0668732	0.00996275	0	0	0.0453712	0	0	0.0207106	0.026576	0.0103333	0	0	0	0	0	0.0406642	0	0.0106594	0.0100263	0	0.0414266	0	0	0.00935893	0
Actn4	17.4451	19.9643	19.4552	29.8901	27.9268	30.7715	29.6229	26.6339	30.5177	25.8075	22.7751	16.8537	26.8359	28.2034	26.2434	25.1634	24.0149	26.6073	22.0191	27.0686	17.5461	20.7096	28.9289	23.3965	26.8801	32.5886	25.5829	25.8049	25.055	21.5855	21.9347	25.1708	21.6787	24.2501	27.0403	21.8222	22.0971	18.1002	22.6015	28.0263	28.1328	31.6628	27.2683	25.1051	25.5261	23.9985	21.973	29.1768	24.0183
Actr10	10.507	10.5348	8.8524	10.3877	9.97661	12.0748	10.2311	10.9768	10.9669	10.1472	9.25551	9.70351	8.68633	8.80196	8.49589	9.56892	9.74248	9.91307	9.25451	9.13091	11.4735	10.2702	10.9785	10.5988	10.9444	11.156	11.8672	9.27917	10.2848	9.6702	9.51527	8.88251	5.85007	8.68565	8.67111	10.1859	9.40018	9.1325	9.33323	9.88771	10.6184	11.2934	10.9681	12.3825	10.8909	10.4087	8.51438	10.3992	8.01514
Actr1a	15.4583	14.9726	14.1475	19.7665	18.7222	22.9515	20.2336	19.2741	22.3771	18.5659	16.9536	14.1164	16.6223	18.7556	17.888	16.7372	16.0075	18.7035	15.3261	15.7477	13.4596	16.9029	19.2539	16.3311	20.0457	19.8167	18.1112	18.6437	22.1377	18.4748	16.9676	17.8026	18.2346	16.4734	17.4631	15.2859	15.6058	14.1237	15.6489	16.6018	21.364	23.3742	19.6693	22.6129	20.7199	20.5113	17.6904	20.719	14.6891
Actr1b	19.6997	18.7675	19.0751	20.9884	21.1386	22.3898	22.2466	21.8564	24.3105	19.1783	19.6277	17.6496	16.8492	21.5201	19.5383	21.6942	17.4567	20.1266	19.7218	19.3451	19.4675	17.7003	20.3229	20.3135	22.4592	20.4126	20.5388	21.8469	20.0747	18.0944	18.5568	18.6563	14.7003	16.5999	18.4445	18.132	20.6137	19.9687	19.6132	21.7539	20.367	21.8872	24.0581	22.8888	21.3752	23.0639	22.1032	20.9112	17.7748
Actr2	19.2341	22.4041	18.4458	32.207	29.025	31.2384	26.6061	27.367	32.8925	28.5574	26.3597	26.0897	26.3433	24.9601	23.5487	28.6173	26.3038	27.6707	22.806	26.0174	24.4534	24.1002	31.6253	24.4054	28.8606	28.3252	28.6132	27.1468	24.2204	26.2522	23.984	25.2053	20.5419	27.8484	31.4388	27.5807	22.1029	15.6576	24.3381	26.1308	27.1527	32.1605	30.9574	32.9983	27.2295	33.9636	25.8717	31.6471	22.0716
Actr3	22.9126	21.6633	21.1555	38.1541	35.5773	41.6575	32.5201	33.4864	39.9832	36.0975	29.0767	28.1325	30.7813	30.2907	26.0677	31.4532	33.4656	30.7207	23.6009	25.7409	18.7382	21.8206	33.8941	28.3191	33.8478	34.9947	33.8237	32.6538	32.0073	29.6447	23.6835	25.4756	27.1862	29.9627	30.4278	28.345	25.7132	16.9884	27.1257	30.1296	31.4356	35.7272	34.4906	34.4044	30.7163	37.5205	26.0762	38.8955	23.1335
Actr3b	0.0756372	0	0.170712	0.105269	0.0837886	0.150913	0.228101	0.068494	0.206172	0.424445	0.0549111	0.0415118	0.157454	0.317428	0.209366	0.118814	0.104866	0.103818	0.241438	0.211868	0.0958547	0.0734064	0.183821	0.113194	0.0516681	0.237083	0.0230155	0.35328	0.0392616	0.0975826	0.127818	0.0784078	0.0670756	0.0894188	0.178709	0.224001	0.194047	0.0735938	0.0441587	0.0769747	0.0329242	0.0461204	0.151833	0.179851	0.100823	0.285785	0.0609047	0.111357	0.149114
Actr5	1.30651	2.1016	1.91519	1.74336	2.23811	2.39562	2.16021	2.00033	2.21445	2.36298	1.64276	2.07352	2.04123	2.10762	1.72247	2.03116	1.63087	1.70085	1.56008	1.7984	1.60026	1.56863	2.09113	1.80205	1.75552	2.2683	1.58612	1.83862	1.96113	2.09684	1.76297	1.3404	1.40263	1.77943	2.58334	1.65255	1.60105	1.54642	2.51242	1.93861	2.26312	2.21749	2.0626	2.20987	2.59737	1.9143	2.00644	2.00102	1.66675
Actr6	3.87318	4.54512	3.64141	5.38046	6.30699	6.22149	4.86767	7.11312	5.37482	6.75133	7.11108	4.21664	6.13376	5.53395	5.74128	5.53621	3.93124	5.23345	3.59842	4.79933	3.69855	5.00606	4.0053	4.27414	5.56356	7.31826	5.9644	5.61205	6.90516	7.75226	6.6898	5.59641	3.42559	5.13521	5.58429	6.21764	4.81353	2.90565	4.08926	4.81525	4.52215	5.06551	5.87015	7.35914	5.21113	7.03833	5.49427	5.90092	4.61109
Actr8	3.73844	3.30708	3.47018	4.64772	4.46234	4.55856	3.99396	4.8377	4.4686	3.95113	3.81181	4.15872	3.76902	4.01023	3.66128	3.95968	4.04938	4.26971	3.62356	3.88713	2.80969	3.67699	4.00233	4.57613	4.0356	4.38053	3.68815	3.87971	4.54679	4.71016	3.13687	3.69415	3.53403	3.25029	4.24983	4.07584	3.32601	3.69725	4.36027	4.45042	4.94273	4.84019	4.8075	5.28674	4.37496	4.17567	4.03169	4.24966	3.86937
Actrt1	0	0.0231993	0	0	0	0	0	0	0	0	0	0	0	0	0.0417325	0	0	0	0	0	0	0	0	0	0	0	0	0	0.0195649	0	0	0	0	0	0	0	0	0	0	0	0	0	0	0.0224058	0	0.0219096	0	0	0
Actrt2	0.0467305	0.0647164	0	0	0	0	0	0	0	0.124215	0.122131	0.134647	0.311293	0.525307	0.21343	0	0	0.0641415	0	0	0.066624	0	0	0	0	0	0	0.190102	0.0363852	0.140674	0.301518	0.352936	0.266406	0	0	0	0	0.0454681	0.0204617	0	0	0	0	0.125006	0.0830546	0.203729	0	0.131343	0
Actrt3	0.0177833	0	0	0	0	0	0	0	0	0.0157567	0.0309847	0	0	0.0159924	0.0295348	0.0152371	0	0.0813635	0.0162186	0	0	0	0	0	0	0	0	0.0160763	0.0276927	0.0917717	0	0.0948069	0.0270349	0	0.0148294	0	0	0	0.0311468	0	0	0	0	0.015857	0	0.0310115	0	0.0285615	0
Acvr1	3.69716	4.11572	3.54198	3.77424	3.94723	3.01773	2.94623	2.93151	3.49459	2.8213	3.32105	3.69899	3.3437	3.53165	2.88653	3.34212	4.39828	3.7716	3.20247	3.48509	3.79147	2.7898	3.4292	4.40783	4.03846	3.69738	3.21353	4.05391	4.50396	3.51463	3.97042	4.47179	2.56825	3.27027	2.78803	2.64936	3.76679	2.83996	2.78073	3.10159	3.31108	3.54336	2.74697	2.36604	3.70995	2.93061	2.33605	2.9832	3.28355
Acvr1b	2.39403	2.55522	2.09445	2.41298	3.37355	2.79034	2.67761	3.94232	3.03859	3.03319	3.13507	2.20937	2.55849	2.03638	2.53884	2.5216	1.83223	2.39299	2.55887	2.74786	1.47107	2.86357	3.01482	3.11494	3.11241	3.23928	2.96493	2.51574	3.44905	2.30172	2.34023	2.18138	12.831	1.76439	2.6258	2.0257	2.99269	2.1068	2.68409	2.79328	2.94707	3.11016	2.97134	3.46039	3.33348	2.88516	3.00208	2.74907	2.03957
Acvr1c	0.00343116	0.00316784	0	0.00286521	0	0.00586794	0.0141101	0.0155356	0	0.00304015	0.00298914	0	0.0171424	0	0.00854779	0	0	0.0031397	0	0.00320368	0.00326122	0	0.0117723	0.0246473	0.00281261	0.00293315	0.00939655	0.0310181	0.0106862	0.0147556	0.00632538	0.00609745	0	0	0.00858371	0.00580653	0.00293421	0	0.00300478	0.002993	0.0029871	0.0156913	0	0.00305949	0.00609824	0.00598346	0.0165771	0	0.003122
Acvr2a	2.85893	3.29792	2.96606	4.10347	3.37325	3.73629	2.9539	3.70435	3.23099	3.65322	3.73877	3.75721	4.13498	4.72813	4.78585	3.47721	3.64914	3.91523	2.50096	3.25049	2.40309	2.59845	3.11954	3.59744	3.62425	3.21984	3.1957	3.45773	3.48793	3.12805	3.40011	3.8133	3.24245	3.86843	3.15712	3.96597	3.12676	2.46001	3.06571	3.6305	3.89989	3.71183	3.75349	3.65335	3.37019	3.24458	3.22081	3.76916	3.27968
Acvr2b	0.275516	0.226391	0.373102	0.38882	0.614776	0.263863	0.348969	0.454082	0.407912	0.512648	0.364834	0.38105	0.30283	0.512884	0.359201	0.337577	0.203725	0.330267	0.243736	0.383302	0.277582	0.336911	0.541182	0.73228	0.462986	0.31325	0.243963	0.759661	0.965346	0.796216	0.226022	0.460236	0.709951	0.266273	0.35152	0.303065	0.214406	0.144759	0.156831	0.343675	0.446137	0.400674	0.483538	0.292349	0.396638	0.259449	0.361617	0.389403	0.411132
Acvrl1	0.852696	0.705251	0.498315	1.72079	1.10483	1.76968	0.796286	1.68107	2.01081	1.393	0.797014	0.862843	1.3313	1.29402	0.870355	1.11113	1.10832	0.853414	0.648059	0.522483	0.633174	0.448254	1.379	0.789582	1.12855	1.3136	1.10273	1.47746	1.79121	1.09246	0.892411	0.52878	0.945221	1.29946	0.807351	0.578708	0.767175	0.535822	0.567829	0.736058	0.88153	1.57606	1.18443	0.918733	0.852472	1.67285	0.414826	1.46223	0.622308
Acy1	21.6395	19.141	14.9221	20.4602	20.989	21.4088	22.8119	25.2429	22.4123	28.9458	28.2777	25.4959	16.7401	21.3854	20.7134	17.2653	14.7536	18.3748	18.8867	14.9473	17.3609	16.3945	15.1285	18.8038	21.1908	17.345	19.4566	23.6852	30.0744	27.6378	24.6434	24.603	9.21477	16.8555	20.0437	16.1642	19.1222	10.052	15.1807	21.19	18.7782	18.3664	28.0451	24.6277	21.9595	24.3054	26.1369	23.2821	24.6862
Acy3	71.6612	61.0649	58.3332	58.2026	65.3108	70.7406	46.6091	85.7428	76.0077	60.9911	63.5691	55.139	42.1117	40.9396	41.4319	49.2059	47.7361	53.436	44.2865	32.5146	48.4169	60.5336	46.8581	45.5756	58.7424	51.1506	52.7587	41.9821	56.2856	49.4163	40.6598	41.9378	9.20779	38.6243	35.628	38.6308	61.8191	31.6933	53.8662	65.4997	57.467	59.8007	72.0947	85.8516	76.2372	55.5713	53.4475	46.0335	49.659
Acyp1	1.62104	2.07092	1.96912	2.10132	1.72713	2.00668	1.41852	1.86054	1.2331	2.00415	1.67494	1.78451	1.75004	1.88157	2.19136	2.29337	2.9792	2.58722	1.66751	1.61917	2.51716	2.18605	1.89974	2.46262	1.25155	1.44215	1.68627	1.75511	1.98131	2.28591	2.08493	1.64971	1.13905	1.97211	1.41465	1.88201	1.90207	1.58641	2.09638	1.61956	1.70662	2.08607	1.58108	2.16817	1.76718	1.78322	1.48743	1.69532	1.20914
Acyp2	0.836271	0.308837	0.606682	0.616861	0.84699	1.45402	0.550246	0.466997	0.791829	0.456931	0.242846	0.734349	0.986492	0.814726	0.613427	0.824016	0.373596	0.803496	0.394057	0.858911	0.21196	0.378749	0.537985	0.425514	0.514134	0.41702	0.776125	0.755998	0.444942	0.431563	0.475349	0.210534	0.339022	0.432532	0.453287	0.5425	0.834341	0.51533	0.646909	0.595741	0.424691	0.382442	0.899314	0.758113	0.507824	0.789933	1.01007	0.828261	0.12682
Ada	0.888538	0.947958	0.668474	1.00579	1.48113	2.04298	1.39663	0.840385	2.53245	1.46959	0.688064	0.617695	0.575454	1.45606	0.770642	0.896664	0.675263	0.794994	0.414184	1.29054	0.600555	1.0348	1.37186	1.06378	1.42434	1.60354	1.08149	1.4637	2.33685	1.20578	0.546009	0.3158	1.3658	0.752812	1.08673	0.568052	0.945587	0.768474	0.708955	1.25734	1.5299	1.46284	1.56281	1.42612	0.684324	1.49783	0.604174	2.83829	0.305425
Adad1	0.0170618	0.12602	0	0	0	0	0	0	0	0.0151175	0.0297277	0.042138	0.269935	0.306873	0.0708415	0	0	0.0156125	0	0	0.0648672	0	0	0	0	0	0	0.0154241	0.106277	0.0586991	0.0786342	0.121281	0.0518762	0	0	0	0	0.0166009	0.0149416	0	0	0	0	0.0456411	0.0454863	0.0892604	0	0.0274029	0
Adad2	0	0	0	0	0	0	0	0	0.0144664	0.014891	0	0	0.0139942	0	0	0	0	0	0.0153275	0	0	0	0	0	0	0	0	0	0	0	0	0.014933	0	0	0	0	0	0	0	0	0	0	0	0	0	0	0	0	0
Adal	3.8232	3.47179	2.45673	3.55232	3.05073	3.79872	4.09666	3.6897	3.49179	3.14895	3.14303	2.87405	4.08027	4.46319	3.71141	3.99094	3.47568	3.41632	2.86475	2.70663	2.65288	2.68266	2.87906	2.61903	3.29582	2.80796	2.59707	3.54546	2.38285	3.11077	3.39169	2.99835	2.06019	2.92833	3.5399	3.09071	3.38459	2.62839	3.21449	3.84383	3.95346	3.6528	3.42811	3.29703	2.96684	3.82655	3.21583	3.71163	3.1929
Adam10	4.40898	4.99486	3.85267	7.55914	6.72116	7.25486	5.72258	6.56431	6.97306	7.61805	5.20173	5.52922	5.39754	7.01692	5.937	5.79127	5.17763	5.24935	5.1283	5.38946	4.53476	4.64413	6.99117	4.34143	6.52408	6.40312	5.23677	7.25268	6.67786	4.58598	5.65425	5.38111	8.45663	6.12511	5.95603	5.34666	5.30042	3.94447	5.49008	5.54907	5.66175	6.16255	5.58884	6.66627	5.60895	6.50005	4.73932	7.32068	4.11507
Adam11	0.621781	0.486197	0.349816	0.360277	0.415684	0.455728	1.195	0.465386	0.39322	0.80952	0.348223	0.391741	1.03021	0.650457	0.24236	0.559937	0.369454	0.330928	1.23252	1.39808	1.21212	0.985211	0.919729	0.968499	1.1494	0.520686	0.776108	0.871823	1.05718	0.540247	0.649157	0.800528	0.834333	0.376913	0.95235	0.982445	0.558854	1.76556	0.788989	0.326534	0.408745	0.191502	0.442131	0.90519	0.338295	0.309799	1.31298	0.270039	0.444522
Adam12	0.0219192	0.0688059	0.0169616	0.0549113	0.0124876	0.0487318	0.0288446	0.0476379	0.0150941	0.0116528	0.0114573	0.0216537	0.10221	0.0512508	0.0327634	0.0150247	0.064831	0.0361031	0.0359831	0.0163728	0.029167	0.0170182	0.075205	0.0393635	0.0610902	0.0861937	0.0480222	0.00792607	0.07168	0.0640987	0.0404082	0.0389522	0.0166612	0.0855129	0.0694578	0.0259656	0	0	0.0153563	0.0229441	0.0114495	0.084202	0.00754291	0.0117269	0.0116872	0.0038224	0.0211797	0.109133	0.0199442
Adam15	0.660164	0.774789	0.768441	1.42957	0.775577	1.51172	0.975495	1.39829	1.06909	1.55651	0.555623	0.709279	0.652194	1.0968	0.715454	0.64234	1.26173	1.10579	0.479622	0.76266	0.563657	0.325776	2.32261	0.924329	1.10065	1.87477	1.40956	1.67912	1.75114	1.30883	0.515685	0.586582	0.714432	0.763914	0.961058	1.05092	0.411451	0.337495	0.744705	0.907712	0.8767	1.45324	1.47281	1.1374	1.58099	1.59026	0.567617	1.90491	0.763576
Adam17	2.48257	2.85987	2.73507	5.23595	4.67176	4.39959	3.79992	3.67441	4.90012	5.88126	3.36501	3.45154	4.69646	4.41792	3.59992	4.83261	4.80413	4.0561	3.2081	3.39644	2.47367	2.97711	4.08516	2.9969	3.59049	4.43683	3.24533	3.79695	3.22941	3.05772	3.99592	3.53205	6.00892	4.35582	4.06537	3.38257	3.0402	2.33523	3.40889	3.70956	3.6696	4.39038	3.98119	3.09644	3.42587	4.10691	3.23708	4.95091	3.48728
Adam18	0	0.0131571	0	0	0	0	0	0	0	0.0252534	0.0372446	0.0586589	0.0118663	0.0897093	0.0473357	0	0	0	0	0	0.0135449	0	0	0	0	0	0	0.0128828	0.0443835	0.0245139	0.118221	0.0633117	0.0216645	0	0	0	0	0	0	0	0	0	0	0.0254141	0.012664	0.0372769	0	0.0343319	0
Adam19	0.123506	0.135956	0.12406	0.111068	0.148844	0.227467	0.167998	0.172065	0.278046	0.15573	0.21933	0.109497	0.177995	0.192234	0.142007	0.0895425	0.223921	0.0782413	0.0909781	0.110883	0.130934	0.069152	0.325963	0.0213268	0.155756	0.170552	0.182126	0.184654	0.351369	0.192026	0.0656784	0.0675325	0.0974904	0.214803	0.0831855	0.140679	0.211237	0.0231096	0.0499193	0.149171	0.0909803	0.143376	0.17164	0.110128	0.156189	0.186384	0.22185	0.270841	0.138311
Adam1a	0.27204	0.210977	0.147358	0.136302	0.0516614	0.0186097	0.0626486	0.128101	0.1124	0.0771324	0.047399	0.0537491	0.126853	0.195716	0.0903619	0.130531	0.130751	0.0398291	0.248105	0.0711214	0.134455	0.126728	0.0933374	0.11725	0.00891993	0.0837199	0.0794675	0.0393484	0.144035	0.252699	0.170513	0.0676813	0.0413567	0.0578894	0.145187	0.220979	0.0279167	0.201165	0.171529	0.0189841	0.02842	0.139338	0.102977	0.145544	0.17406	0.104368	0.0350484	0.270891	0.118814
Adam1b	0.0100736	0	0	0	0	0	0	0	0	0.00892566	0.0351036	0.00829303	0.0503288	0.0271776	0.0418262	0	0	0.0184359	0.0183746	0	0.0382988	0	0	0	0	0	0	0	0.015687	0.0259928	0.0742834	0.0268525	0.0459431	0	0	0	0	0.058809	0.0264654	0	0	0	0	0	0.04476	0.017567	0	0.0242688	0
Adam2	0.0251465	0.0232166	0.0608093	0	0	0	0.103411	0	0	0.111404	0.175256	0.103508	0.20939	0.271369	0.135732	0.0430921	0	0.0805364	0.0458679	0.0586983	0.286812	0.134226	0	0	0	0	0	0.170495	0.0783179	0.140584	0.254967	0.24578	0.0955716	0.0111481	0	0.117027	0	0.0122336	0.0880863	0	0	0.0459997	0.0108169	0.280282	0.0893862	0.10963	0.0809938	0.111066	0.171605
Adam20	0	0.0117045	0	0	0	0	0	0	0	0.0112327	0	0	0.0105563	0.0342023	0.0105275	0	0	0	0	0	0	0	0	0	0	0	0	0.0114606	0	0	0	0.0225288	0.00963639	0	0	0	0	0.012335	0	0	0	0	0	0.0113042	0	0.0552692	0	0	0
Adam21	0.057613	0.0106383	0	0.00962202	0	0.0394117	0	0	0	0.020419	0	0	0	0	0.00956845	0	0	0.0421753	0.0105088	0	0	0.0670964	0.0395341	0	0	0	0.0105186	0	0	0.0891945	0	0.0102383	0.00875855	0	0.00960866	0	0	0	0	0	0	0	0.039652	0.0616467	0	0	0	0	0
Adam22	0.0494152	0.0107348	0.01687	0.0218459	0.0358804	0.0546826	0.0286888	0.0368517	0.0425356	0.054086	0.0303878	0.0239298	0.0653514	0.0444389	0.0434486	0.0298871	0.0752278	0.0186191	0.00265102	0.0895642	0.0138141	0.0310315	0.0349062	0.0287107	0.0262103	0.0546673	0.010614	0.0210221	0.0362123	0.0425017	0.0187554	0.0439074	0.053028	0.0309277	0.0315114	0.0122978	0.0099431	0.0056565	0.00509112	0.0101423	0.0328976	0.0398797	0.0325095	0.0388787	0.0180819	0.0532246	0.0678774	0.0326798	0.0449627
Adam23	1.01723	0.867652	0.919015	1.48329	2.09355	2.69779	1.53738	2.17899	2.63127	2.55751	1.13809	1.06272	0.92442	2.18249	1.47503	1.15474	1.69907	1.52617	0.786448	1.23906	1.61468	1.01228	2.78146	1.10813	1.88356	1.82303	0.754185	3.06684	2.4565	1.37676	1.0471	0.890083	1.02049	1.38723	1.11092	1.2321	0.816909	0.437096	0.809424	1.49089	1.50144	3.84909	2.29666	2.53235	1.78499	2.59332	0.607043	3.01043	0.723543
Adam24	0.0116989	0	0	0	0	0	0	0	0	0.0207314	0	0	0.0194829	0.0526037	0.0194297	0	0	0	0	0	0	0	0	0	0	0	0	0.0423036	0.0273268	0.0100621	0.0323505	0	0.0355702	0	0	0	0	0.0113828	0.0102451	0	0	0	0	0.0104316	0.0103963	0.0204012	0	0.00939472	0
Adam25	0	0	0	0	0	0	0	0	0	0.0226533	0	0.0105238	0.0106445	0	0.0106155	0	0	0	0.0116587	0	0	0	0	0	0	0	0	0	0	0	0.0117832	0.0227172	0	0	0	0	0	0	0	0	0	0	0	0.0113987	0	0	0	0.0102657	0
Adam26a	0	0	0	0	0	0	0	0	0	0	0	0.0222123	0.0112335	0.0363966	0	0	0	0	0	0	0	0	0	0	0	0	0	0	0.0105041	0	0	0	0.0102546	0	0	0	0	0	0.0118143	0	0	0	0	0.0120294	0.0119886	0	0	0.0108337	0
Adam26b	0.01399	0	0	0	0	0	0	0	0	0	0	0	0	0	0	0	0	0	0	0	0	0	0	0	0	0	0	0	0	0.0120327	0	0.0124307	0	0	0	0	0	0	0	0	0	0	0	0	0	0	0	0	0
Adam28	0	0	0	0	0	0	0	0	0	0	0	0	0	0	0	0	0	0	0	0	0	0	0	0	0	0	0	0	0	0	0	0	0	0	0	0	0	0	0	0	0	0	0	0	0	0	0	0	0
Adam29	0.0122706	0.0113289	0	0	0	0	0	0	0	0	0	0.0101017	0.0102175	0.0220698	0.0101896	0	0	0	0	0	0	0	0	0	0	0	0	0.0110927	0.0095541	0	0.0339314	0.0109029	0.00932712	0	0	0	0	0	0	0	0	0	0	0	0	0.0106991	0	0	0
Adam3	0.118194	0.0272809	0	0	0	0	0.00810093	0	0	0.0959978	0.223097	0.154062	0.410076	0.513743	0.27809	0	0	0.0991415	0.0808461	0	0.121702	0	0	0	0	0	0	0.222602	0.214732	0.186373	0.381311	0.586363	0.299473	0	0	0	0	0.115001	0.15526	0	0	0	0	0.245913	0.113787	0.558226	0.00793104	0.40339	0
Adam30	0.00951526	0	0	0	0	0	0	0	0	0	0.0165789	0.0156667	0	0.0256711	0	0	0	0.00870699	0.00867805	0	0.00904399	0	0	0	0	0	0	0.0172038	0.0444525	0.016368	0.00877073	0.00845469	0	0	0	0	0	0.0092582	0	0	0	0	0	0.00848456	0.0253674	0	0	0.0152824	0
Adam32	0.160857	0.198017	0	0.0559687	0	0.171935	0	0.0121388	0.150001	0.130649	0.22188	0.220707	0.390667	0.566578	0.189234	0.0114855	0.0123899	0.0981289	0.0855774	0.0750964	0.165631	0	0.0344939	0.0120364	0.0109882	0.080214	0.0244735	0.0969444	0.313116	0.17294	0.370677	0.464516	0.234352	0	0	0.0113424	0	0.143469	0.105651	0.0233859	0	0.0122605	0.0115322	0.13148	0.142947	0.338952	0.0323814	0.193763	0.0243939
Adam33	0.249525	0.0552902	0.135162	0.241706	0.123203	0.170694	0.172391	0.0361536	0.137463	0.203402	0.23477	0.238286	0.24933	0.170542	0.207208	0.205247	0.13838	0.0913317	0.0819254	0.167747	0.34152	0.0290599	0.0513674	0.224054	0.29454	0.119452	0.236894	0.0541376	0.310855	0.137353	0.165601	0.17737	0.151735	0.212393	0.141493	0.0928994	0.401164	0.0582682	0.113629	0.0957707	0.217232	0.209967	0.0257602	0.213596	0.177393	0.104433	0.184849	0.136258	0.154388
Adam34	0	0	0	0	0	0	0	0	0	0	0	0	0	0.0117506	0.0108504	0	0	0	0.0119167	0	0	0	0	0	0	0	0	0	0	0	0	0	0	0	0	0	0	0	0	0	0	0	0	0	0	0	0	0	0
Adam34l	0	0	0	0	0	0	0	0	0	0	0	0	0	0	0	0	0	0	0	0	0	0	0	0	0	0	0	0	0	0	0	0	0	0	0	0	0	0	0	0	0	0	0	0	0	0	0	0	0
Adam39	0	0.0127259	0	0	0	0	0	0	0	0.0122129	0	0.0113473	0.0229548	0.0867692	0.0228922	0	0	0	0.0125709	0	0.013101	0	0	0	0	0	0	0	0.0536611	0	0.0254103	0.0122473	0.0209545	0	0	0	0	0.0134113	0.0120708	0	0	0	0	0.0122906	0	0.0360552	0	0.0442757	0
Adam4	0.194336	0.143537	0.125318	0.0757312	0.0123017	0.0997053	0.0106557	0.070393	0.066912	0.126272	0.124154	0.117322	0.151032	0.0815571	0.139861	0.133209	0.191597	0.118552	0.106342	0	0.283223	0.0377207	0.0444512	0.0697993	0	0.0110753	0	0.0936968	0.0605252	0.0891449	0.17913	0.034535	0.128023	0.0114872	0.108037	0	0.0775549	0.0378171	0.181532	0.0113013	0.011279	0	0.0668755	0.069314	0.138158	0.0112965	0.0312966	0.218484	0.153248
Adam5	0.075367	0.159047	0	0.00899081	0	0	0	0.097499	0	0.162176	0.29077	0.230453	0.367575	0.47444	0.241401	0	0	0.108374	0.049097	0	0.0921011	0	0	0	0	0	0	0.350396	0.31856	0.148166	0.248107	0.2583	0.343728	0	0	0	0	0.0942826	0.0942876	0	0	0	0	0.182408	0.287037	0.460003	0	0.458246	0.0391863
Adam6a	0.0134208	0	0	0	0	0	0	0	0	0.0118914	0.0116919	0.0441942	0.0111753	0.0362078	0.044579	0	0	0	0	0	0	0	0	0	0	0	0	0	0.0104497	0	0.0371121	0.0357748	0.0204029	0	0	0	0	0.0130582	0	0	0	0	0	0	0	0.011702	0	0.0107775	0
Adam6b	0	0.0136785	0	0	0	0	0	0	0	0.0131271	0.0387206	0	0.0123366	0.0133235	0.0246058	0	0	0	0	0	0	0	0	0	0	0	0	0	0.115356	0	0	0.0394924	0.0337846	0	0	0	0	0.0144152	0	0	0	0	0.0127459	0.0132107	0.0131659	0.0775083	0	0	0
Adam7	0	0	0	0	0	0	0	0	0	0	0	0	0	0	0	0	0	0	0	0	0	0	0	0	0	0	0	0	0	0	0	0	0	0	0	0	0	0	0	0	0	0	0	0	0	0	0	0	0
Adam8	0.0883307	0.0444829	0.11651	0.18105	0.0686221	0.199128	0.112276	0.0945321	0.124418	0.170759	0.104934	0.0661067	0.106984	0.216642	0.0133365	0.130726	0.244929	0.154307	0.102529	0.0149954	0.0534264	0.116898	0.0688781	0.115366	0.0526595	0.116697	0.0659732	0.174222	0.206327	0.0897858	0.0148035	0.0856204	0.268568	0.121038	0.100444	0.0271785	0.0686703	0.062505	0.0492253	0.0420277	0.0908806	0.0587567	0.131258	0.0644421	0.0856315	0.0910214	0.0711257	0.0709335	0.0292261
Adam9	10.2871	10.9419	8.10459	16.6608	14.6594	17.5929	14.867	13.2984	16.5254	15.9508	17.1888	13.4448	16.7771	15.9096	15.9151	15.5722	14.1261	15.1242	14.7079	15.9677	8.77335	11.8039	16.8748	14.4071	13.5284	13.9121	12.2618	15.0305	14.1445	14.103	11.1808	14.322	28.0839	14.2118	15.4356	12.6685	11.0104	10.9655	11.8921	15.7321	17.5336	16.4881	14.9521	15.6872	13.2467	16.6538	18.1957	17.0218	13.4292
Adamdec1	0.809066	0.334851	0.728622	1.64244	0.821202	1.13317	1.17024	1.51584	2.10129	2.27419	0.644076	0.528251	0.743386	1.15411	0.926696	0.501991	0.696238	0.48505	0.826934	0.898697	1.15349	0.433215	1.07686	0.914361	0.8576	1.88411	0.764035	1.09711	1.5966	0.599889	0.424312	0.285076	0.29689	1.16262	0.558354	0.542949	0.334013	0.122153	0.635229	0.949109	0.570772	1.13552	0.996066	0.497536	0.334698	1.11899	0.280809	1.96035	0.380775
Adamts1	1.22625	1.24026	0.62638	1.65103	1.31479	2.02643	1.50716	1.22897	1.3876	1.37339	1.5604	1.20799	1.33084	2.32942	1.4931	1.25136	0.97422	1.22294	0.772795	0.797604	0.77919	0.387778	1.47136	0.84127	1.39483	2.18486	1.29548	1.93683	1.79691	1.57018	1.4224	1.19975	1.58142	1.26439	1.47065	1.18331	0.98973	1.16631	1.05576	1.39415	0.647724	1.69495	2.11583	1.96569	1.77537	1.64585	1.73627	1.83116	0.908902
Adamts10	1.3845	1.16972	1.32657	0.828928	0.89294	0.642199	0.9722	0.72741	0.674575	1.02998	0.796509	0.811822	0.891826	0.839838	0.672466	0.962446	0.869216	0.657351	0.601562	0.682942	1.6325	0.697185	0.952287	0.680227	0.813708	1.02723	0.447121	1.01545	1.03223	0.876248	1.19189	1.10252	0.560942	0.961213	0.778764	0.900722	0.80421	1.08657	1.13238	0.529792	0.437781	0.543559	1.00569	0.791962	0.858919	0.62637	0.951811	0.770929	0.825969
Adamts12	0.0773737	0	0.0261948	0.00323057	0.0257137	0.0033081	0.0286369	0.0490466	0.0499513	0.0171391	0.00674061	0.0191092	0.00966415	0.0278327	0.00321259	0.029833	0.00357579	0.0389407	0.0529245	0.0072244	0.0404478	0.0488096	0.112825	0.0486329	0.0887952	0.0297645	0.105948	0.0454653	0.00903668	0.0133097	0.00356598	0	0.0588133	0.00343019	0.00645218	0.00327348	0.0496255	0.0150567	0.0169397	0.010124	0.00673601	0.00353844	0.0565805	0.0448451	0.00687586	0.0101197	0.0186909	0.00310673	0.0035201
Adamts13	0.523699	0.678168	0.644718	0.505472	0.723289	0.42455	0.604136	0.788348	0.720092	0.79546	0.54511	0.531914	0.639954	0.727848	0.81329	0.541957	0.2766	0.603685	0.490027	0.247665	0.484832	0.508253	0.495875	0.683987	0.853002	0.715137	0.391145	0.59025	1.10678	0.807264	0.351071	0.32029	0.423923	0.416097	0.737305	0.489166	0.575806	0.224997	0.553918	0.272907	0.33158	0.740263	0.731401	0.958201	0.69506	0.72942	0.542177	0.731873	0.550773
Adamts14	0.117052	0.144092	0.150963	0.108606	0.0864444	0.116773	0.149756	0.0765538	0.111951	0.167093	0.0793122	0.096362	0.102882	0.0818723	0.0486005	0.0445746	0.0480844	0.0416536	0.0711688	0.163938	0.0927122	0.0631109	0.111557	0.0525519	0.037314	0.0389133	0.118725	0.193997	0.162024	0.0447447	0.0179822	0.00577808	0.0395438	0.0115316	0.0542275	0.0990433	0.177953	0.0949082	0.0569479	0.0340348	0.0283065	0.178433	0.22378	0.110171	0.179144	0.0737108	0.0209451	0.109664	0.0473356
Adamts15	0.0846377	0.0781423	0.0722369	0.0415749	0.165457	0.114946	0.147413	0.09017	0.107139	0.105872	0.0650596	0.0614799	0.0912045	0.0402958	0.0785525	0.0383926	0.0782297	0.0227789	0.0726501	0.111567	0.156159	0.0531503	0.123844	0.0536457	0.0857041	0.153218	0.0318141	0.189033	0.0426414	0.111335	0.0321239	0.110594	0.355734	0.114774	0.0830343	0.0379143	0.0596064	0.101728	0.12208	0.0434291	0.0650152	0.12295	0.145629	0.159818	0.0663651	0.0868213	0.0641431	0.0799622	0.0181203
Adamts16	0.0610981	0.0141023	0.00369369	0.00318877	0.00725171	0.0032653	0	0.013832	0.003287	0.00338346	0	0.0125746	0	0	0	0	0.00352952	0	0.0383091	0.0106964	0.029036	0.003706	0.00327544	0	0.00313022	0.026115	0	0.0172604	0.0148663	0.0131375	0	0.016965	0.00290262	0.0135432	0.00318435	0.00646225	0.0163278	0	0.0033441	0.0333099	0	0	0.0131408	0.02043	0.0101803	0.00665915	0.00614968	0	0.0486438
Adamts17	0	0	0	0	0.0126412	0.00569206	0	0	0.00286495	0.00294902	0.00289955	0.0219201	0.00277143	0.00299314	0	0	0.0307633	0	0.0182128	0.0155383	0	0	0.0114195	0	0.0027283	0	0.0030383	0.00300883	0.0362808	0.00286266	0.00613578	0.00295734	0	0.00295107	0.00277548	0.00281625	0	0	0	0	0.00289757	0	0.00286338	0.00296779	0.00295773	0.00290206	0.0134002	0.0133639	0.00302842
Adamts18	0	0	0	0	0	0	0	0	0	0	0	0	0	0	0	0.00377091	0	0	0	0	0	0	0	0	0	0	0	0	0	0	0	0.023463	0	0	0	0	0	0	0	0	0.00383146	0.00402535	0	0	0	0	0	0	0
Adamts19	0	0	0	0	0.0129815	0	0	0	0	0	0.0029776	0	0	0.021516	0	0.00292855	0	0	0	0	0	0	0.0175904	0	0	0	0.00312009	0	0	0	0	0	0	0	0.00285019	0	0	0	0	0	0	0	0	0	0	0	0	0	0.00310995
Adamts2	1.08371	0.735442	0.555484	1.18341	0.883885	0.77619	0.613258	0.826191	0.785335	1.02587	0.528536	0.651959	0.867679	0.816312	0.638406	0.547605	0.809035	0.788239	0.464613	0.687548	0.664681	0.476432	0.794492	0.785956	0.584636	0.843276	0.701797	0.849898	0.919521	0.601478	0.554953	0.242787	0.566768	0.743242	0.683571	0.591725	0.895067	0.414563	0.636749	0.517098	0.459633	0.715867	1.02396	1.18106	0.600874	0.690518	0.805501	0.591336	0.509888
Adamts20	0	0	0	0	0.00295536	0	0	0	0.00267916	0.00275779	0	0.00256232	0.00259171	0	0.00258463	0.00266685	0	0	0	0.0174368	0	0.0151034	0	0.00279477	0	0.00266073	0	0	0.00484687	0	0.00286895	0.00276557	0	0	0.00259549	0.00263362	0	0	0	0	0	0	0.0053554	0.00277534	0	0	0.00501248	0.00249947	0.00283204
Adamts3	0	0	0.0196008	0.0406113	0.0538742	0.0242585	0.0233329	0.01468	0.0139541	0.0251363	0.021184	0.0300275	0.0404958	0.00364462	0.00336544	0.0173624	0.0112378	0	0	0.0189203	0.0231122	0.00393322	0.0834302	0.0363906	0.00332214	0.0103936	0.0221977	0.054956	0.0410221	0.0801722	0.0112069	0	0.0215641	0	0.00337958	0.00685845	0.0173289	0	0.00709826	0.0212113	0.00352825	0.00741359	0.0453261	0.0505926	0	0.0459383	0.0391603	0.0488182	0.0295007
Adamts4	0.015994	0.0344552	0.0309413	0.0445195	0.136679	0.0729407	0.0350788	0.0337948	0.0367127	0.0566852	0.00464451	0.0175558	0.031075	0.0527388	0.00885434	0.02284	0.0443492	0.0829337	0.0291734	0.0348451	0.0152018	0.0517408	0.128043	0.00957423	0.0655532	0.0227876	0.0973355	0.0963914	0.0124532	0.0137563	0.0245708	0.00947418	0.255304	0.0141811	0.0133373	0.0360887	0.0319141	0.0518729	0	0.102311	0.0835442	0.0390097	0.0779719	0.0522921	0.033164	0.0418368	0.0257573	0.0342503	0.0582114
Adamts5	0.408474	0.3281	0.0829729	0.136439	0.255983	0.237513	0.171338	0.159056	0.0808692	0.170104	0.241979	0.312733	0.275504	0.22775	0.176384	0.202994	0.135917	0.171937	0.204894	0.0266975	0.322241	0.0792852	0.164674	0.16505	0.210946	0.352678	0.164068	0.162476	0.254436	0.337272	0.131779	0.116142	0.0620978	0.181087	0.296344	0.342172	0.108287	0.103334	0.225359	0.185282	0.110239	0.078457	0.200306	0.211252	0.206906	0.206573	0.348646	0.118088	0.122651
Adamts6	0.220507	0.149807	0.338047	0.305734	0.122464	0.2099	0.191626	0.154471	0.340221	0.0811002	0.181226	0.130154	0.131646	0.0748304	0.221114	0.0819906	0.15382	0.0913701	0.0493277	0.217541	0.0830432	0.0403779	0.0749423	0.242828	0.272837	0.113812	0.0835554	0.0714616	0.123099	0.0107353	0.0115049	0.0110903	0.0411122	0.17338	0.0902052	0.218265	0.298865	0.0364329	0.109305	0.18146	0.12315	0.0837175	0.110959	0.100165	0.218138	0.23217	0.254609	0.183759	0.0454275
Adamts7	0.359869	0.299355	0.18611	0.252905	0.466879	0.255928	0.322356	0.538836	0.555128	0.612461	0.568041	0.23466	0.154278	0.419756	0.39352	0.393825	0.260171	0.374946	0.44519	0.31605	0.596039	0.224768	0.372859	0.303938	1.14785	0.755384	0.494394	0.560461	0.590917	0.330973	0.449944	0.487552	0.0731255	0.230622	0.433799	0.23516	0.542367	0.0277344	0.234021	0.419587	0.266766	0.358479	0.521106	0.683077	0.566773	0.264073	0.352893	0.226042	0.311233
Adamts8	0.00729373	0	0.0493856	0	0	0	0	0.00660491	0	0	0	0	0	0.00655922	0.00605677	0	0	0	0	0	0	0.0424716	0.0250249	0	0.00597884	0	0	0.00659361	0.00567902	0	0.00672303	0	0	0	0.00608222	0.00617157	0.0873228	0.00709668	0	0	0	0	0	0.0130073	0.0259264	0	0	0	0
Adamts9	0.204598	0.127216	0.226176	0.254533	0.281492	0.378466	0.116763	0.151246	0.115013	0.225678	0.0982144	0.113435	0.086921	0.131424	0.128292	0.107329	0.100343	0.175756	0.217061	0.0311892	0.194465	0.0729418	0.121772	0.029994	0.140332	0.0713886	0.110538	0.260452	0.169057	0.118513	0.0769752	0.0704914	0.36182	0.199919	0.149722	0.0847936	0.182107	0.0446894	0.124324	0.0400649	0.0654316	0.240599	0.161649	0.219668	0.13358	0.105581	0.0907788	0.187773	0.144371
Adamtsl1	0.0607501	0.032472	0.0309276	0.10413	0.109295	0.08749	0.0499651	0.0289541	0.0605491	0.048161	0.0139274	0.0289543	0.0346111	0.0661338	0.0769986	0.0191771	0.0206871	0.0585155	0.0262445	0.0507517	0.112443	0.0775767	0.0438809	0.0287099	0.0576612	0.0628658	0.0467003	0.12429	0.136924	0.0550008	0.0176832	0.0340919	0.0534685	0.0623693	0.141313	0.0405817	0.0355457	0.00311099	0.0448007	0.039047	0.0111343	0.0555642	0.121032	0.091233	0.0653514	0.158909	0.0283205	0.143788	0.052367
Adamtsl2	1.4568	2.02958	3.07141	2.01052	2.20327	1.73056	1.58561	1.50881	1.91476	1.78546	1.34512	1.57273	2.89098	1.74941	1.96311	1.45003	1.7174	1.90778	1.48774	1.96295	2.15574	1.26991	1.74342	1.84073	1.50881	1.55856	1.09893	1.38794	2.40442	1.42555	1.84134	1.15491	2.55949	1.51598	1.59309	1.49839	1.7307	1.24769	1.73413	1.59036	1.29864	1.8351	1.15574	1.75792	1.12405	1.39953	1.81225	1.23292	1.61922
Adamtsl3	0.00442128	0.00408198	0.0213831	0.0184601	0.0209904	0.0907349	0.0254546	0.0360336	0.060892	0.0940185	0.0115551	0.0181989	0.0257706	0.0795208	0.0110144	0.0644003	0.00408655	0.0161829	0.0201614	0.0288971	0.0168092	0.0214544	0.0644702	0.0396997	0	0.0529138	0.0645765	0.0199844	0.0275399	0.0342244	0.0163014	0.0903552	0.0235249	0.0548821	0.0442428	0.067339	0.0189046	0.00860368	0.0348467	0.0347102	0.00384908	0.0444825	0.022822	0.00788473	0.027503	0.0462606	0.0249208	0.0213029	0.00804581
Adamtsl4	0.442498	0.519959	0.412456	0.282172	0.328488	0.412777	0.350707	0.488136	0.339341	0.441971	0.259332	0.304673	0.46225	0.354526	0.514436	0.330888	0.416433	0.441721	0.256814	0.495794	0.772342	0.24986	0.269138	0.397329	0.329751	0.433294	0.337842	0.472755	1.04614	0.394429	0.385627	0.264501	0.250735	0.328142	0.449507	0.449302	0.632975	0.313123	0.542514	0.231595	0.168101	0.412084	0.733684	0.545219	0.686363	0.350752	0.434049	1.22756	0.468512
Adamtsl5	0.179305	0.233709	0.163236	0.0352305	0.190282	0.279588	0.182172	0.114615	0.226973	0.0747629	0.119451	0.208392	0.0702605	0.123307	0.0700687	0.126521	0.0682415	0.328147	0.0961931	0.0492403	0.250623	0.133071	0.189987	0.340945	0.0691672	0.117214	0.0866545	0.123954	0.254582	0.353796	0.213885	0.253036	0.0240517	0.187037	0.158317	0.160643	0.441965	0.123149	0.230916	0.0828038	0.0091823	0.22188	0.199627	0.0470241	0.262442	0.202323	0.0254788	0.287979	0.124761
Adap1	0.19635	0.38846	0.217058	1.19459	0.945505	0.911447	0.496011	0.787429	1.60563	1.20539	0.34211	0.357924	0.759093	0.718919	0.768667	0.769083	0.764826	0.462011	0.306984	0.576188	0.173295	0.272227	0.806008	0.390394	0.471362	0.887212	0.486511	0.862155	0.425884	0.337758	0.193914	0.199388	0.948801	0.708814	0.71342	0.403485	0.119937	0.122815	0.589543	0.452658	0.451766	1.18015	0.530897	0.775359	0.486072	0.770415	0.361383	0.946067	0.242464
Adap2	5.98173	6.78848	6.95992	7.93362	5.511	7.81138	4.93232	6.67215	8.24356	7.80611	5.8393	6.85989	7.26836	6.96392	6.01724	7.38771	7.90372	7.31364	5.45542	5.05414	5.37175	4.78026	5.00453	5.71766	5.96479	6.01207	5.83598	6.12825	6.38525	5.79996	3.43084	5.59023	3.62048	5.21368	3.74747	5.49538	5.73633	4.76282	7.03937	5.90885	5.26947	7.1338	6.7625	7.44828	7.77049	6.30039	6.16183	7.09122	5.71073
Adar	2.68602	2.63291	3.0178	5.41002	3.35582	5.6649	2.95492	2.9356	6.24805	4.01693	2.9303	2.17512	4.46508	2.81446	2.35599	4.70731	4.18583	4.02358	2.10291	3.80971	1.95992	2.10531	3.32002	2.87582	2.60539	3.20046	2.69228	2.42379	2.57343	2.31442	1.86475	2.9454	2.76797	3.63936	3.47566	3.77833	3.51844	2.80318	5.97664	4.8051	3.64128	5.6224	3.26701	2.6863	3.17105	3.83395	2.35126	4.59194	1.74762
Adarb1	0.274559	0.255025	0.244652	0.479388	0.488217	0.350027	0.643235	0.809176	0.696113	1.09251	0.70452	0.463015	0.559773	0.543202	0.5085	0.293704	0.298374	0.365435	0.424924	0.408617	0.308408	0.350437	0.462444	0.280898	0.778853	0.775249	0.473928	1.1267	1.29432	0.931705	0.496949	0.588453	0.585619	0.293602	0.387141	0.290045	0.210602	0.132761	0.250641	0.402066	0.560624	0.558555	0.60984	0.75226	0.700912	0.542631	0.743635	0.612008	0.514781
Adarb2	0.0043308	0	0	0.0144658	0	0.00740649	0.117544	0.0470615	0.0186393	0.00383726	0.0226373	0.00356529	0.0324556	0.00778934	0.0179816	0	0.0160116	0	0.0118492	0.0444804	0.0041163	0	0.0185738	0.0194436	0.0106502	0.0370221	0.055348	0.00783017	0.00674407	0.0372489	0.0159677	0.00769617	0.00658385	0.00383992	0.0108343	0.0109935	0.0259248	0.021069	0.00379262	0	0.0301625	0.0158444	0.0223549	0.0386168	0.0384859	0.0302092	0.0209235	0.0417339	0.00788115
Adat1	0.198285	0.183068	0.249599	0.276721	0.278544	0.220651	0.223402	0.42307	0.292259	0.332123	0.215335	0.158764	0.300814	0.37129	0.320293	0.267643	0.323865	0.275891	0.205611	0.344917	0.180719	0.237251	0.377436	0.234141	0.211523	0.332044	0.141334	0.324126	0.281282	0.266328	0.252874	0.292031	0.241566	0.240836	0.219711	0.255115	0.190472	0.206142	0.323502	0.217982	0.345246	0.303092	0.306121	0.271265	0.304138	0.310255	0.223091	0.290107	0.395438
Adat2	0.879936	1.21861	0.985537	2.24306	2.04481	1.38605	1.48553	1.32107	1.81385	1.72346	1.29108	1.35348	1.38829	1.41605	2.05751	1.52774	1.92627	1.01708	0.739158	0.972945	0.726307	1.43829	1.74788	1.62181	1.19585	1.62321	1.22603	1.71654	1.74889	1.55349	1.47276	1.33739	1.28491	1.33455	1.29376	0.979678	0.811897	0.901225	1.43978	1.73713	2.09657	2.54154	1.99215	2.20932	1.70796	1.95849	1.19333	1.26449	1.07456
Adat3	0.429219	0.68248	0.299849	0.438071	0.0452833	0.142731	0.411856	0.302309	0.389988	0.422561	0.415472	0.608547	0.218413	0.385994	0.0990074	0.592509	0.396722	0.370939	0.326211	0.111323	0.521282	0.0925687	0.204535	0.342582	0.645041	0.244613	0.152374	0.150896	0.241365	0.205093	0.263756	0.296627	0.489386	0.0634281	0.119308	0.544773	0.203918	0.626434	0.313234	0.332806	0.103797	0.174479	0.697492	0.701663	0.169523	0.39504	0.384017	0.325533	0.477332
Adck1	4.69479	5.89973	4.36916	4.85101	5.35834	4.65316	4.97291	6.06577	5.60253	3.68707	4.28622	4.98733	4.44234	3.6676	4.19394	4.00228	5.17214	3.93799	3.67622	3.68615	3.65094	4.09608	5.35912	5.42912	5.14096	4.96603	5.02163	3.51535	4.89238	3.75244	2.7429	4.1715	2.61337	4.68824	4.55758	4.07279	3.82219	3.6682	6.33318	4.95361	4.93353	5.22656	5.47708	5.21166	5.7629	4.98252	5.86143	4.76026	3.8187
Adck2	2.75294	2.22938	2.59016	2.87946	2.382	2.42633	1.46826	2.26322	1.92485	2.00632	2.01358	2.28953	2.89474	3.40515	2.48112	2.51174	2.79636	2.23537	2.13368	1.71946	2.59873	3.18238	2.84489	2.75877	1.70211	1.52607	1.4152	2.37826	2.02643	1.77786	1.90531	1.47767	2.15684	2.64917	2.11546	2.94155	2.37832	2.59629	3.3077	2.16371	2.53571	2.11403	1.89147	1.85152	1.89534	2.40037	2.07298	2.22582	2.47924
Adck5	21.1796	19.5847	28.7069	12.1912	15.8717	10.4479	3.67157	10.0763	9.44992	6.38717	5.96313	9.01059	15.4882	14.3631	14.2651	13.4439	17.1004	17.7314	15.8329	12.0876	16.3905	18.9985	8.59416	16.8501	7.90141	7.29308	6.35414	9.05763	7.44082	8.07723	2.95655	6.14075	1.96054	12.3434	6.38355	13.864	15.8922	16.65	18.7504	13.0089	13.6454	17.0277	8.27839	10.2757	9.59434	6.27103	5.55162	10.0509	12.3661
Adcy1	0.0382496	0.0201795	0.0290699	0.0638811	0.0492895	0.0280346	0.137072	0.00989636	0.0470349	0.0556775	0.0618839	0.0472329	0.0614245	0.0859942	0.0680631	0.0280912	0.0681821	0.00250004	0.0946856	0.23469	0.13763	0.0742428	0.110143	0.0686903	0.0537499	0.0887514	0.0473869	0.0592766	0.0616908	0.0328982	0.0604401	0.0388415	0.834847	0.237399	0.116193	0.147953	0.00233641	0.138232	0.0167482	0.064347	0.0594631	0.0149933	0.0235046	0.0316702	0.0194233	0.0357331	0.096798	0.0724023	0.0845219
Adcy10	0.00749854	0.00692308	0.0036266	0.0156543	0	0.0192359	0.00616732	0	0	0.0797282	0.035929	0.00308655	0.0156097	0.0303453	0.043588	0.0321246	0	0.00686159	0.0102582	0.0245049	0.0213815	0	0	0.0168328	0.00307337	0.00320509	0	0.00677876	0.0379502	0.00322472	0.0725741	0.0566334	0.028499	0	0.00937953	0.0126897	0.00320625	0.0109439	0.0131334	0.00327049	0.00326404	0.00342922	0	0.0267452	0.0266545	0.0555747	0.00301899	0.0331192	0
Adcy2	0.0399501	0.0147537	0.0077286	0.0533769	0.0455199	0.0409934	0.00657155	0.0578835	0.0481435	0.0849538	0.0626464	0.0394662	0.0532251	0.0431123	0.0464448	0.0479222	0.0369255	0.00731131	0.0437221	0.0969839	0.00759428	0.0465261	0.0685346	0.0573954	0.0261984	0.0751335	0.0802318	0.0577845	0.037327	0.0755938	0.103108	0.106492	0.139688	0.120435	0.0199886	0.0608466	0	0.0310966	0.0279885	0.132424	0.0139119	0.0657716	0.061865	0.0641208	0.0213011	0.0836008	0.122241	0.0128327	0.0508906
Adcy3	0.134982	0.190214	0.0824623	0.391545	0.303554	0.242994	0.186978	0.443902	0.189572	0.119599	0.210429	0.269033	0.165637	0.198055	0.271376	0.194788	0.137895	0.162521	0.0647922	0.0994995	0.0945341	0.124106	0.274218	0.280681	0.221296	0.34617	0.142676	0.513789	0.265514	0.1772	0.117872	0.0568121	0.243005	0.176374	0.124409	0.162305	0.255165	0.0760361	0.118208	0.173518	0.154622	0.123459	0.403385	0.411759	0.271471	0.260167	0.234542	0.496341	0.038785
Adcy4	0.927512	0.856331	0.476047	2.25244	1.53671	3.17245	1.26882	1.41415	2.21592	2.38997	1.52535	1.1921	1.45007	1.71928	1.57972	0.908243	1.85454	0.75346	0.56969	0.972063	1.37633	0.817488	1.54244	0.866827	1.7068	1.60196	1.07133	1.50584	1.94546	1.66062	0.924729	0.882998	1.12947	1.82938	0.939189	1.03307	0.704146	0.303888	1.32613	0.685231	1.68086	1.62742	1.40862	1.43467	1.1102	1.66696	0.670642	1.98369	0.620037
Adcy5	0.2102	0.116441	0.149103	0.163827	0.2262	0.335516	0.180567	0.258028	0.112582	0.111747	0.0854564	0.207654	0.163361	0.214236	0.201704	0.252145	0.20292	0.12823	0.0852023	0.257324	0.142072	0.0952	0.164273	0.0796915	0.160819	0.203649	0.136451	0.177355	0.178213	0.0522286	0.111946	0.128664	0.0568096	0.169808	0.299932	0.185765	0.159783	0.0363593	0.0859034	0.162984	0.203329	0.226435	0.333543	0.174935	0.178493	0.171061	0.180541	0.157546	0.127507
Adcy6	1.35888	1.40931	1.99815	1.62578	1.87177	2.58448	1.43589	2.43074	2.21612	1.88702	1.57666	1.59024	1.96366	2.24405	2.21384	1.97099	1.50945	1.44697	0.972558	1.25172	1.25682	0.8723	1.1891	1.19281	1.38114	1.12779	1.18485	2.07403	2.3984	1.80293	0.676828	0.950233	0.722575	1.02656	1.13571	1.25036	2.37885	1.5119	2.28931	1.2385	1.48009	1.64974	2.56616	2.92869	3.20576	2.25546	2.47544	2.04547	2.02931
Adcy7	0.423369	0.276689	0.230066	0.80241	0.532984	0.821666	0.41472	0.870157	0.72476	1.09586	0.538739	0.340703	0.598116	0.466292	0.351569	0.403511	0.61995	0.221997	0.360088	0.177663	0.483785	0.203133	0.685489	0.24774	0.526418	0.675041	0.377794	0.688055	0.685212	0.441874	0.276239	0.185977	0.408592	0.72124	0.313379	0.289806	0.252215	0.254565	0.312437	0.203325	0.302316	0.513404	0.642515	0.496276	0.435412	0.634603	0.321754	0.679969	0.220745
Adcy8	0	0	0	0.00557577	0	0.0456766	0	0.0241861	0.00574752	0.00591619	0.0232677	0.043975	0.0222396	0	0.0110895	0.0171633	0.0123432	0	0.0121792	0.0436411	0.0063464	0	0.0458185	0.0179866	0.00547339	0.0285398	0.0304765	0.00603618	0.0155967	0.0402006	0.0123093	0.0237315	0.00507541	0.0355217	0.0167041	0.00564982	0	0	0	0	0.0290648	0	0.0114888	0	0.0237346	0.0174659	0.0268827	0.00536202	0.00607548
Adcy9	2.30133	2.0629	2.53966	2.98414	2.98827	2.19388	2.56235	3.65417	2.80608	3.15385	2.91979	2.27752	2.53841	2.78268	3.0407	2.48819	2.41049	2.98946	2.52955	3.43538	2.00312	2.45919	2.30347	2.83856	2.84846	2.84702	2.40965	2.8132	3.96514	3.58892	1.56577	2.10119	1.685	2.02486	2.37166	2.34686	2.07953	1.72138	2.42583	2.86515	2.9178	3.28465	2.68327	2.6994	2.95959	2.23092	3.58981	2.08014	2.5397
Adcyap1	0	0	0	0.00920435	0.010466	0.00942523	0.0135984	0.0199629	0.0284636	0.00488316	0.00480123	0.0226853	0.0137673	0.0346935	0.0228828	0.00472213	0.0203758	0	0	0.030875	0	0.00534866	0.0141818	0.00494864	0.013553	0.00471129	0.010062	0.0049822	0.00858226	0.00474016	0.01016	0.00979387	0.00418918	0	0.00919158	0.0186532	0	0	0	0.00480743	0	0.00504076	0.0189654	0.0343996	0.00489757	0.0192216	0.0710039	0.00442575	0.040117
Adcyap1r1	0.0952469	0.158287	0.221113	0.226679	0.21253	0.134385	0.199761	0.172503	0.262357	0.253178	0.228186	0.184266	0.218103	0.321207	0.150278	0.228507	0.12325	0.191744	0.10424	0.257904	0.208218	0.0878158	0.208331	0.12401	0.202998	0.403041	0.239106	0.279839	0.374513	0.180227	0.197537	0.245429	0.177378	0.337804	0.178709	0.157156	0.191412	0.00926737	0.0667286	0.124626	0.116088	0.182944	0.286796	0.343965	0.198908	0.423548	0.548368	0.328896	0.186329
Add1	6.37892	5.51302	5.84162	9.90336	8.37929	9.39867	9.18908	10.6985	10.2409	9.94615	7.10921	6.9542	6.24821	7.93611	6.60728	7.03736	6.54487	7.92321	5.30819	7.17541	5.38134	5.31161	9.6286	6.90722	9.72152	10.2866	7.80087	7.5273	10.3743	8.37579	4.676	5.72158	4.62496	7.771	7.52895	6.13846	7.28198	4.26014	6.7828	8.23784	7.91929	8.31314	11.3589	10.0431	9.07657	9.04396	7.90829	8.53558	5.89345
Add2	0	0	0	0.0115196	0.0360211	0.0176941	0.0170189	0.0124922	0.0207803	0.0794489	0.0120178	0.0227132	0.0746644	0.0682317	0.0486857	0.0620542	0.035064	0	0	0.0708423	0	0.0200822	0.0118327	0.0247737	0.0169621	0.00884454	0.0188894	0.0249416	0.0161115	0.0296624	0.0635779	0.0367722	0.0393219	0.0183471	0.0402626	0.0408541	0	0	0	0.0210584	0.0120096	0.00946304	0.0267029	0.018451	0.0306475	0.0541271	0.072202	0.0636985	0.050208
Add3	1.27078	1.26444	1.52854	2.27629	1.70678	2.24084	2.62648	3.54173	2.28407	2.4036	2.40343	1.95138	0.690815	1.95994	1.30131	1.59093	0.985905	1.36166	0.768641	0.965207	0.694663	1.12466	2.06707	1.20609	1.84049	2.33589	1.71302	2.80949	3.22981	2.16332	1.19562	1.21689	0.825806	1.9032	1.59229	1.3984	1.04168	0.52533	1.22242	1.53926	2.04639	2.24631	2.85494	3.24085	3.06603	2.78442	1.90336	2.95572	1.2761
Adgb	0.269842	0.280275	0.163133	0.535167	0.453722	0.475903	0.235808	0.259631	0.541974	0.921497	0.31344	0.416522	0.524283	0.298279	0.266094	0.361261	0.519609	0.252065	0.148685	0.0997312	0.34197	0.169133	0.298967	0.181723	0.170505	0.379655	0.22067	0.269351	0.407076	0.149891	0.176183	0.0949072	0.273483	0.36387	0.192205	0.204542	0.120187	0.0929873	0.359388	0.147115	0.20066	0.179964	0.362731	0.165421	0.309738	0.406844	0.0724275	0.379217	0.112534
Adgra1	0	0	0.00673254	0.0116244	0.0198267	0.0059517	0	0.0189088	0.00599126	0.0308354	0.0121272	0.0171899	0.0115914	0.0312967	0.0346792	0.041746	0.0450332	0	0	0.0324941	0	0.01351	0.0179106	0.00624979	0.011411	0.0238001	0.00635379	0.037753	0.027097	0.0299324	0.057741	0.0371069	0.0264532	0.0246854	0.0116083	0.0588942	0	0	0	0	0.0363569	0.0318306	0.011976	0.0496506	0.0123706	0.0424821	0.0560456	0.0279471	0.0443319
Adgra2	0.707855	0.342577	0.386522	0.762709	0.796788	0.844469	0.657311	0.899475	0.918874	0.859855	0.492338	0.578036	0.594172	0.785447	0.739502	0.562485	0.949737	0.611162	0.385262	0.389094	0.748757	0.39335	1.24371	0.527958	1.1137	0.717353	0.495054	1.3469	1.24897	0.790486	0.62616	0.466646	0.559751	0.592193	0.704527	0.59895	0.536989	0.361029	0.39993	0.582605	0.407517	1.14344	0.839795	0.96713	0.862393	0.935755	0.409098	1.11854	0.249319
Adgra3	7.64647	7.13601	5.8763	8.43202	7.34612	9.03298	7.61852	7.72775	8.30344	7.6278	8.16138	8.0218	7.36878	10.0949	8.94076	8.56161	7.81809	8.19406	7.59769	6.99912	6.28871	6.341	5.92031	5.44819	7.85811	6.45307	6.67819	8.14274	7.25915	6.35681	9.07876	11.8047	7.52104	8.15306	9.32317	7.06805	7.81207	6.26209	6.8477	9.7394	7.02997	8.43787	6.57833	7.72326	8.89306	8.10944	8.45163	8.71861	7.68266
Adgrb1	0	0	0	0.0220363	0.0350795	0.0631823	0.0390675	0.0143381	0.0227151	0.0514398	0.0321852	0.0564837	0.048342	0.0617019	0.0920373	0.0452213	0.0829296	0	0	0.142909	0	0.0409771	0.0497975	0.0521296	0.0346107	0.0947469	0.0385433	0.0333983	0.0452032	0.0771698	0.16054	0.0140686	0.140412	0.102951	0.0396103	0.0535895	0	0.00513522	0	0.0414344	0.091895	0.072409	0.0499459	0.0423549	0.0469014	0.0736299	0.118994	0.0932428	0.0432202
Adgrb2	0	0	0	0.0401806	0.0571101	0.0411448	0.0296812	0.0163399	0.0465956	0.0532923	0.0366787	0.0148545	0.0500829	0.0324537	0.0899031	0.0566884	0.0500335	0.022015	0	0.106702	0	0.0175118	0.0464317	0.0918118	0.0493036	0.0205666	0.0329434	0.0326239	0.117078	0.0413853	0.0609844	0.112229	0.0685779	0.0586621	0.0501561	0.0458035	0	0.00585216	0.0210689	0.0157397	0.0314174	0.0165037	0.0103489	0.0643577	0.0374147	0.0576879	0.0435881	0.0531304	0.0273635
Adgrb3	0	0	0	0	0.0277021	0.0249473	0.0299943	0.0462343	0.0188349	0.0258502	0	0	0.0182201	0.0327961	0.0363406	0.043746	0.0606737	0	0	0.0340509	0	0.0424716	0.0187686	0.032746	0.0119577	0.0311754	0.0266327	0.0131872	0.0283951	0.043913	0.0470612	0.0259231	0.0332647	0.012934	0.0729867	0.043201	0	0	0	0.0127246	0.0253991	0	0.0125497	0.0130073	0.0129632	0.0317981	0.0704767	0.0644291	0.0265461
Adgrd1	0.101191	0.0467126	0.114193	0.549251	0.288247	0.418218	0.0832264	0.412355	0.195982	0.216676	0.088155	0.201319	0.0561732	0.0834171	0.168059	0.274558	0.0311766	0.432111	0.0769063	0.149597	0.144269	0.139126	0.484615	0.136292	0.0967734	0.63436	0.554241	0.26681	1.21466	0.594729	0.0544093	0.0524487	0.403815	0.216827	0.29534	0.17838	0.165859	0.221529	0.192002	0.375142	0.0513886	0.269946	0.384495	0.150383	0.179848	0.0808787	0.0882711	0.250554	0.0460366
Adgre1	1.54671	1.40946	1.54468	15.2894	12.1877	16.5924	6.69103	11.8327	18.4058	21.7314	4.58485	3.21636	5.10985	12.8166	5.84653	5.05146	5.66273	3.77727	1.93273	3.01962	1.74694	1.68629	10.8203	2.61532	8.34822	12.0115	5.69359	10.4959	10.26	4.64746	1.74045	1.44571	11.0927	5.12048	2.80573	2.34554	1.57177	0.928363	3.15758	3.11016	7.10866	10.6193	8.93436	6.22417	6.90816	9.02	1.90051	14.2597	1.66323
Adgre4	0.703568	1.50381	0.671226	5.31986	5.52742	6.37056	2.4177	4.93988	6.76133	7.77102	1.78002	1.087	1.71742	4.35967	2.17693	2.22965	2.67247	1.34934	0.940521	1.00788	0.833611	1.25339	3.8524	1.4712	3.6974	4.54794	1.93558	2.77066	2.63399	2.22988	0.684052	0.762167	2.96702	2.42692	1.54311	1.14171	0.782991	0.581408	1.82309	0.933194	2.01374	3.96683	2.43773	2.38052	2.56944	3.26899	0.589809	5.18559	0.815563
Adgre5	3.74762	3.20266	3.90462	9.64705	8.16575	11.8737	6.80993	11.4525	14.0854	15.7703	5.92706	5.11649	4.79691	9.89711	6.28412	5.34289	5.77314	4.71408	3.53087	4.29924	4.34702	4.98972	9.60816	3.91201	8.25974	9.22269	5.68293	12.6836	13.2956	5.77175	2.74067	3.59593	6.85871	6.17884	3.943	4.19311	3.58447	2.72222	5.12629	4.06154	5.05119	8.61176	10.1875	8.29434	8.6699	8.83078	2.77658	14.7076	2.48935
Adgrf1	0.282898	0.931568	1.24963	1.19693	1.45948	0.387047	1.76057	1.16135	0.909113	1.03606	0.829727	1.03249	0.384754	2.05223	0.579471	0.638301	1.42942	1.88973	2.23606	3.1609	1.54161	4.68572	4.46487	5.60538	5.56555	2.97459	2.89237	4.2027	4.39804	5.05291	2.39901	3.10018	0.981999	5.30929	1.03013	3.0161	0	0.330306	0.21471	0.74854	2.19194	1.58699	1.82535	0.924931	1.45811	0.666	0.736537	1.49181	0.918086
Adgrf2	0	0	0.0394897	0	0.0221511	0.00498709	0	0	0	0.0103351	0	0	0	0	0.0193724	0	0.0215626	0	0.0425524	0	0	0	0	0	0	0.00498569	0.00532401	0.00527237	0.0227053	0.0250812	0	0.0207286	0	0.0206846	0	0	0.00498749	0.00567464	0	0	0.0050774	0	0	0	0	0	0	0	0
Adgrf3	0.00909842	0	0	0	0	0	0	0	0	0.0161231	0	0	0	0	0.0075554	0	0	0	0.00829789	0	0	0	0	0.00816968	0	0	0	0	0	0	0.00838651	0	0.0138318	0	0	0	0	0	0	0	0	0	0	0	0	0	0	0	0
Adgrf4	0.0528471	0	0.0340787	0.0294202	0	0	0	0	0	0	0	0	0	0	0	0	0.008141	0.00805967	0.0321315	0.0164478	0.0334864	0	0	0	0.00722	0.00752944	0	0	0	0.0454534	0	0	0	0	0	0.0298109	0	0.00856989	0	0.00768308	0	0	0.0151549	0	0.00782714	0.00767982	0	0	0
Adgrf5	1.65554	1.92305	1.64306	2.1022	3.18485	3.94908	2.59035	3.78538	4.09897	4.41655	2.30575	2.13158	1.65365	3.41364	2.93743	1.71082	2.10112	1.67594	0.962917	1.55249	1.48139	1.6102	3.53934	1.86061	4.32149	4.48828	2.33414	5.94107	5.55599	3.20923	1.7842	1.25403	1.42766	2.30851	2.41672	2.10277	1.4649	0.709319	1.30515	2.62512	3.60165	5.57732	4.41805	4.06679	4.31469	4.53722	1.88829	5.02086	1.19922
Adgrg1	0.178163	0.0931078	0.178837	0.221761	0.312803	0.365057	0.273714	0.343984	0.182295	0.250193	0.155211	0.166043	0.139956	0.284166	0.18982	0.198739	0.220602	0.156877	0.171685	0.178906	0.156559	0.163121	0.346008	0.289769	0.297601	0.396565	0.236287	0.510535	0.47898	0.303583	0.145632	0.149344	0.117539	0.131144	0.187815	0.250306	0.120737	0.0883104	0.111866	0.31962	0.228268	0.528834	0.219791	0.389667	0.310677	0.398623	0.249026	0.415722	0.110112
Adgrg2	0.0512288	0.194445	0.236752	0.313713	0.226999	0.18009	0.0702236	0.231954	0.191086	0.378257	0.307446	0.323331	0.047397	0.220112	0.397048	0.112174	0.0947006	0.0781287	0.057104	0.116924	0.0649221	0.0331452	0.0585889	0.0306664	0.0466595	0.0535251	0.0311767	0.241849	0.234894	0.200725	0.00524671	0.0455189	0.0692268	0.136267	0.0522129	0.0915106	0.715549	0.182764	0.528384	0.0993042	0.272548	0.213454	0.308508	0.44157	0.526064	0.292823	0.252087	0.415962	0.160556
Adgrg3	0.511931	0.509957	0.54079	0.601862	0.639588	0.766062	0.443208	0.884469	1.00888	0.626672	0.363827	0.421442	0.516017	0.266534	0.374769	0.259717	0.249038	0.499264	0.239587	0.440255	0.345725	0.274565	0.907108	0.417336	0.949716	0.794638	0.713283	1.01083	0.791951	0.533004	0.285608	0.131673	0.302087	0.406126	0.393195	0.393272	0.501149	0.209727	0.253651	0.499439	0.645059	0.751633	0.735963	0.912955	0.71831	0.77527	0.455608	0.540925	0.312579
Adgrg4	0	0	0	0	0	0	0	0	0	0	0	0.0119649	0	0	0	0	0	0	0	0	0	0	0	0	0	0	0	0	0	0	0	0	0	0	0	0	0	0	0	0	0	0	0	0	0	0	0	0	0
Adgrg5	0	0.0105016	0	0.113981	0.118804	0.0389054	0.149684	0.0103003	0.0391639	0.0201567	0.0792739	0.018728	0.227313	0.0716037	0.0188911	0	0.220781	0.0312251	0.0622426	0.0424818	0.140546	0	0.00975656	0.0102135	0.121212	0.00972361	0.0103834	0.133675	0.141703	0	0.0104846	0.0707473	0.103752	0.0907678	0.189705	0.0769965	0.0389085	0.0332018	0.119533	0.0992203	0.0792198	0.0104036	0	0.101425	0.101081	0	0	0.0182686	0.0103497
Adgrg6	0.0954852	0.115996	0.121528	0.264386	0.419921	0.266434	0.169467	0.172935	0.337418	0.663471	0.118209	0.128254	0.025108	0.185297	0.379765	0.116262	0.157932	0.197742	0.142084	0.0610006	0.0716494	0.063405	0.237087	0.175989	0.325445	0.279247	0.142217	0.236243	0.363906	0.242056	0.0370585	0.0848424	0.252121	0.160413	0.209539	0.0978039	0.159014	0.0146693	0.158437	0.157816	0.0481265	0.183861	0.237793	0.219577	0.23223	0.0964021	0.10926	0.347073	0.1006
Adgrg7	0	0	0	0	0	0	0	0.038727	0	0	0	0	0	0	0	0	0	0	0	0	0	0	0	0	0	0	0	0	0	0	0	0	0	0	0	0	0	0	0	0	0.00930776	0.860532	0	0	0	0	0	0.00858571	0
Adgrl1	0.26658	0.298628	0.285363	0.33243	0.310497	0.392077	0.356653	0.325091	0.263122	0.371623	0.356098	0.237016	0.272291	0.418736	0.368951	0.292367	0.351527	0.234178	0.2723	0.225675	0.418916	0.220772	0.368904	0.252135	0.448699	0.328158	0.399096	0.523754	0.489851	0.36074	0.252274	0.435835	0.197229	0.438062	0.346789	0.231581	0.291802	0.190211	0.357961	0.266643	0.148531	0.201561	0.409756	0.323277	0.375878	0.337811	0.432174	0.493802	0.249028
Adgrl2	2.91257	3.84444	3.62713	7.5159	5.23083	5.07626	5.3331	6.51311	4.57331	5.02715	4.31816	3.71761	3.24478	6.41599	4.42304	3.93794	3.55236	3.87956	3.41177	3.72992	2.70059	3.50091	4.32421	3.95089	4.68009	5.17001	3.8906	5.21768	5.03835	3.65803	2.92687	3.1538	9.89486	4.15007	4.61618	3.4103	2.83349	3.98217	3.75965	6.56524	4.41215	5.73928	4.86966	4.49922	6.38757	4.43063	4.77659	4.8209	3.95089
Adgrl3	0.00475091	0.00877262	0	0.0138855	0.00902214	0.0487498	0.00781496	0.0322668	0.0408949	0.0105238	0.0144861	0.0117334	0.031648	0.0106812	0.0315616	0.0427422	0.039521	0.0086947	0.00649935	0.0288336	0.00451561	0.00691618	0.0101878	0.0149308	0.0214194	0.00812269	0.0346955	0.0150321	0.0110974	0.0122587	0.0175167	0.0443244	0.0288901	0.0189559	0.0257515	0.0221098	0	0.00231128	0.00208026	0.00828844	0.0268843	0.0369355	0.0286108	0.0381266	0.0253316	0.0165698	0.0306043	0.0343368	0.0151299
Adgrl4	1.14721	1.52823	1.08589	2.26495	3.62579	4.49846	2.3993	3.89574	4.26032	4.50878	1.80609	1.65949	1.34419	3.15399	2.74227	1.3972	1.61325	1.7471	0.665129	0.864572	1.36299	1.12928	3.49327	1.25084	4.37283	3.77568	1.87756	5.42249	4.57464	2.72754	1.34446	0.691695	0.828415	1.67834	1.56481	1.5254	1.33844	0.366756	0.767837	1.90135	2.52538	4.47442	4.99821	4.0187	4.42742	4.24406	1.36584	5.21828	0.581568
Adgrv1	0.616938	0.580468	0.536935	0.309845	0.458568	0.671073	0.136844	0.408006	0.423317	0.357464	0.420734	0.463039	0.166742	0.231723	0.196854	0.393616	0.242246	0.261383	0.1692	0.109983	0.149744	0.122892	0.19197	0.210215	0.212426	0.0906261	0.177422	0.214302	0.249924	0.248216	0.108576	0.16092	0.0145497	0.262409	0.22715	0.310222	0.635871	0.1361	0.54672	0.373755	0.326871	0.273383	0.632096	0.777245	0.823023	0.663743	0.449347	0.199827	0.40862
Adh1	1547.33	1373.2	1287.5	1627.98	1258.26	1744.61	1953.9	1895.15	1657.68	2149.57	2269.39	2464.59	1769.85	1732.59	1919.5	1626.19	1483.19	1345.86	1330.48	1303.32	1128.73	1072.65	1056.24	1179.84	1854.15	1898.53	1827.22	1962.8	2368.44	2432.54	2371.93	1916.66	698.775	1730.13	1929.89	1544.46	1630.19	1084.11	1237.42	1577.34	1350.67	1386.49	2238.86	2131.83	2153.63	2412.62	2187.93	2577.57	1919.31
Adh4	103.215	114.192	105.508	165.483	138.83	212.869	212.995	220.737	216.16	117.852	99.3511	120.267	51.7365	121.357	76.0753	147.111	139.731	136.784	142.161	140.068	112.907	96.1506	153.587	97.7469	198.305	204.05	159.652	112.337	100.508	104.254	53.8323	73.631	37.8929	91.2152	78.4756	103.507	94.3559	129.463	123.057	118.306	118.073	122.298	224.149	223.66	214.959	129.175	98.6172	155.307	102.709
Adh5	301.617	290.291	281.775	299.799	278.38	327.015	316.047	320.542	313.927	335.121	344.962	369.59	304.992	297.788	326.203	320.823	295.335	310.234	277.08	274.805	274.622	267.984	297.409	279.461	306.327	295.928	322.29	322.788	359.371	379.874	359.144	322.385	152.768	309.782	314.917	308.152	298.167	258.267	277.183	286.482	276.021	276.618	369.399	345.541	323.952	360.999	297.166	356.551	331.586
Adh6a	0.0250902	0.0231647	0.0242693	0.0419035	0.0476471	0	0.10318	0.204486	0.172777	0.0444619	0.0874319	0.0826211	0	0.293326	0	0.257974	0	0	0.114413	0.0468536	0.119238	0.0487004	0.0430424	0	0.0822682	0.085794	0.022904	0.181454	0.058607	0.0215799	0	0.0222936	0	0.066739	0	0	0.0214563	0.122062	0.0219723	0	0	0	0.0215853	0.0447448	0.312152	0.0437538	0.0202032	0.161189	0
Adh6b	0.0507481	0.0117134	0.0736315	0.0211888	0.180698	0.0433945	0.0521734	0.0689331	0	0.0112412	0.0773683	0.135778	0.0105642	0.0114094	0.0632124	0	0.0938118	0	0.046283	0.0473836	0	0	0.0652939	0.0797437	0.0103999	0	0.0115815	0.0114692	0.0395133	0	0.0116943	0.0225458	0.00964366	0.022498	0.0740577	0.0429403	0.021699	0.0493771	0	0	0.0331352	0.255288	0.0327443	0.0113127	0.0901951	0.110622	0.0715109	0.0916942	0.0461754
Adh7	0.71441	0.723005	1.06313	1.06695	0.587029	0.458167	0.960468	0.908206	0.981553	0.572131	0.77797	1.1084	1.44143	0.827793	0.855652	1.1183	0.92699	1.13145	0.82697	0.846636	1.38417	1.16001	1.42591	0.814193	0.889691	1.01003	0.614535	1.56491	0.984138	1.59523	1.65894	1.08645	4.02057	1.47395	1.19149	0.73237	0.869412	1.71104	0.878291	0.671116	0.550188	0.804216	0.638252	1.22505	0.598238	1.10208	0.730135	1.15844	1.03756
Adhfe1	43.8698	46.4958	41.1292	39.677	38.1106	48.9587	40.1725	45.2299	39.5002	48.4789	45.6834	53.5001	45.3052	45.2536	42.8014	45.243	41.1583	41.9909	31.1078	32.8684	33.5055	39.4596	31.555	33.1566	30.4628	31.6168	34.4726	41.6443	44.3115	47.6183	29.8875	31.1823	36.9924	31.6838	35.3673	34.8284	44.8439	40.4804	44.3784	38.1473	37.0003	39.7645	45.8254	45.9418	44.5257	49.5876	50.2511	45.2588	39.4688
Adi1	118.343	115.192	98.8587	111.161	102.8	134.257	102.204	118.638	115.951	109.25	114.098	113.009	88.6294	101.948	107.142	104.323	103.408	105.186	101.23	85.305	91.1493	90.0507	83.1875	90.5984	107.063	100.257	100.536	104.461	121.53	114.77	99.498	93.237	38.5456	96.6169	104.311	103.006	125.564	68.2086	116.998	113.475	108.725	110.242	144.35	148.933	125.985	120.971	108.968	107.416	108.831
Adig	0	0	0	0	0	0	0	0	0	0	0	0	0.0443297	0.0957521	0	0.0456149	0	0	0	0	0	0	0	0	0	0	0	0	0	0	0	0	0	0	0	0	0.865007	0	0.0466216	0	0	0	0.0458005	0	0.0473096	0.0464192	0.0428678	0	0
Adipoq	0	0	0	0	0.0259313	0	0	0	0	0	0	0	0	0	0	0	0	0.324873	0	0	0	0	0	0	0.0895468	0	0	0	0.0212641	0	0	0	0	0.0968583	0	0	0	0	0	0.0952901	0	0.0249787	0	0.0974071	0	0	0.0219906	0	0
Adipor1	22.4859	26.7857	26.1663	31.3385	33.2998	35.6191	29.1972	36.1664	36.1245	36.4327	29.9829	26.4379	27.2447	34.1528	31.9174	27.4494	25.2468	28.0564	25.8634	25.595	23.8942	27.8819	32.8596	29.502	34.6494	27.6783	30.6875	37.1275	41.6469	39.6029	23.6939	26.4026	23.5803	25.6114	24.7057	24.3257	25.194	20.8818	26.714	29.1536	34.5995	34.8336	35.7439	35.4902	34.659	34.2873	28.1843	35.5347	27.2502
Adipor2	127.734	137.285	131.984	149.036	146.485	145.3	127.983	99.6413	101.079	88.7813	115.805	146.544	119.839	165.705	138.964	138.859	135.644	149.768	134.281	113.804	104.266	156.695	89.7642	140.234	130.217	110.867	115.944	121.3	112.058	114.379	113.25	150.866	68.4184	158.018	166.867	160.124	118.366	115.494	136.659	132.059	136.856	170.549	104.197	112.408	119.378	160.757	141.741	151.15	120.91
Adk	141.796	136.56	107.377	128.846	122.396	146.034	110.587	106.577	111.987	105.759	125.401	141.356	135.82	111.458	127.489	125.195	122.047	122.174	100.729	97.4148	115.314	120.755	119.078	118.021	98.7963	87.5307	99.0429	110.703	113.253	117.432	134.631	120.136	73.6846	119.173	134.08	129.262	125.556	101.127	117.782	127.264	126.764	128.155	130.202	126.073	108.167	134.781	123.99	129.437	117.62
Adm	0.362044	0.935927	0.490278	0.786051	0.297931	0.639804	0.397027	0.590135	0.83104	1.13344	0.925185	1.51012	0.824011	0.586053	1.00215	1.17879	0.82543	1.34725	0.374215	0.428186	0.711166	0.281093	0.393356	0.476795	0.811188	0.866588	1.21182	0.698222	0.864474	0.913415	0.734175	0.471813	1.08244	1.51944	0.966105	0.776068	0.41281	0.281811	0.908887	0.378973	0.65139	0.772657	1.20435	0.451958	0.622016	0.90494	0.466441	1.49245	0.505114
Adm2	0	0	0	0	0	0	0	0	0	0	0	0	0	0	0	0	0	0	0	0	0	0	0	0	0	0	0	0	0	0	0	0	0	0	0	0	0	0.0252211	0	0	0	0	0	0	0	0	0	0	0
Adnp	5.70827	6.89366	6.8162	7.33637	8.90266	8.20813	6.95057	8.06867	7.48894	7.67965	7.99094	5.83358	6.60526	8.72681	8.18909	7.85366	6.91956	7.74501	7.13285	8.37456	4.92041	5.48896	7.26	6.84	7.0941	7.44862	6.5645	6.74995	7.30542	7.02022	5.99946	6.09226	5.98478	6.52728	7.12922	6.6066	6.54796	5.90517	8.38898	7.58344	8.11686	8.13754	9.24034	8.65875	7.84808	7.28274	7.43351	7.45558	7.0924
Adnp2	1.41409	1.01424	0.870432	1.10765	1.14851	1.1842	1.13421	0.878388	0.819862	1.24776	0.79413	1.07274	0.914741	1.20863	1.15486	1.14153	1.21521	1.03197	0.87932	0.851127	0.64981	0.748571	0.902185	1.18579	1.0442	1.09395	0.762788	0.993099	1.23753	0.94988	0.996433	1.30839	1.47018	0.974033	1.18895	1.3053	1.02939	0.89262	0.992738	1.19783	1.44474	1.11166	1.2065	0.802399	0.794486	0.855957	0.743418	1.00419	0.951713
Ado	2.97477	2.92119	3.16299	2.96449	3.32052	3.10036	2.44666	2.50876	1.9677	2.05228	2.84872	2.84777	3.73762	2.92706	3.39427	3.41792	3.49116	3.87879	3.09963	2.50192	2.25188	3.08538	3.04506	3.45274	2.35163	2.62712	2.60501	2.31971	3.10596	2.23957	3.1118	2.77772	3.21054	3.08055	3.47166	3.03589	3.52136	2.42305	2.77082	2.98446	2.81383	3.26777	2.7611	3.50972	2.83189	2.11199	2.79153	2.64418	2.86514
Adora1	2.67497	5.49202	2.08081	7.58641	7.94541	10.509	3.15396	5.74812	6.53732	3.55243	2.19456	4.40428	8.57729	2.0355	3.82646	4.3275	2.3687	3.0069	1.40462	1.43803	1.48163	4	5.26282	4.12636	3.3581	2.57455	2.82325	2.01235	3.78201	2.0862	1.18973	2.05547	2.85799	1.53695	2.35544	2.89126	7.12923	2.00814	3.59847	6.30935	4.24499	6.17073	6.28163	7.03331	5.70177	5.1867	7.82748	4.41641	1.58859
Adora2a	0.377146	0.443166	0.464299	0.362656	0.520882	0.381131	0.413588	0.745152	0.629603	0.394924	0.43808	0.489244	0.6947	0.421387	0.484013	0.29377	0.750001	0.345109	0.177193	0.298787	0.315016	0.14419	0.401921	0.0820964	0.608942	0.742509	0.40688	0.568239	0.569507	0.314551	0.368705	0.436657	0.251927	0.293865	0.438395	0.357802	0.371389	0.422556	0.120101	0.219323	0.258689	0.627184	0.462112	0.468772	0.426558	0.757339	0.423319	0.844351	0.103989
Adora2b	0	0	0	0	0	0.062409	0	0.0991381	0	0	0.0635825	0	0	0.0164087	0.0151518	0.0312675	0	0	0	0	0	0	0	0	0	0	0.0832815	0	0.0142068	0.0156934	0.0168185	0	0.166431	0	0	0.0926337	0.0156035	0	0	0.0636646	0.0158848	0.0166886	0.0313947	0	0	0	0	0	0
Adora3	0	0	0	0	0	0	0.0116664	0	0	0.0125682	0.0123573	0.0116774	0	0.0127562	0	0	0	0	0	0	0	0	0.0121669	0	0.0116275	0	0	0.0128231	0	0	0	0	0.010782	0	0	0	0	0	0	0	0	0	0.0244063	0.0126481	0	0	0	0.0113909	0
Adpgk	5.07889	4.52569	5.21565	4.6505	4.04676	4.96003	4.03165	4.13069	5.01644	5.9358	4.75675	4.13631	5.5103	5.65724	4.37585	3.45337	5.61311	5.0711	5.62549	3.39453	4.55556	4.13621	4.04109	4.09585	4.08516	3.79464	4.2883	4.29595	4.3998	4.15752	5.00782	6.82364	5.03012	5.90369	5.90441	5.02334	5.43785	6.04131	5.56863	4.13338	4.67052	5.25558	3.70171	3.39959	4.11408	4.40469	4.07867	5.36885	3.86551
Adprh	3.37947	4.19941	3.04275	4.93415	5.22702	4.43462	6.41561	4.13816	4.8483	3.74765	2.90708	3.35954	3.25648	4.54916	3.30054	4.53463	6.73836	5.60134	4.59412	4.68352	5.19188	4.80625	5.30526	5.82091	5.22686	7.7039	5.62673	3.82365	4.96475	4.1132	6.70029	4.75915	4.32981	7.72663	6.64655	5.71907	3.508	2.02667	3.08981	4.28282	5.08855	5.40437	4.47994	5.93205	3.43761	3.76209	3.18332	4.6426	2.82356
Adprhl1	0	0	0	0	0	0	0	0	0	0	0	0	0.0803337	0	0	0	0	0	0	0.0225199	0	0	0	0.0433139	0	0.164946	0.0220173	0.0218038	0.0187795	0	0.0222318	0.107153	0	0	0.0201128	0.0204082	0	0	0	0	0	0	0	0.0215064	0	0	0.0194211	0	0.087783
Adprhl2	9.27232	9.62798	12.1806	7.24999	7.35631	10.3473	7.64643	7.03803	8.27781	6.58124	7.39216	6.41849	6.43066	8.49338	7.25048	8.89303	9.47962	8.03457	7.76112	5.28182	6.45201	6.75509	8.37528	8.17123	6.77414	8.24187	6.46615	6.20333	8.27284	6.21927	6.59713	6.99316	5.85158	9.46436	6.89127	7.11736	11.3998	9.02182	8.55084	8.58168	8.99301	8.97569	9.22546	9.82502	8.89559	7.52723	6.55526	7.6436	5.46045
Adprm	9.85833	10.3208	8.83337	9.9412	10.865	10.4432	10.1352	9.40556	10.9483	9.74875	10.9271	9.56503	9.87628	8.9645	10.8726	7.4664	9.19331	7.79263	7.7868	8.62945	6.14911	11.4896	9.06001	9.95852	10.3179	10.2145	11.8116	8.03675	11.668	9.17937	9.49263	7.99697	4.73363	8.89702	15.0104	9.98013	9.33377	8.47865	8.22858	10.0966	11.322	11.2911	13.3655	9.94814	7.84158	11.1285	8.32795	9.86051	9.39053
Adra1a	0.480169	0.494547	0.369502	0.333249	0.490376	0.416065	0.179032	0.45608	0.475776	0.355486	0.498255	0.286369	0.280768	0.424137	0.485572	0.698498	0.491155	0.620992	0.22188	0.292912	0.202839	0.173976	0.243459	0.34684	0.30089	0.207974	0.21819	0.27781	0.279155	0.357925	0.151467	0.21048	0.144372	0.238417	0.250925	0.191409	0.826722	0.373757	0.639159	0.349973	0.431031	0.325969	0.440633	0.652701	0.538596	0.342382	0.475999	0.275916	0.533993
Adra1b	10.6693	10.0906	10.8316	12.3111	11.2828	11.2874	14.2142	12.1105	9.95233	9.87579	14.2556	11.6517	12.6514	13.835	13.4158	14.3994	12.8096	13.6016	11.9359	12.6891	8.74041	8.59659	10.5047	11.9072	9.57002	10.4469	9.03545	11.2435	13.1257	12.5311	10.3138	13.4308	5.37588	15.6385	16.7896	13.5747	9.98378	10.5328	10.5275	11.2423	11.5672	9.79815	10.7895	10.9356	12.3619	12.3333	13.7556	11.519	13.0202
Adra1d	0	0	0	0	0.0122592	0	0	0.0467666	0	0	0.0224954	0	0.0430029	0	0	0	0	0.0118142	0	0.012055	0	0	0	0.011593	0.0211669	0	0.011786	0	0	0	0	0	0.00981388	0	0	0	0.011041	0	0	0	0	0	0	0	0.0114734	0	0	0.0622085	0
Adra2a	0	0	0	0	0.00857879	0	0	0.00818164	0.00777705	0.0320211	0	0	0.0526624	0.0406252	0	0.0077413	0.0250526	0	0	0.00843591	0	0.0175368	0	0.00811264	0	0.0154471	0.00824764	0.00816764	0.00703473	0.00777085	0.00832796	0.0321115	0.00686761	0.00801083	0.0150684	0.00764485	0.0309053	0.0351633	0	0.00788114	0	0.0330546	0.00777281	0.00805623	0.00802891	0.0630224	0.00727509	0.0362772	0
Adra2b	0.840525	0.68382	0.716427	0.917316	1.29591	1.24532	0.424366	0.685785	0.881102	0.84797	0.790244	0.52753	0.8662	0.770848	0.787818	0.556179	0.692277	0.662515	0.546466	0.637165	1.03619	0.807658	0.89228	0.50066	0.777682	0.654501	0.653332	0.782413	0.971952	0.866084	0.828454	0.532401	0.183447	0.516514	0.874405	0.668958	0.882472	0.20243	0.466424	0.638819	0.55062	1.01235	1.18132	0.794002	0.562052	0.53696	0.542787	0.78859	0.704213
Adra2c	0	0.0388541	0	0	0.00998981	0	0	0	0	0.018644	0	0	0.00876059	0	0.00873667	0	0.0388976	0	0.0191905	0.00982343	0	0	0	0	0	0.00899389	0.00960419	0.00951104	0.0409589	0	0.00969772	0	0	0	0.0614137	0.0534136	0	0	0.0368541	0.00917741	0.00915933	0	0.00905126	0	0	0	0.00847168	0.00844879	0
Adrb1	0.144165	0.21501	0.0750876	0.166689	0.168477	0.398274	0.136813	0.441863	0.658655	0.923632	0.405763	0.374307	0.240088	0.48867	0.267059	0.342066	0.563752	0.192805	0.151709	0.207088	0.221348	0.096863	0.313901	0.109534	0.390889	0.303361	0.202467	0.461157	0.354018	0.162148	0	0.0689751	0.295031	0.216319	0.175705	0.0938347	0.104318	0.258961	0.203943	0.299878	0.270324	0.233289	0.715539	0.24721	0.394195	0.512477	0.205381	0.605573	0.0908137
Adrb2	0.311399	0.397026	0.100404	0.482924	0.225279	0.431114	0.365881	0.483413	0.791374	0.394161	0.310038	0.268564	0.518593	0.333381	0.29553	0.190581	0.657882	0.298517	0.446287	0.1523	0.366447	0.215868	0.521488	0.292928	0.255262	0.405641	0.83926	0.214483	0.577288	0.382618	0.39638	0.237164	1.14969	0.525912	0.259675	0.564621	0.469192	0.187563	0.324646	0.323373	0.296917	0.339068	0.382714	0.0793338	0.408501	0.594754	0.394028	0.726387	0.215879
Adrb3	1.8253	2.37219	2.5078	0.553382	1.33574	0.417541	1.13789	1.63186	0.830623	1.92633	1.38759	0.909253	1.51989	0.972344	1.11991	1.11569	1.26802	1.23407	0.752826	1.54146	2.60787	1.06062	0.538506	0.741194	0.743356	0.904417	0.615558	0.536017	0.887125	1.19994	0.782299	0.712788	0.477211	1.18546	1.25065	1.35756	1.42174	1.57237	1.88355	0.679477	1.1336	0.797524	1.37028	1.56538	0.681886	0.364937	1.31998	0.560177	2.03108
Adrm1	36.4007	40.4548	45.8456	48.0724	44.467	58.89	49.8459	46.6515	51.1137	34.2553	34.419	34.3278	36.6624	35.1277	35.2328	41.861	45.7883	48.0455	40.5419	31.811	36.5672	46.5925	52.166	51.2475	46.8037	56.9815	50.7461	33.8858	37.0869	37.4441	37.2203	38.4524	36.009	45.26	44.7071	43.4712	51.1227	43.0919	49.2387	53.7079	50.9783	61.5692	50.1338	58.3862	50.2164	43.6256	37.6905	43.2988	30.9785
Adsl	3.72535	4.05872	3.43688	5.26805	4.41514	4.61941	6.15034	5.41734	6.0467	4.56973	5.92232	3.76082	3.99264	4.02675	3.59034	4.15498	4.54918	4.50373	3.85223	4.11311	3.52361	5.72669	4.43161	5.71349	4.71809	5.64866	5.5686	3.81843	5.18018	4.51387	4.94609	5.62962	3.63782	4.29161	3.92288	3.96517	3.51134	4.94759	4.36575	5.43185	4.64782	5.63744	5.14664	5.47978	4.57517	4.93954	4.29888	4.73855	3.0103
Adss	17.4622	18.8233	16.8271	21.4161	16.443	21.3666	16.1181	16.911	19.6141	18.1696	16.1081	20.7985	18.6995	17.2681	15.7921	17.3333	16.7857	19.1746	14.4594	12.5883	14.6432	14.5553	16.5721	15.3838	15.6429	14.5559	15.0624	16.0957	18.3268	17.4108	17.8451	17.0967	9.52675	17.6797	18.0674	19.0019	18.3141	13.4385	20.2318	18.2557	18.2082	21.7936	20.2157	22.0457	19.5466	20.8449	19.091	18.6478	16.5363
Adssl1	11.8728	10.0598	8.08631	10.1027	9.34698	12.4174	12.4999	12.861	12.5808	13.4494	11.7835	12.79	13.2808	10.542	8.79849	11.0421	7.95263	7.51219	8.89214	10.0157	8.21362	8.55083	9.03987	8.67041	12.3042	10.5992	12.5361	13.6542	16.4702	11.7952	9.97413	9.43111	3.74129	8.27843	10.7467	10.2846	10.2818	7.11038	7.46904	11.0941	8.619	8.17886	13.8669	13.0157	13.3388	10.385	13.9773	11.4504	8.20484
Adtrp	72.078	73.495	81.5595	56.5423	53.7153	53.0802	43.5659	58.7373	47.7786	53.6335	46.6253	59.0814	42.6024	57.8791	53.366	55.7811	61.5337	57.1416	53.929	43.2128	61.4685	63.8092	42.8793	43.899	44.4209	50.2729	44.2909	46.2735	38.8768	41.3189	35.8219	38.4329	53.3873	39.444	33.9441	45.0631	65.9668	95.5799	82.4639	51.1631	51.4893	57.2248	46.9496	59.448	58.0875	52.3516	43.8277	48.9075	53.673
Aebp1	0.327271	0.25567	0.176545	0.982792	0.531859	1.17859	0.688455	0.547132	0.693435	0.407081	0.202867	0.492215	0.518822	0.316953	0.616705	0.830454	0.34903	0.886895	0.252556	0.299697	0.418737	0.305402	0.798965	0.299515	0.325022	0.677903	0.815828	0.301546	1.25449	1.09345	0.510507	0.212503	0.444907	0.753342	0.886959	0.49526	0.538213	0.287811	0.358252	0.461157	0.208208	0.874976	0.503549	0.718327	0.357946	0.41706	0.283796	0.39422	0.23479
Aebp2	2.1117	1.69597	1.81481	2.1141	2.35543	2.35951	1.74973	1.84829	2.06435	2.46924	2.14058	1.94524	2.89577	1.74373	2.32398	2.53242	2.18764	2.3741	1.86863	1.77747	1.63031	1.68372	1.59248	1.64944	1.64414	1.82198	1.72705	2.29222	2.14236	1.84665	1.6896	2.12395	2.24661	2.02548	2.12099	1.85988	2.38991	1.66511	1.9421	2.22551	2.30655	2.32275	2.33675	2.07196	1.99517	2.15954	2.22188	2.03937	1.86429
Aen	1.55035	1.58365	1.39114	2.96939	1.96069	3.35092	1.88283	2.12682	2.10682	1.54904	1.75869	1.37951	1.9996	1.38236	1.20525	1.39621	1.05491	2.0646	1.16726	1.11494	0.696025	1.63908	2.11073	1.24993	1.40606	2.34047	1.89103	0.840922	1.59752	1.33912	1.74526	1.56513	1.78523	1.46237	1.19381	1.05504	2.36953	1.52773	1.65812	2.41125	1.67708	2.82998	2.04324	2.04715	1.74122	1.82924	1.67867	2.05028	0.924432
Afap1	0.210135	0.0812127	0.0945392	0.179555	0.199526	0.0710383	0.164791	0.230117	0.121988	0.0952588	0.0596022	0.112646	0.0813838	0.109868	0.174497	0.0628074	0.135506	0.116265	0.0935944	0.132323	0.199727	0.189709	0.180243	0.105312	0.152223	0.146214	0.0535324	0.0927731	0.228299	0.311033	0.0585582	0.0825011	0.0965794	0.103991	0.134479	0.1654	0.196416	0.114116	0.149785	0.0468908	0.0893423	0.134091	0.13033	0.10458	0.169366	0.0894808	0.0432849	0.0706385	0.10227
Afap1l1	0.55368	0.529446	0.344292	0.825633	1.10779	1.08217	0.618023	1.40568	1.38724	1.06877	0.990545	0.732555	0.650395	0.915821	0.952403	0.406633	0.868166	0.723783	0.32462	0.22156	0.197347	0.614114	0.856553	0.488284	1.51559	1.82565	0.72205	1.85912	1.42419	0.63779	0.46479	0.439256	0.518564	0.64872	0.568896	0.861696	0.287475	0.288601	0.363657	0.68134	0.697212	0.94953	1.24188	1.12847	1.25644	1.24141	0.83594	1.10364	0.413829
Afap1l2	0.215128	0.33103	0.298261	0.407193	0.408535	0.306591	0.259506	0.318191	0.185177	0.171551	0.0874598	0.188909	0.208988	0.270849	0.14887	0.245768	0.29826	0.131236	0.1308	0.0803461	0.0954206	0.083513	0.332147	0.148095	0.19398	0.232944	0.130922	0.162065	0.234503	0.160359	0.138806	0.203893	0.0872122	0.209818	0.31095	0.18203	0.318881	0.0767491	0.182114	0.112593	0.137343	0.249234	0.326968	0.172642	0.318624	0.237596	0.196322	0.143964	0.137021
Afdn	5.88614	5.44682	5.58956	6.94271	7.07768	6.50411	7.58597	6.40523	7.19898	5.98139	6.68495	5.19236	6.29632	6.89267	6.01502	5.78414	6.61637	6.50109	5.0169	6.90543	5.80749	4.93869	9.20628	6.52417	6.57656	7.22221	5.99072	7.21633	6.45952	5.28224	5.03332	6.2132	14.8458	6.58925	6.73883	5.09046	5.38605	8.57761	6.19425	6.45522	7.28876	6.56776	5.48782	5.72387	5.87166	5.48773	6.65858	6.32043	6.21987
Aff1	3.12069	2.80695	2.6482	3.36055	3.4976	2.60628	2.18246	2.94386	3.41793	3.41645	3.35246	2.48712	2.7197	4.18725	3.64074	3.06429	3.17463	3.39869	2.25943	3.32137	2.23096	2.24826	2.51913	2.96029	2.8657	2.56299	2.39785	3.43382	3.66411	3.12868	1.91296	2.91235	3.15503	2.31882	3.12599	2.66	2.20372	1.67653	2.60211	3.19313	3.80687	3.41814	2.80993	2.38659	3.36869	2.94137	3.02158	3.20098	2.57819
Aff2	0.00790832	0.00730141	0	0.0066039	0.00187727	0.00507178	0.00325218	0.0107422	0	0.0070071	0.00344477	0.00488284	0.00658512	0.00711192	0.00985071	0.00338801	0.00548219	0.00723656	0	0.0203061	0.00563748	0	0.00339169	0.0053258	0.0145859	0.0118308	0.00541442	0.00893651	0.00307878	0.00510142	0.00546715	0.00702686	0.00150282	0.0122709	0	0	0.00676292	0.00192367	0	0.00172461	0.00344242	0.00361662	0.0068036	0.0105775	0.0193264	0.0068955	0.00636795	0.00317537	0.00179894
Aff3	0.0854045	0.00630802	0.00660882	0.0599068	0.00973116	0.0467386	0.0140485	0.0742453	0.0470492	0.0393494	0.0267848	0.00843702	0.0455135	0.0430102	0.0368787	0.0292706	0.041048	0.0593939	0.015578	0.0127588	0.00324698	0.00994627	0.0673955	0.0092024	0.0588068	0.0467255	0.0374221	0.0370592	0.0664974	0.0323206	0.00944664	0.0667791	0.00519342	0	0.0170925	0.0722648	0.0058428	0.00664778	0.0358999	0.0208595	0.0386628	0.0749895	0.0235118	0.0578766	0.0850026	0.04468	0.0302586	0.0164601	0.0373004
Aff4	3.00998	3.20371	3.97237	6.29902	6.63016	5.40815	6.40954	5.79629	6.07347	6.84827	6.28218	4.85806	5.6875	6.62469	5.58595	5.87588	5.13336	5.95743	5.22633	7.37026	3.36474	4.37293	5.73331	5.52856	6.30324	5.91448	4.82517	8.04749	6.49715	6.08959	3.65061	4.58561	9.15178	4.69473	5.15468	4.87723	3.66565	3.36441	3.8045	5.25918	6.41846	6.91045	6.12781	6.1285	6.36762	6.30887	6.61611	6.66918	5.82127
Afg1l	3.28201	3.59457	3.90085	3.88709	3.1978	3.92534	3.02575	3.56452	3.40672	2.83197	3.55999	3.42592	3.69741	3.72313	3.69622	3.04185	2.45855	3.43506	3.07149	3.42494	2.65052	3.18521	2.85195	4.54569	3.10357	3.45663	3.17227	2.77305	4.01687	2.95198	3.52941	2.58264	2.28275	2.96707	3.12145	3.5757	4.43012	2.83853	3.91675	3.57394	4.18317	4.05151	3.08191	3.48119	3.69814	3.24511	3.1782	3.46246	4.3428
Afg3l1	13.8331	16.9183	16.1826	19.1747	19.3173	21.3847	21.3994	21.0223	25.4731	19.8627	21.6827	16.8468	16.022	22.6933	19.5535	20.4715	17.146	19.7471	17.5364	18.3752	13.0596	15.9528	18.8866	16.4898	19.6723	20.0837	16.8855	19.4126	18.3857	16.938	15.4332	17.3566	14.3329	14.9162	16.5662	16.2361	18.7728	16.0582	16.1754	23.2175	22.2116	22.0351	19.8803	22.4063	20.1575	22.1881	20.6296	19.5495	18.1244
Afg3l2	11.6327	11.7488	12.698	15.1127	14.3526	14.3788	15.4965	16.5467	16.9368	17.2994	17.8024	14.7364	14.0777	13.648	13.7305	13.7706	12.7719	13.4636	12.9414	12.9657	11.0205	12.8066	13.8051	13.3819	16.4649	17.0214	15.6065	16.1822	18.0853	16.9429	12.8907	14.2669	9.69588	12.5344	14.0856	12.9698	13.6856	11.7023	11.8285	14.7475	14.3485	15.2065	16.9798	19.0875	17.836	17.3613	18.1716	14.966	13.657
Afm	98.5251	106.312	90.1348	114.358	117.678	96.4282	105.682	103.49	92.3997	109.192	113.361	122.891	106.371	99.2577	116.071	111.821	103.139	95.9725	88.7029	99.2954	84.6778	88.4489	71.4932	96.0432	138.161	111.622	107.682	97.5669	94.3596	103.346	112.059	112.368	43.1056	106.405	111.966	116.835	105.97	61.1997	94.8355	110.038	104.635	97.1917	115.054	95.6869	107.651	112.864	119.075	100.714	109.194
Afmid	27.7877	25.7419	29.1815	17.4577	16.1175	13.6932	13.0763	22.6527	15.2944	32.0138	30.7762	26.435	35.6074	26.3604	29.2623	25.6881	26.7263	26.2443	15.119	20.1733	16.5803	18.9415	6.10877	20.5489	15.8232	14.1536	16.8442	24.3227	30.4863	29.1587	24.2418	23.5306	3.72671	21.6613	20.6685	20.3625	19.3382	6.42141	23.9231	17.9813	17.5731	15.0908	25.1862	19.0325	26.0764	18.1057	28.3411	18.4615	28.6237
Afp	0.354847	0.0297832	3.12034	0.457945	0.459454	0.662026	0.742893	0.9494	0.721961	0.54307	0.54801	0.305403	0.120876	0.159556	0.187516	0.345501	0.163991	0.22139	0.441308	0.512043	0.337272	0.266113	0.926948	0.231728	1.05773	1.46156	1.14847	0.685315	0.728401	0.388438	0.356817	0.329627	0.318768	0.343229	0.363158	0.163774	0.537939	0.094162	0.211876	0.239185	0.280839	0.575349	0.582804	0.747877	0.630674	0.618803	0.40262	0.44039	0.161437
Aftph	6.5529	6.28801	6.45111	10.583	9.1752	9.39344	5.99828	7.67359	9.93547	8.39973	7.84587	6.94864	8.19856	8.64505	7.43038	8.28662	9.49253	8.76611	7.46283	8.54876	5.80943	6.76315	9.3299	8.10169	7.36886	6.27002	6.1565	7.44997	7.10294	7.98209	7.02897	7.48503	8.27426	8.14749	8.84852	7.60639	6.89809	6.05222	8.18549	10.17	10.9608	10.8157	7.87678	8.97224	9.81383	8.97654	6.43495	8.24066	7.46063
Aga	6.1839	5.81644	4.33187	6.78186	6.02594	5.93268	5.62044	6.16723	5.61259	5.89038	6.99434	6.69545	6.24089	6.26021	6.84045	6.51129	5.58703	5.11717	5.16365	4.96145	4.80796	4.31253	5.19478	5.56308	5.79189	5.39544	5.53915	4.64635	5.3298	5.59813	4.52367	5.22661	4.35656	5.28753	6.7918	5.08523	7.69922	4.459	5.68977	6.23421	5.11087	5.91069	6.72743	5.21403	6.13459	5.63471	5.23164	6.06535	4.73994
Agap1	0.702348	0.71005	0.492542	0.733125	0.580195	0.621595	0.756734	0.798202	1.06706	0.911682	0.850496	0.722751	0.669633	1.19692	0.723212	0.692055	0.785499	0.780865	0.582901	0.855798	0.614157	0.42602	0.83438	0.84823	0.702392	0.693469	0.641148	0.834933	0.981614	0.924249	0.718605	0.87993	1.99934	0.862495	0.740893	0.49326	0.74177	0.40319	0.636596	0.851594	1.10061	0.905773	0.628406	0.870513	0.864441	0.747125	0.800246	0.913707	1.00333
Agap2	0.152738	0.115835	0.184676	0.168541	0.2279	0.149263	0.390326	0.163012	0.366248	0.425329	0.180583	0.25148	0.735839	0.255091	0.534518	0.355216	0.297474	0.189679	0.348248	0.565354	0.212575	0.307054	0.355602	0.426135	0.308536	0.19119	0.368491	0.325466	0.301558	0.253354	0.648625	0.353825	0.306833	0.377257	0.413945	0.295403	0.0186594	0.116766	0.171974	0.366391	0.251694	0.33927	0.131402	0.218882	0.232682	0.237815	0.210836	0.328541	0.268024
Agap3	4.53502	5.13488	4.60796	3.80659	4.12224	4.10864	3.54656	4.39893	4.0703	3.92984	4.34434	4.06184	4.6409	4.56371	4.71105	4.2225	3.58434	4.20885	4.05574	4.0262	4.13754	4.12227	3.33638	4.61996	3.64052	3.23985	3.40079	5.02784	5.58207	4.33449	3.75837	4.54562	3.43824	4.58799	3.44907	4.04579	4.32471	2.97972	4.20266	4.0736	4.73465	3.74544	4.42643	4.10132	4.37938	3.83145	4.0863	4.29669	3.90753
Agbl1	0	0	0	0	0	0	0	0	0	0	0	0	0	0	0	0	0	0	0	0	0	0	0	0	0	0	0	0	0	0.00783609	0	0	0	0	0	0	0	0	0	0	0	0	0	0	0	0	0	0	0
Agbl2	0	0.005568	0	0.0352526	0	0	0	0	0	0.0160307	0.052539	0.00992964	0.0150653	0.0488114	0.0550885	0	0	0.00551854	0.0220008	0.039417	0.0229285	0.0351177	0	0	0.0197744	0	0	0.0109039	0.046957	0.0103741	0.0389126	0.0107173	0.0183366	0	0	0.00510296	0	0.0117358	0.0316883	0	0	0	0	0.0322653	0	0.0999106	0	0.00968605	0.0219497
Agbl3	0.364862	0.468963	0.363304	0.409227	0.414372	0.562809	0.267725	0.456735	0.203219	0.45006	0.501718	0.435829	0.336578	0.440708	0.368334	0.444413	0.320707	0.468071	0.2512	0.400791	0.156396	0.357572	0.343643	0.276227	0.381188	0.299673	0.238373	0.31367	0.401065	0.338428	0.164859	0.2352	0.176735	0.339364	0.334086	0.466117	0.492497	0.257552	0.385305	0.249622	0.407951	0.49403	0.400061	0.48163	0.413242	0.383632	0.319717	0.338961	0.260381
Agbl4	0.0051541	0.00475856	0	0	0.0048939	0.00440725	0	0	0.00443654	0.00913348	0	0.0127292	0.0171669	0.0324454	0.01284	0.00883229	0	0	0	0	0	0.00500208	0	0	0	0	0	0.0186374	0	0	0.0237541	0.0412166	0.00391773	0.00456991	0.00429799	0.00436113	0	0	0	0	0	0	0	0.0183832	0.00458022	0.013482	0.0124506	0.0248338	0
Agbl5	0.389894	0.690439	0.556432	0.560431	0.606903	0.584811	1.00408	1.12289	0.946318	1.04205	0.980021	0.60512	0.846239	0.942678	0.578542	0.553132	0.638042	0.543936	0.734496	0.75793	0.455635	0.359785	0.696278	0.608362	0.93262	1.1529	0.752685	1.16719	1.21431	1.33039	0.606834	0.704232	0.578158	0.736741	0.687574	0.676041	0.459141	0.491304	0.839614	0.434888	0.784594	0.607993	1.07228	1.15697	0.965605	1.01431	0.802891	0.964972	0.697895
Ager	0	0.0186458	0.117209	0.0674581	0	0.0172692	0.0664412	0	0	0.0894709	0.017594	0.0665035	0.0336331	0	0.0335413	0.0865204	0.0746665	0	0	0.0188567	0	0.196	0.0173229	0.181341	0.0662195	0	0	0.0182571	0.0157247	0.156331	0.0744618	0	0	0	0.0168411	0.0170885	0.0345412	0.1179	0.141488	0	0.0351639	0.055415	0.0173745	0.018008	0.0538409	0	0.0813098	0.0648721	0.0183759
Agfg1	1.42585	1.58712	1.74051	2.6966	2.18144	2.54494	2.50069	2.31687	2.9387	2.18508	1.99796	2.01036	1.68225	2.18887	1.77438	2.14743	1.68171	2.13167	1.82788	1.81884	1.4583	1.64106	2.75266	2.19995	2.67672	2.28671	1.90658	2.20761	2.47994	2.42163	1.81778	2.06633	2.30196	1.99072	2.11007	1.82841	1.84446	1.25836	1.69888	2.02506	2.36724	2.50173	2.44988	2.77917	2.48063	2.15378	2.04075	2.07716	1.75785
Agfg2	4.86516	4.67062	5.15784	10.1805	14.4212	10.2494	8.92126	9.63681	8.21874	8.15708	9.2312	7.08179	7.62789	5.92243	8.91276	8.1712	6.26606	8.85166	6.06854	7.0001	4.9924	9.27747	10.8383	7.448	9.17168	10.3342	9.42332	8.81692	9.0666	7.63401	8.58039	7.53216	2.47695	5.5159	7.81006	5.27355	6.04103	2.52761	5.34818	11.3203	12.5578	11.8593	10.9589	10.1292	9.08229	9.33853	7.66074	7.32895	7.02896
Aggf1	8.30292	8.62991	7.70121	9.92954	10.6622	10.8752	7.73885	8.38022	8.84695	9.29897	7.75576	8.38452	8.25682	9.76354	9.3505	10.4098	9.17476	10.8997	8.62856	7.48214	5.30699	6.83377	7.60078	7.6225	6.69592	6.45255	7.28684	7.40311	8.56606	9.32903	7.45311	8.32378	8.48831	7.51768	7.78603	8.97653	8.14376	7.21341	8.566	9.93044	10.334	11.2352	9.54486	11.6908	8.37999	9.44839	8.35086	8.24526	8.31686
Agk	1.57487	1.70197	1.34621	1.92678	1.93585	2.34883	2.19896	2.6975	2.03867	2.33647	1.60597	1.78896	1.3012	1.53704	1.53081	2.17574	2.33578	1.83208	1.84826	1.52745	1.07914	1.31515	2.71216	1.43603	3.06227	2.74475	2.48522	1.52302	2.09122	1.54354	1.05778	1.0956	0.983653	1.1907	2.00555	1.14663	2.01493	1.3779	1.58229	1.48025	1.6899	2.09923	2.14259	3.10247	2.5929	2.00121	2.5264	2.13722	1.24412
Agl	3.12381	3.51702	2.76681	7.01068	5.02796	6.26928	7.33275	5.81662	5.44468	6.4393	5.92821	6.08855	3.53755	4.41277	4.22337	4.1841	3.09956	3.91532	2.99372	3.43383	2.65132	2.69409	4.09884	3.74194	6.04039	6.64571	6.32596	4.51833	6.91812	5.44615	3.96888	3.9909	1.80203	3.54826	4.09468	3.19756	3.7688	1.93866	3.27979	5.89462	5.09213	4.64866	7.08323	6.34477	7.87481	6.41036	7.11914	5.52154	3.71502
Agmat	130.626	117.903	110.649	106.424	93.2023	123.887	80.2859	125.928	113.494	103.631	93.1688	94.9477	86.2269	91.0485	103.581	95.5705	89.8114	90.2509	72.6742	69.7385	86.3761	89.4087	78.8797	73.5188	80.4815	76.4783	94.0999	70.0342	105.908	99.7857	78.5758	61.278	31.3777	73.1603	69.5538	80.2447	114.306	92.5485	112.928	109.567	100.285	96.5453	112.662	122.38	111.035	104.508	97.1002	99.3165	89.4204
Agmo	21.9535	24.5117	18.6555	35.8973	35.7387	37.8926	25.6776	34.5482	30.0771	41.8538	42.3987	41.0085	36.4727	42.9542	47.6592	39.6603	32.6863	37.213	25.711	28.4328	13.7628	17.1676	20.6918	22.7702	32.1998	31.0552	28.1421	35.6196	33.7996	33.7337	28.5411	30.4715	16.1834	27.107	36.3627	30.7261	26.2731	12.2855	25.0577	29.9014	29.6063	32.0004	39.9384	34.4888	39.3128	44.498	44.1268	36.4209	38.9088
Ago1	2.28046	2.64455	2.06798	3.05611	3.26546	3.1727	3.22937	3.32663	3.94969	2.87607	3.42862	2.10825	2.20134	3.50208	3.00856	3.23032	2.51152	2.51167	2.57041	3.45148	1.95775	1.54835	3.38368	2.20868	3.31658	3.50196	2.97153	3.72411	3.68366	2.58226	1.85622	2.67583	1.35249	2.4704	2.97903	2.20193	2.13496	1.25258	2.27489	3.05204	2.8459	3.30951	3.6667	3.62001	3.71805	3.78437	3.66514	3.29341	2.55189
Ago2	0.150822	0.317175	0.226936	0.937592	1.10589	0.97084	0.985483	1.20265	1.17924	1.37347	0.821205	0.410428	0.777942	1.29983	1.11328	0.674857	0.363998	0.651718	0.420298	0.661087	0.155298	0.248023	0.884017	0.398757	0.803613	0.970567	0.539248	1.52252	1.23631	0.799948	0.43251	0.502544	1.89161	0.326889	0.492601	0.418303	0.254373	0.264961	0.278836	0.807646	0.962889	1.73584	1.16778	1.14312	1.49294	1.22739	1.10988	1.4635	0.682351
Ago3	0.410584	0.364353	0.393294	0.417758	0.435276	0.397105	0.411461	0.425955	0.478664	0.648119	0.564318	0.397079	0.3701	0.553855	0.466741	0.322766	0.399763	0.370236	0.343557	0.30148	0.269006	0.288217	0.415435	0.297086	0.421524	0.354398	0.289293	0.668471	0.471772	0.555425	0.457456	0.499414	0.562071	0.429433	0.392247	0.264777	0.296575	0.366524	0.364798	0.304256	0.357447	0.335429	0.421817	0.620253	0.410919	0.458796	0.51036	0.42095	0.482401
Ago4	0.600694	0.48568	0.422887	0.41257	0.48262	0.325211	0.128629	0.35406	0.446695	0.381071	0.436607	0.435993	0.358122	0.591345	0.554902	0.389823	0.394236	0.390297	0.236642	0.404888	0.273647	0.137983	0.317075	0.312775	0.206868	0.237003	0.217394	0.356667	0.406825	0.262912	0.196577	0.236867	0.151299	0.378183	0.379393	0.403011	0.340435	0.238628	0.286369	0.173628	0.587935	0.490899	0.327194	0.250381	0.271643	0.362605	0.217518	0.396754	0.346052
Agpat1	1.93478	2.47333	1.77893	2.62765	1.6655	2.12711	2.33448	3.54262	2.17785	3.56987	2.2412	2.86176	2.9831	3.28867	1.61548	2.29536	2.64314	2.74319	2.04571	1.30029	2.35426	2.44515	2.41639	1.98546	1.79512	2.32644	1.87294	3.69993	4.26276	2.4687	2.92005	3.59883	2.77163	1.87571	1.4627	2.41068	2.35456	1.93422	2.8115	1.80825	1.71214	2.10993	2.0852	2.70155	2.56013	2.44706	3.28704	2.77449	2.96954
Agpat2	194.031	178.173	189.295	112.867	131.991	122.668	124.844	105.459	118.754	117.637	129.22	143.28	189.44	165.168	170.728	181.085	179.262	197.324	171.052	127.797	173.917	161.92	118.062	155.299	102.419	88.1513	114.739	111.617	114.393	98.2333	185.469	218.045	77.5536	208.58	233.211	195.578	188.175	168.822	177.014	149.6	153.473	134.748	93.8628	120.806	117.224	147.262	159.129	124.058	161.046
Agpat3	23.037	25.0014	26.7962	30.8531	31.5329	31.823	28.619	27.4994	28.4881	25.7543	23.8287	23.2551	26.1648	32.5437	31.667	27.2779	24.4746	29.1235	26.1692	24.9616	22.6653	23.7786	24.7839	24.6624	28.2402	29.5049	25.2638	24.8872	23.4179	22.982	17.6926	21.8673	18.8796	22.5789	26.1916	25.7645	29.7412	26.0162	31.5914	28.9368	30.8553	30.2123	27.2246	28.7768	29.7178	28.7897	29.5384	27.3807	26.8408
Agpat4	0.347762	0.435743	0.336384	0.487459	0.224068	0.679702	0.194087	0.641085	0.545238	0.451192	0.476082	0.408988	0.496414	0.290402	0.453804	0.287328	0.505109	0.409142	0.169909	0.336303	0.507612	0.325451	0.245027	0.479547	0.19344	0.414077	0.442176	0.651217	0.377149	0.363202	0.171724	0.1545	0.481478	0.374419	0.207141	0.220693	0.637272	0.108761	0.29367	0.455029	0.551446	0.488473	0.363293	0.863827	0.397338	0.411518	0.230021	0.658276	0.23732
Agpat5	1.9156	2.08499	1.98892	2.32607	2.65324	2.84775	1.90797	1.99728	2.55656	2.10994	2.31185	1.97486	1.93166	2.25214	2.40798	2.50716	2.90763	2.53283	1.80315	2.41215	2.87306	2.439	2.29131	2.04356	2.04566	2.69671	2.1658	2.66113	2.8462	2.38069	2.79436	2.40478	1.68986	2.12699	1.54612	2.17852	2.3896	2.28278	2.02383	1.83194	1.97368	2.86922	2.1545	1.998	2.20987	2.45177	2.03069	2.00404	2.47857
Agps	1.13845	1.30857	1.47711	1.39355	1.71046	1.70066	1.41015	1.55261	1.60964	1.63257	1.45383	1.29479	1.46192	1.5871	1.34403	1.24184	1.54246	1.68185	0.896508	1.06297	1.02992	1.33561	2.10596	1.10024	1.42418	1.42268	1.33141	1.37636	1.51296	1.25051	1.11259	1.34062	1.56042	1.22427	1.44118	1.07935	1.11041	1.13438	1.41338	1.58333	1.29362	1.75635	1.37276	1.58589	1.34079	1.64644	1.21123	1.39888	1.13155
Agr2	0	0	0	0	0	0	0	0	0	0	0	0	0	0	0	0	0	0	0	0	0	0	0	0	0	0	0	0	0	0	0	0	0	0	0	0	0	0	0	0.0386176	0	0	0	0	0	0	0	0	0
Agr3	0	0	0	0	0	0	0	0	0	0	0	0	0	0	0.028804	0	0	0	0	0	0	0	0	0	0	0	0	0	0.0270076	0	0	0	0	0.030755	0	0	0	0	0	0	0	0	0	0	0	0	0	0	0
Agrn	2.78995	3.27617	3.27491	3.35561	2.40668	3.02165	2.69333	2.86155	3.63734	3.15723	2.63685	2.08967	2.96093	2.55891	2.30451	2.65364	2.52059	2.65115	2.01803	2.78119	2.26491	1.75962	1.89797	2.1264	2.40225	2.42929	2.04018	2.55225	2.75428	2.07819	1.46318	2.37378	2.34008	2.21454	2.69681	3.00255	3.24656	2.25735	4.32592	3.11795	2.56418	3.26589	1.99276	2.25019	2.58453	2.67784	2.53852	2.92983	2.24902
Agrp	0.155949	0	0	0	0	0	0	0	0	0	0	0	0	0	0	0	0	0	0	0	0.0370562	0	0	0	0	0	0	0	0	0	0	0.0346417	0	0	0	0	0	0	0	0.0340085	0	0	0	0	0	0	0	0	0
Agt	434.976	402.897	399.761	284.819	300.944	272.136	246.619	280.448	249.827	309.619	298.55	301.286	379.621	314.501	395.108	313.039	322.501	317.223	348.491	324.012	380.111	321.074	192.723	293.385	244.696	264.85	244.632	212.095	212.428	207.022	263.669	269.093	328.21	243.896	267.932	289.515	473.374	310.79	401.415	374.626	316.64	296.821	271.966	277.237	286.826	236.518	305.004	226.396	339.358
Agtpbp1	1.05534	1.17341	1.24034	1.63461	1.48693	1.47977	1.00798	1.09954	1.71426	1.37747	1.34447	1.24247	1.71972	1.89812	1.39464	1.5654	1.4684	1.83274	1.35575	0.96418	1.2781	0.925093	1.27023	1.39085	1.21856	1.26109	1.28969	1.15408	1.11328	1.00041	1.58466	1.54268	1.26365	1.4237	1.16866	1.28665	1.46533	0.910895	1.04344	1.47489	1.62511	1.72811	1.37652	1.86181	1.54793	1.63258	1.37518	1.47626	1.68818
Agtr1a	24.2356	26.4463	30.2128	30.8001	29.2524	24.7412	19.3891	27.4366	21.5493	17.7747	19.1689	20.2012	21.7408	19.5894	25.6173	25.4405	25.4953	26.2996	29.5924	31.1066	27.6318	28.1473	23.6954	31.7208	22.035	21.3304	18.6524	21.5854	21.9813	18.4748	12.8524	13.0014	10.0959	27.8655	23.4385	27.5251	30.9526	20.0417	31.3833	22.9555	23.3661	25.0021	23.9794	18.0967	25.0021	20.7593	17.9063	21.6751	23.13
Agtr1b	0	0	0	0	0	0	0	0	0	0	0	0	0.0130491	0	0	0	0	0	0	0	0	0	0	0	0	0	0	0	0	0	0	0	0	0	0	0	0	0	0	0	0	0	0	0	0	0	0	0	0
Agtr2	0	0	0	0	0	0	0	0	0	0	0	0	0	0	0.0389135	0	0	0	0	0	0	0	0	0	0	0	0	0	0	0.0100761	0	0	0	0	0	0	0	0	0	0	0	0	0.0100787	0	0	0	0	0.00940781	0
Agtrap	0.601268	0.855817	0.710839	1.98745	1.36385	2.08513	1.44923	1.59564	2.31464	3.21869	0.79299	1.24435	0.86921	1.68223	1.46322	1.12338	1.55918	0.901707	0.792083	0.966865	1.10329	1.0455	2.3065	0.967307	2.03995	1.56341	1.41793	1.6835	2.86096	1.07739	0.615802	0.51941	1.2632	1.22173	1.41366	1.13765	0.821265	0.528147	1.23593	0.93242	1.35952	2.55112	1.97571	1.31056	1.0909	1.56551	0.484154	2.488	0.417917
Agxt	210.867	175.542	206.964	155.335	205.015	161.952	177.993	186.597	138.095	126.58	118.322	121.639	105.661	94.5723	114.206	110.154	129.741	139.289	140.94	126.511	170.77	185.787	149.113	204.788	166.584	182.761	175.445	109.209	148.378	134.892	70.9532	69.6092	36.0981	82.9274	81.3354	127.535	173.786	140.076	178.743	200.456	193.46	175.666	180.441	163.916	137.773	100.8	164.7	92.7144	104.696
Agxt2	62.681	60.8007	54.8172	50.9648	60.2219	63.051	44.5398	57.7136	63.6444	61.2131	52.5389	53.2375	55.7275	48.7176	52.2351	61.7319	51.1683	56.8977	38.0491	40.1878	41.2488	46.771	48.5191	47.5952	41.086	36.7942	41.8534	39.3633	47.3925	51.4557	40.5538	39.8468	24.9371	35.3575	43.003	44.9243	69.4574	51.283	62.182	58.1518	52.6038	56.0334	60.9707	68.9223	55.7962	54.8132	67.7777	43.0154	49.7219
Ahctf1	3.2423	3.56684	3.93224	4.27282	5.81717	4.56758	4.87587	3.85384	3.93218	6.11695	6.70139	4.79262	6.97951	8.13747	7.93175	7.3059	5.13087	7.67345	5.63606	6.98316	3.76613	3.64584	3.84973	4.13607	4.28806	4.58258	3.6519	5.56249	4.1027	4.23381	6.98862	6.88236	5.45325	5.78	8.0318	5.83187	3.77947	3.30669	4.22738	5.15467	5.85764	4.6835	4.35287	4.75959	4.91274	4.82028	5.75534	6.40066	6.95071
Ahcy	538.666	582.554	603.704	480.487	550.254	509.803	481.395	598.082	526.288	739.501	839.787	767.874	885.055	877.354	973.699	717.734	660.616	787.968	578.224	626.997	456.416	588.83	356.17	540.254	517.553	437.635	487.514	756.198	880.026	849.406	657.268	703.756	400.782	501.108	576.923	607.038	466.962	351.25	552.915	603.468	601.023	614.314	615.479	531.566	609.551	636.529	702.07	668.723	819.544
Ahcyl1	26.8792	26.9793	22.5731	26.808	24.5457	26.7394	21.8522	25.8413	25.5751	25.2192	26.2254	23.6669	27.1736	24.855	25.2218	27.5907	26.0438	25.6491	23.1891	25.4859	29.109	22.6959	20.7593	25.5354	23.4587	24.6107	24.1347	23.7826	26.8837	25.0212	25.8294	26.6683	19.4449	26.4091	27.7782	28.4487	26.3646	20.0139	27.9852	25.3549	26.513	26.1376	27.3168	26.8499	27.2666	25.0239	25.6136	26.2457	27.6881
Ahcyl2	2.10029	2.99204	2.46085	2.74499	3.33684	2.94324	1.91842	2.25709	2.98946	2.38219	2.15341	2.39602	3.79854	5.8427	2.59258	3.34712	3.37697	3.96182	3.55332	2.92953	2.27094	4.00658	2.77533	3.65596	2.5973	2.12189	1.74769	2.5378	2.54339	2.71189	3.16792	5.24093	4.81296	5.81548	2.88319	3.49755	1.79168	2.18916	2.2415	2.53881	3.34696	5.69221	2.08215	2.59521	2.4626	2.46124	2.64276	2.85525	2.0613
Ahdc1	0.799739	0.64075	1.00696	0.694993	1.14806	0.530856	0.510601	0.871509	0.501714	1.03047	0.810076	0.477603	1.23705	1.05564	1.22917	0.778147	0.656501	0.637539	0.835689	1.04794	0.667368	0.894547	0.820848	0.825211	0.646676	0.463499	0.490002	0.666605	0.702902	0.53629	0.969557	0.431178	0.731538	0.831681	0.718896	0.740926	0.758095	0.751756	0.686113	1.00503	0.837845	0.820734	0.739333	0.68652	0.725147	0.605128	0.755296	0.459355	0.994084
Ahi1	0.0726552	0.304906	0.0575002	0.314387	0.382566	0.355819	0.190135	0.370837	0.3127	0.392105	0.443068	0.337126	0.406991	0.671205	0.60882	0.486702	0.409032	0.187363	0.144573	0.758556	0.113002	0.243588	0.339928	0.302471	0.389829	0.304902	0.35574	0.41797	0.385709	0.42607	0.420086	0.639702	0.49202	0.480222	0.424109	0.402395	0.0790773	0.0578392	0.0925477	0.339932	0.350762	0.616201	0.363671	0.559508	0.299349	0.668057	0.579716	0.631191	0.49882
Ahnak	0.791213	1.00769	0.758492	0.752145	0.984364	0.832112	0.835224	0.890815	0.720585	0.937337	0.601586	0.753133	0.8853	1.15942	0.69956	0.900374	0.777017	1.08924	0.599183	0.90036	0.960175	0.740452	0.901351	0.807183	0.661606	1.05683	0.97055	1.12558	1.38474	1.1347	0.773257	0.775209	0.532952	1.23395	0.817374	0.729258	0.747602	0.393511	0.901686	0.585416	0.587337	0.841591	0.926829	0.87401	0.820825	0.685262	0.800642	0.835354	0.657249
Ahnak2	0.0762216	0.035186	0.0311925	0.134643	0.0612392	0.115313	0.0675122	0.0690232	0.00757038	0.0467553	0.0229854	0.108604	0.0610272	0.0527275	0.0998114	0.0979625	0.0785798	0.101938	0.0347576	0.0355841	0.0919513	0.042677	0.0352042	0.0184264	0.0192248	0.0601463	0.0802846	0.0450533	0.116412	0.201716	0.0135111	0.0442823	0.0289688	0.0597843	0.0391145	0.0893003	0.145406	0.085572	0.0616151	0	0.0306263	0.0241321	0.0479195	0.0627371	0.0494985	0.0664598	0.0778993	0.0400215	0.0693537
Ahr	4.44612	5.10004	3.54833	6.13168	5.12298	5.95939	7.91298	6.31108	5.58254	6.39209	7.66667	5.08196	4.53851	3.7175	4.46509	8.0231	4.93593	4.81377	3.46847	6.11266	2.98608	1.47993	5.67323	2.51854	3.3484	5.93154	5.05381	6.63246	4.99723	4.59837	3.34181	3.22139	7.53656	3.61094	4.93326	4.35281	5.92844	8.12764	6.62343	5.03223	3.33755	5.002	6.26442	9.86212	8.17425	5.74563	6.03588	7.93757	4.92593
Ahrr	0.00580203	0.0160703	0	0.0193801	0.0550912	0.0793807	0.028632	0.0262704	0.0849025	0.0102817	0.00505458	0.00477647	0.0144937	0.0573951	0	0.0447418	0.021451	0	0.0317492	0.0216695	0	0.056309	0.0646972	0.0208391	0.0523167	0.0644787	0.00529647	0	0.0135527	0.00499029	0	0	0.017641	0.0102888	0.0193532	0.0294562	0	0	0.0152431	0.00506111	0.0101023	0.0530674	0.0349408	0.00517355	0.010312	0.0101179	0.0233596	0.0745486	0.0263962
Ahsa1	41.0894	53.2694	43.1368	60.5399	61.6683	63.6668	55.7525	51.1768	56.8309	47.9579	45.7102	47.2508	61.7829	72.8003	59.7385	62.505	68.4408	70.4737	50.129	50.0556	53.3674	66.5181	57.2401	67.9565	51.8455	61.1294	56.6563	45.3133	43.8521	47.9597	87.6662	83.1691	76.9702	66.5505	60.743	55.9013	45.9924	49.2939	51.2809	71.6657	80.2333	73.5502	54.3199	59.6959	56.6832	51.227	50.4605	59.2212	53.5359
Ahsa2	8.57992	8.73086	6.89375	7.13761	7.30667	8.10711	6.54934	6.43917	7.11991	6.20687	6.13102	6.11444	9.09772	9.01525	7.31358	8.18607	9.13827	8.48989	7.58071	7.87467	10.6856	8.68924	7.13665	7.63851	6.12159	7.05704	6.54298	6.38412	5.69452	5.98322	14.0963	13.307	10.1806	10.3783	7.94675	7.50027	6.35849	8.0717	6.81708	9.01369	8.64966	9.19873	6.59925	6.89779	6.658	5.57012	5.88909	7.17688	9.13629
Ahsg	6364.31	6048.85	7322.7	5438.31	5849.11	4121.12	5668.6	5962.18	5705.21	5894.78	6234.63	5401.38	5054.17	5405.74	5046.78	4866.84	5303.56	4950.75	6759.97	6890.41	7559.91	7076.08	6451.19	7232.31	6983.32	6763.7	7145.52	5833.54	5168.2	6001.09	7138.51	6933.04	4490.56	5219.51	4585.27	5590.31	5041.87	5911.14	5392.49	5961.29	6484.72	5524.82	5194.94	5266	5611.02	4749.63	5830.43	5128.31	6215.1
Ahsp	0	0	0	0	0	0.233907	0	0	0.353192	1.03008	0	0.112596	0.455551	0.368996	0	0	0	0	0	0	0	0	0	0.0614054	0	0	0.374563	0.0618218	0.0532466	0.0588184	0	0	0	0.363809	0	0	0	0	0	0.0596532	0	0	0	0.121957	0	0	0	0.0549171	0
Aicda	0	0	0	0	0	0	0	0	0.0120825	0	0	0	0	0	0	0	0	0	0	0	0	0	0	0	0	0	0	0	0	0	0	0	0	0	0	0	0	0	0	0	0	0	0	0.0125162	0	0	0	0	0
Aida	2.44196	1.67913	2.13475	3.60909	2.70675	3.87917	2.34458	3.48819	5.15383	2.9694	2.39441	2.59071	3.13089	2.40738	2.51993	3.10785	3.09758	2.89835	1.70527	2.01295	1.45671	2.02288	3.26021	1.85324	2.01011	3.18806	2.4064	2.5955	2.52188	2.38153	1.87417	1.68862	2.04258	3.28853	2.78613	2.69738	3.25038	1.97834	3.00644	2.98574	3.05991	3.02785	3.99072	3.34361	2.48786	3.09138	2.6245	4.25842	2.0174
Aif1	5.71161	3.51552	2.88937	13.6781	7.82322	14.0905	6.69546	8.53116	19.6657	12.1864	4.94721	7.83671	9.1839	7.46848	7.25074	9.45016	12.9856	7.11877	5.68806	6.8041	6.30231	4.61929	10.3333	5.3349	7.29199	7.38002	9.439	6.05359	6.08289	7.00174	4.44776	3.70416	5.2148	9.63367	4.07857	5.77721	6.70899	2.93835	9.4575	4.75316	5.88688	8.67671	7.08822	5.12219	4.4339	10.4468	3.48898	12.2311	2.89716
Aif1l	0.0455753	0.0210388	0.0440841	0.019029	0.129823	0.00974281	0.00937107	0.123813	0.00980756	0.050477	0.0297781	0.225117	0.00948743	0.0512321	0.0946153	0.019525	0.0210624	0.0417039	0.0415653	0.0851075	0.0758065	0	0.0879577	0.0204615	0.112078	0	0.020802	0.0824011	0	0.137197	0.0105023	0.0809909	0.0519641	0.0707167	0	0.0385634	0	0.0665161	0.0598676	0.0496941	0.00991924	0.0729484	0.0196044	0.0203193	0.0101252	0.00993461	0.0733964	0.0914975	0.0103672
Aifm1	45.6807	41.7027	39.0322	46.3328	42.9968	46.1446	43.0167	47.4654	49.619	49.8162	48.671	50.5315	39.6701	43.7126	43.6679	47.6622	40.3179	44.9207	40.1841	37.518	35.2342	36.9835	38.0493	41.9873	40.2408	38.188	42.8676	44.1987	41.7963	45.8644	43.1803	41.4981	20.6393	41.1455	49.4913	43.1009	43.2443	32.9858	40.1409	42.3508	46.3494	44.4973	50.1786	49.4237	46.5541	50.8193	46.5079	42.8109	41.7586
Aifm2	3.15356	3.62559	3.69409	4.91635	3.70025	4.80876	3.11146	3.62668	4.03049	5.66273	4.51268	4.8764	6.81439	4.2378	5.33706	3.80135	3.2085	4.7345	3.31352	3.12922	2.75234	2.3856	2.38614	2.84242	3.45984	3.31598	3.22357	5.06758	5.72308	4.30573	2.33208	2.98851	3.5774	3.08849	3.0847	3.23147	4.86554	2.28086	5.12432	4.30408	4.48872	3.88237	4.12629	5.50631	5.10404	5.41049	5.09311	5.0649	4.93146
Aifm3	1.1781	1.18747	1.28591	1.21844	0.974945	0.970416	0.782269	1.2528	0.85592	1.20664	1.11107	0.960958	0.638986	1.06918	1.02318	0.944593	1.42856	1.1967	1.35044	1.20091	0.832105	0.765728	0.185415	1.00931	0.930274	0.739157	0.917578	0.781659	1.38855	0.697205	0.826889	0.758679	0.115018	0.651654	0.70301	0.786499	1.11838	0.504779	1.1926	0.971084	0.893895	0.919359	0.985631	1.19504	1.45032	1.00837	1.33156	0.616243	0.934263
Aig1	2.08796	2.11499	2.53898	2.14209	1.99954	2.6424	2.81144	2.00422	1.62781	1.51173	1.74622	1.63049	2.45392	1.73821	2.06081	1.87079	2.37099	1.58307	2.01306	1.6766	2.13197	1.48215	2.83994	1.58021	1.62842	2.27448	2.05851	1.46689	1.8719	1.45206	1.33071	1.02833	2.71621	1.71377	1.6516	1.87777	2.6018	3.68001	2.77931	1.86296	2.07741	2.08433	1.87327	1.43624	2.17886	2.13265	1.79175	1.94979	1.03676
Aim2	0.124918	0.151124	0.345826	0.499985	0.237223	0.346233	0.134626	0.117021	0.418983	0.320597	0.105073	0.120568	0.164992	0.0774745	0.128772	0.202992	0.274716	0.189197	0.129641	0.180987	0.106448	0.0376242	0.314056	0.177919	0.190672	0.17675	0.137626	0.206384	0.254897	0.0444583	0.0516161	0.0727205	0.121146	0.202422	0.237074	0.149436	0.12156	0.100587	0.264056	0.165327	0.236252	0.236388	0.296463	0.142114	0.222018	0.19906	0.107523	0.338994	0.0274357
Aimp1	24.7511	22.2089	23.1931	21.4005	19.6581	25.5958	21.6929	22.647	23.7686	21.7705	18.0137	21.1826	19.7081	13.7725	16.143	20.4562	20.3035	17.4583	19.3284	18.464	25.6816	21.0184	22.6899	25.4888	24.368	24.2442	23.324	21.9091	23.3668	25.2354	18.7981	17.2273	14.4239	19.4996	17.7804	22.2956	26.7444	23.0288	21.6076	22.1751	23.2312	24.8784	24.288	22.001	20.8496	20.1874	15.6119	20.4352	17.6883
Aimp2	6.36008	6.57977	7.16816	7.91912	7.46787	8.03632	10.5087	9.1791	9.53171	6.89317	7.91535	7.17596	5.24864	6.25581	5.39935	6.37392	8.03053	6.49534	6.99166	4.69242	6.26097	8.1014	8.13435	6.09329	7.44787	9.32049	8.81251	6.59662	9.08616	9.27991	10.9921	9.2084	5.5898	5.96647	6.34545	5.62181	7.16286	7.7077	6.56432	8.61905	6.40211	9.06334	9.11125	9.59538	7.26676	7.67463	7.52186	9.34842	5.21864
Aip	11.0728	12.088	11.8372	13.7896	11.0738	14.0701	11.12	12.417	16.778	11.1826	10.0702	10.7542	11.4791	13.1665	10.5662	11.7235	13.0691	11.6433	11.7928	9.23737	10.2861	11.0038	11.9891	11.8887	10.104	10.4866	12.073	10.7563	12.7887	11.6034	11.1985	11.712	8.87615	11.3342	10.1557	11.802	13.8821	9.48254	11.6207	14.6104	11.7962	13	11.7965	13.8438	12.0935	11.8916	10.6969	15.6764	11.2154
Aipl1	0	0	0	0	0	0	0	0	0	0	0	0	0	0	0.00466209	0	0	0	0	0	0	0	0	0	0	0	0	0	0.00874264	0	0	0	0	0	0	0	0	0	0	0	0.00488762	0.0102699	0	0	0	0	0	0.00450846	0
Aire	0	0	0	0	0	0	0	0	0	0	0	0	0	0	0	0	0	0	0	0	0	0	0	0	0	0	0	0	0	0	0	0	0	0	0	0	0	0	0	0	0	0	0	0	0	0	0	0	0
Ajap1	0.0103686	0	0.0501466	0.077925	0.0196902	0.00886611	0	0.0469467	0	0.0367478	0.0451641	0.00853582	0.00863371	0.0186488	0.0172203	0.035536	0	0	0	0.0484057	0.00985502	0.0704392	0.0622556	0.0651711	0.0169987	0.0797726	0.0473254	0.0468664	0.0403657	0	0.0286718	0.00921287	0.00788135	0.02758	0.103756	0.0350933	0	0	0	0	0.0722133	0	0.0267605	0	0.101355	0.0180813	0.0333959	0.0666113	0.0754744
Ajm1	0	0	0	0.0659819	0.0204616	0.0245692	0.0118159	0.0455335	0	0.0190937	0.0062578	0.011827	0.00598129	0.0516784	0.0357898	0.0184641	0.019918	0	0	0.0268278	0	0.0487991	0	0.00644993	0.0412175	0	0.0131145	0.058443	0.00559294	0.0556038	0.00662112	0.0127651	0.0218403	0.012738	0.0299501	0	0	0	0	0.0250635	0.00625353	0.01314	0.00617975	0.00640508	0.0191501	0.0375793	0.0404883	0.0115368	0.0196078
Ajuba	1.30627	1.27696	1.45863	1.45173	1.65072	1.17447	1.43775	1.31337	1.49645	1.32761	0.928798	0.9963	0.951741	1.17472	0.422727	1.28383	1.30502	2.03026	1.58552	1.2107	1.19592	1.09995	2.42216	2.18199	1.23612	1.48616	1.11353	1.25903	1.66024	0.999594	1.88577	1.55325	0.971017	1.09859	0.664789	1.23533	0.944584	1.14014	1.00936	1.65891	2.06537	1.92391	1.04942	1.29324	1.28032	1.11385	0.959024	0.987285	1.00504
Ak1	0.152994	0.211879	0.0863266	0.234224	0.096847	0.119923	0.146805	0.207818	0.131694	0.417974	0.155499	0.241406	0.339721	0.378364	0.307032	0.0764684	0.117842	0.116665	0.0697664	0.297606	0.133299	0.160855	0.262462	0.309098	0.0731576	0.10899	0.151301	0.16136	0.327591	0.175452	0.293798	0.249226	0.222897	0.214784	0.148845	0.269699	0.0981264	0.0372152	0.145147	0.0889712	0.0332984	0.209901	0.0877482	0.238738	0.0793095	0.355734	0.205323	0.174053	0.139209
Ak2	93.4988	107.529	86.5772	94.7246	90.4076	110.921	132.245	128.396	118.228	133.137	135.039	167.58	96.3148	112.891	96.8869	104.556	99.8983	94.4073	96.4	73.9883	85.5224	103.645	68.2236	86.2388	143.697	136.96	127.92	134.928	169.298	159.296	131.469	142.133	31.5556	109.403	112.02	115.367	90.4163	63.0421	98.3284	109.567	85.0677	101.398	168.217	157.326	153.454	164.88	172.701	128.825	102.501
Ak3	63.5671	59.0326	57.9892	51.2671	50.2491	54.7188	50.3275	55.335	51.1335	62.0548	57.9453	60.9558	59.1108	59.2179	64.3682	58.7439	52.7883	57.8784	45.6887	45.3048	51.2094	50.9526	42.2626	47.7304	49.9006	42.0514	46.4285	54.7161	61.0843	64.6172	54.6123	54.3914	38.9251	51.2576	52.4266	53.3682	60.8318	49.2477	59.6317	58.234	53.5465	54.1431	63.5545	60.6166	62.2421	57.6748	59.3254	58.9834	62.417
Ak4	4.69786	5.37223	4.71164	6.39624	8.44114	6.87313	13.5666	10.5798	10.8214	16.9366	14.8026	12.3564	8.5066	14.3585	12.5359	8.58533	6.56592	7.97634	6.31249	7.17311	3.94114	5.4349	8.3367	4.47199	14.145	12.1687	11.7175	18.7342	18.0266	16.6013	13.1714	14.1908	4.90095	7.12276	8.918	7.02483	6.49961	3.16996	5.65834	7.13463	7.6204	8.18523	17.954	16.4878	18.582	16.7026	18.349	12.6497	12.0194
Ak5	0.00983225	0.0726215	0.104616	0.114947	0.0746871	0.0588526	0.0646938	0.0445185	0.0592438	0.0348471	0.0171312	0.16998	0.0409357	0.106105	0.0898126	0.134792	0.0272635	0.00899706	0	0.0183608	0.0280358	0.0190845	0.193974	0.0088286	0.0161195	0.0924567	0.0628286	0.0622192	0.0995223	0.0507399	0.0362517	0.0611544	0.0672632	0.0348712	0.106588	0.0665563	0.0588574	0.00956663	0.0516625	0.02573	0.0256793	0.0269788	0.0930465	0.0789049	0.0524249	0.0943033	0.0950056	0.142123	0.232604
Ak6	8.66639	7.78165	7.95547	5.59088	5.51819	5.43443	4.2208	4.46255	6.26042	5.90211	6.45446	8.08579	8.9709	5.37914	8.26908	7.19259	6.34537	5.41121	7.06699	5.74361	9.65847	8.37779	6.70483	6.31695	5.15391	4.76469	4.99494	6.45194	5.60993	7.39544	5.92072	7.60983	5.76083	7.14168	4.93128	7.70688	7.03336	7.01035	8.30373	6.4035	6.47964	8.36177	5.8769	7.15185	5.61751	5.45252	5.30902	7.50534	6.03009
Ak7	0.0838087	0.00595207	0.112246	0.172271	0.0489709	0.0937151	0.132558	0.0642178	0.210873	0.0571215	0.0954773	0.0796093	0.166413	0.150738	0.101716	0.0718091	0.0417111	0.029496	0.188147	0.162524	0.196081	0.0688234	0.221191	0.0984087	0.142685	0.143289	0.0588507	0.180668	0.13051	0.138622	0.0891358	0.0916521	0.357726	0.0743094	0.0698879	0.0600046	0.0055131	0.156816	0.0451655	0.0224942	0.173987	0.165102	0.244035	0.206946	0.0916641	0.163014	0.171307	0.269209	0.0234637
Ak8	0	0.115393	0	0	0.0118675	0.0213748	0.0205593	0	0	0.0885934	0.119772	0.0926035	0.11448	0.146118	0.103789	0	0.173284	0.0228736	0.0227976	0.0350096	0.0118795	0.0121299	0	0.0673361	0	0.0106844	0.0684566	0.124287	0.0973155	0.0429995	0.0921644	0.0222108	0.104504	0.0110819	0.0104225	0	0.0427531	0.0243217	0.0437814	0	0	0	0.0107526	0.0557232	0.111069	0.0544891	0.0100641	0.0501843	0
Ak9	0.0105242	0	0	0	0.00499647	0	0	0	0	0.00932489	0.0137527	0.0216599	0.02629	0	0.0174788	0	0	0.00481513	0.00479912	0	0	0	0	0	0	0	0	0	0.024583	0	0.0194015	0.0140268	0.0159994	0	0	0.00445252	0	0.00511996	0.0184328	0	0	0	0	0.0516133	0.00935242	0.0137646	0	0.0126771	0
Akain1	0	0.0355117	0	0.0080298	0	0	0	0	0	0.0170401	0	0.00791618	0.00800697	0	0.00798511	0	0	0	0	0.00897837	0	0	0	0	0	0.00822019	0	0	0.00748709	0.00827055	0.00886348	0	0.00730922	0	0.0160373	0	0	0	0	0	0.0083714	0	0	0.00857428	0.00854521	0.00838437	0.00774291	0.00772198	0.00874945
Akap1	22.7919	24.0745	22.8051	26.2592	28.8525	28.6115	20.1027	24.0964	23.1624	24.0643	22.9771	21.0803	27.4372	35.0945	33.5883	27.0615	24.5201	27.9978	22.9699	24.0901	17.4119	24.0035	22.526	21.4167	16.2963	17.942	16.9519	24.4866	23.2312	18.9006	18.4291	21.0851	23.3126	20.9472	24.159	23.9184	28.0535	21.7119	31.2427	26.6966	27.3481	26.0838	23.3864	25.2199	27.7866	25.0069	25.3992	23.8627	29.6503
Akap10	0.791217	0.713682	0.622442	0.84152	0.764724	0.718095	0.797213	0.707332	0.69674	1.0973	0.687526	0.779636	0.790262	0.937193	0.927577	1.00216	0.791166	0.866588	0.548122	0.812449	0.513534	0.732531	0.781077	0.617784	0.700002	0.629671	0.687176	0.797589	0.869726	0.870231	0.596876	0.774949	0.801381	0.793041	0.852164	0.86297	0.745841	0.555231	0.896687	0.697239	0.926646	0.914312	0.800814	0.689272	0.746278	0.868092	0.82123	1.01401	0.753068
Akap11	1.75637	1.84241	1.84739	3.62196	3.70827	2.99458	2.7247	2.93855	3.04521	3.52047	3.16285	2.49509	2.85366	2.95995	2.94666	3.36155	2.69906	3.14903	2.02183	2.90321	1.48616	2.57418	4.342	3.37535	3.09603	2.92355	2.7602	3.37565	3.82189	3.18709	1.58933	2.36311	3.51401	2.93417	2.6941	2.6068	1.95991	1.39979	2.28529	3.07974	3.50566	4.30997	3.30767	3.38689	3.10576	3.30565	3.87774	3.45731	2.58232
Akap12	0.328542	0.34311	0.166711	0.427269	0.398895	0.635558	0.686615	0.848648	0.741777	1.29326	0.539591	0.57641	0.569566	1.25448	0.715605	0.249199	0.219039	0.285849	0.171922	0.196126	0.445369	0.146358	0.388063	0.270825	0.918317	1.12343	0.535913	1.15394	0.851298	0.606846	0.66028	0.799199	0.970269	0.243549	0.336849	0.328125	0.175023	0.209617	0.273565	0.197322	0.422001	0.438429	1.18156	1.28227	1.254	1.38537	0.728594	1.48353	0.156821
Akap13	0.918451	0.777186	0.991635	1.51885	1.62713	1.53859	2.01027	2.0609	2.36528	2.30683	2.05468	1.43673	1.5984	2.67524	1.67267	1.78512	1.6103	1.66436	1.07892	1.79933	1.13871	0.878232	1.5885	1.03661	2.13294	2.27062	1.69194	2.38895	1.99438	1.85917	1.42021	2.01015	1.87616	1.18487	1.42023	1.00863	1.10937	1.10133	0.997827	1.32041	1.55729	1.52061	1.70316	1.93013	1.99037	1.8415	2.13394	2.12455	1.92032
Akap14	0	0	0	0.0156787	0	0	0	0	0	0.016636	0	0.0154569	0	0.0168849	0	0	0	0	0	0	0	0	0	0	0	0	0	0	0.014619	0.0645952	0	0.0166829	0.128446	0	0	0	0	0	0.0164424	0	0	0	0	0	0.0166851	0.016371	0.0151185	0.0603108	0
Akap17a	3.75817	3.62002	4.55116	3.28655	3.73001	3.35277	2.79892	2.9008	2.48353	2.49086	3.1709	2.92944	3.51129	3.08697	2.88122	3.69549	3.80869	2.8026	3.33979	3.06002	3.36812	4.18581	2.98244	4.07868	2.81383	3.01032	3.20108	2.68183	2.56328	2.93968	3.19134	3.02376	3.48085	3.33876	5.97791	4.05007	4.42221	3.72862	4.15929	3.86549	3.29111	3.55239	2.81313	2.07793	2.64942	2.70921	2.31132	2.75658	2.91469
Akap17b	0.260107	0.465282	0.335463	0.850717	0.931306	0.537507	0.726472	0.363128	0.727658	0.580965	0.651472	0.535327	0.744516	0.565291	0.364492	0.427159	0.315544	0.654535	0.395369	0.591978	0.272977	0.531167	0.478752	0.67634	0.510831	0.458606	0.568873	0.769103	0.755246	0.852919	0.774209	1.12669	1.40458	0.427618	0.587445	0.210919	0.217801	0.891054	0.270494	0.51996	0.547241	0.688929	0.447545	0.512184	0.245592	0.623687	0.445068	0.45692	0.537439
Akap3	0.0426844	0.059113	0	0	0	0.00912481	0	0	0.00918545	0.13237	0.13015	0.105419	0.346539	0.65256	0.327871	0	0	0.0195293	0.0973219	0	0.101426	0.0207127	0	0	0	0	0	0.144702	0.157865	0.156028	0.30492	0.341341	0.300119	0	0	0	0	0.134977	0.0934502	0	0.00929005	0	0	0.199819	0.189659	0.269829	0	0.231373	0
Akap4	0.134539	0.0724582	0	0	0	0	0	0	0	0.45696	0.341854	0.323044	0.681505	1.099	0.521371	0	0	0.235962	0.173827	0	0.117219	0	0	0	0	0	0	0.212843	0.253157	0.405006	0.630394	0.757107	0.596551	0	0	0	0	0.229083	0.127639	0	0	0	0	0.269923	0.209228	0.742954	0	0.648245	0
Akap5	0.049226	0.00908964	0.00476154	0.0246639	0.0327186	0.0294651	0.0161948	0.0802387	0.0127118	0.034893	0.0128653	0.0324199	0.0573854	0.035415	0.0449654	0.0126534	0.0727985	0.049549	0.0179579	0.0551549	0.0187152	0.023887	0.0295566	0.0839822	0.0363166	0.0336649	0	0.0801015	0.0306626	0.0762101	0.0362994	0.0218696	0.0112253	0.0654697	0.0328396	0.00416524	0.0168385	0.0287377	0.0301762	0.00858796	0.0428552	0.0450239	0.00423496	0.0175575	0.0831154	0.0128765	0.0436016	0.0513899	0.0089581
Akap6	0.0077988	0.00180007	0	0.00651244	0.0148102	0.0083359	0.0288642	0.0194213	0.00503478	0.0224577	0.0220809	0.0112355	0.0308461	0.0263003	0.0275238	0.0434342	0.041448	0.0107045	0	0.0582541	0.00185313	0.0208141	0.0150512	0.0140054	0.0143839	0.0250007	0.0142385	0.0282008	0.0106265	0.0234769	0.0269572	0.0329153	0.0222301	0.0397603	0.032517	0.0346444	0.00833657	0	0.00170741	0.0153065	0.0288553	0.0178327	0.0352242	0.0365086	0.0346522	0.0391	0.050238	0.0234854	0.0461246
Akap7	0.21363	0.26298	0.241813	0.345399	0.261829	0.409397	0.275394	0.487067	0.358647	0.424213	0.384098	0.335523	0.297738	0.280681	0.327121	0.254443	0.336095	0.273122	0.175488	0.241907	0.154087	0.151453	0.295006	0.202707	0.312976	0.286239	0.378966	0.29448	0.495469	0.406577	0.160604	0.158855	0.147413	0.295543	0.34113	0.294861	0.353717	0.176901	0.269346	0.200887	0.315246	0.248053	0.504439	0.485005	0.391805	0.305166	0.372098	0.367443	0.328104
Akap8	5.04495	4.11318	5.39791	5.42482	4.84922	4.83159	5.45795	5.4049	4.8303	5.9142	6.59932	5.07331	5.55157	5.31167	4.98857	5.47311	5.27278	5.16328	4.65062	4.36264	4.51476	4.90369	5.17947	3.88184	5.23614	5.98471	5.58311	6.46215	6.8107	6.12819	4.73606	5.85502	4.58993	5.64991	4.82831	4.76789	4.64614	6.08674	6.53189	4.22468	4.71638	5.71463	6.77074	6.36016	6.90417	5.41396	5.93721	5.48487	5.2401
Akap8l	10.5479	8.3264	10.0045	7.34664	6.19786	6.02644	5.52418	5.56827	4.66862	7.58564	5.81011	6.17835	9.76766	6.93346	6.16668	6.52494	9.41411	6.88184	6.01058	7.0368	9.12631	7.28356	5.07145	7.23433	5.803	5.74171	4.26026	5.45897	6.13808	5.62772	5.18826	6.83652	9.35991	7.46508	6.49499	6.15015	9.97747	10.6618	9.55468	7.01414	7.0415	8.60917	5.2222	6.67791	6.64126	3.95924	6.0685	5.30509	7.78987
Akap9	0.666387	0.761989	0.661509	0.963169	1.19349	1.08603	1.14654	1.25708	1.54009	1.0659	1.22333	0.993956	1.01507	1.10283	0.724107	1.07448	0.935358	0.936688	0.856441	1.2131	0.690206	0.861838	1.02312	0.861539	1.18694	1.12936	0.986358	1.35775	1.12514	1.10367	0.626342	0.914727	1.19152	1.01234	0.981288	0.846409	0.730731	0.848432	0.803216	0.830594	1.02826	1.13098	1.25699	1.35613	1.25565	1.16208	1.37493	1.22016	1.0349
Akip1	16.4716	17.8029	15.3803	9.4449	9.88451	14.0472	9.24834	11.2367	12.0422	9.16534	9.52816	13.0177	9.54605	9.75672	12.8392	11.1589	11.327	11.7766	11.0765	10.7452	12.2324	12.341	8.45829	10.7476	10.3337	8.22321	7.57831	8.59678	12.0727	11.5792	7.71284	7.39589	4.17346	12.4626	10.3109	14.4949	21.5609	8.39794	18.3867	11.5137	12.4852	11.5904	13.8683	12.1024	11.4954	12.4854	9.76176	11.5343	12.4895
Akirin1	8.30502	10.8789	10.9994	12.2225	11.4444	15.3321	12.7738	10.2333	12.5501	10.9561	10.2776	10.0276	11.8685	10.354	10.5158	13.0519	12.8593	13.3674	11.4974	9.00042	10.1066	11.6285	13.6871	12.5945	8.8909	12.937	10.4973	15.606	12.0486	12.4424	11.8557	13.8631	13.899	12.0211	10.998	11.5199	12.5168	11.0505	12.0843	13.9564	13.2492	16.997	12.5554	14.026	9.77732	10.6578	9.17942	11.4917	10.954
Akirin2	16.5621	13.9707	14.4313	10.5865	11.3403	11.4851	9.13949	10.7978	13.2249	10.411	10.6572	10.6117	12.4231	10.4451	11.3461	12.3196	13.379	11.9014	10.6104	10.159	13.409	11.0846	9.73048	13.2056	9.77433	9.64806	10.0558	14.85	11.6466	11.8846	11.7569	10.3201	7.62402	11.1379	10.314	14.5209	14.1468	12.3539	13.4547	11.379	11.8108	10.6409	11.0729	11.5112	11.7469	11.1551	9.81925	12.5397	11.0605
Akna	0.221292	0.195426	0.33969	0.421806	0.351723	0.580018	0.273009	0.461775	0.583873	0.707569	0.523869	0.233661	0.49271	0.63163	0.23969	0.572945	0.480219	0.334556	0.109685	0.166195	0.187469	0.177414	0.503419	0.0950318	0.575742	0.653879	0.478674	0.326169	0.430754	0.475829	0.181805	0.175254	0.34373	0.247394	0.244709	0.207598	0.27152	0.102976	0.362307	0.281156	0.301543	0.453203	0.509058	0.446117	0.470255	0.713079	0.197557	0.745598	0.188221
Aknad1	0	0	0	0	0	0	0	0	0	0	0	0.00352491	0.010696	0	0.00711119	0.00366869	0	0	0	0	0.00406968	0	0	0	0	0	0	0	0.00333384	0.0036827	0	0.0038045	0	0	0	0	0	0.00416607	0.00374966	0	0	0	0	0	0.003805	0.00746676	0	0.00343844	0.00389594
Akp3	0	0	0	0	0	0	0	0	0	0	0	0	0	0.0118658	0	0	0	0	0	0	0	0	0	0	0	0	0	0	0	0	0	0	0	0	0	0	0	0	0	0	0.091895	0	0	0	0	0	0	0	0
Akr1a1	317.4	312.045	273.227	325.949	283.053	391.515	243.282	306.537	347.848	315.932	270.624	292.306	293.062	275.336	285.465	298.562	279.756	273.782	234.092	218.263	218.338	238.482	247.207	240.495	242.801	260.957	251.383	236.813	260.084	269.351	235.758	228.299	135.978	238.279	233.943	242.514	383.082	257.196	327.823	296.067	317.339	331.569	337.566	372.493	310.902	330.839	293.112	333.88	259.81
Akr1b10	1.32978	0.7876	0.752348	2.51421	1.19118	2.14545	1.23816	1.4314	1.33902	2.31202	1.2459	1.3839	2.02654	2.48199	1.37512	0.902909	1.34506	1.51529	0.251709	1.17134	1.38316	1.07141	1.59257	1.59956	1.48083	1.71588	1.25972	1.497	1.641	1.85587	0.624429	0.914039	1.64015	2.09116	1.23444	0.93412	1.00844	0.707959	0.769031	1.22563	1.48533	1.17037	1.85634	0.962013	1.53846	1.90329	0.525282	2.7805	0.525078
Akr1b3	6.35962	6.69136	4.94444	11.0822	9.59333	11.0403	10.8362	10.3662	15.5757	11.4399	7.61013	7.25066	6.65439	9.51757	6.65615	8.80074	13.4199	9.4428	8.12008	7.64096	9.69422	8.33808	13.9977	9.63233	10.0918	10.5038	10.5813	9.56747	13.3976	10.5888	7.69803	8.03902	5.7644	11.5116	8.20506	7.77731	4.80232	6.35126	4.91782	6.80353	6.62298	10.0092	10.7773	10.9777	8.82915	9.70922	5.12089	9.86722	6.76922
Akr1b7	0	0.2738	0	0.180104	0.0255989	0.0461066	0.0665211	0.0488276	0	0.214988	0.0234868	0.177556	0.202041	0	0.111939	0.138599	0.0249188	0.222028	0	0.125863	0.153748	0.0261647	0.346874	0.12104	0.0220997	0.0921873	0.0246107	0.024372	0.545778	0.139128	0.124252	0.167685	0.122957	0.0239041	0.0899272	0.22812	0	0	0.0236097	0.235171	0.258179	0.049317	0.0463877	0	0.0239581	0.0705214	0	0.19485	0.0245307
Akr1b8	1.59496	1.65954	0.857095	1.60671	1.61059	3.6802	3.35238	2.63647	1.83054	3.09557	1.14688	1.72987	1.41241	2.5044	1.34549	1.43167	2.4804	1.18148	0.369428	0.945533	2.79129	1.27764	1.91096	1.70494	2.07528	2.59706	1.59464	2.60907	3.17364	2.28635	2.03022	1.12475	0.596557	1.75088	0.760017	1.30672	1.49385	0.886781	0.864657	2.12004	2.35831	1.59774	2.28692	2.21229	3.08221	3.11249	1.26391	3.76114	1.26696
Akr1c12	71.2004	70.0514	70.0606	82.714	66.3084	78.5989	61.7299	80.5891	78.1096	79.8692	81.8866	95.5617	81.0222	75.4107	81.3684	70.3034	76.8497	67.6534	63.8141	58.4157	55.0744	61.01	61.4709	65.3559	84.0631	66.9177	76.798	83.2186	88.3176	84.7002	71.9025	79.6087	36.4615	69.5765	71.1803	68.0861	73.2995	49.4645	69.4614	69.4753	75.2633	78.072	94.7856	85.2761	84.4283	88.5827	74.6087	93.0418	73.4147
Akr1c13	60.0459	60.9458	49.9274	89.533	71.6924	94.9655	68.6158	92.4552	87.3426	83.6782	86.0619	87.7491	79.725	77.8923	84.8225	78.3112	77.7354	69.9083	65.2041	58.5006	41.2313	49.8126	65.6547	61.464	89.275	85.3376	80.8976	76.9688	91.1923	91.5733	63.2734	60.7359	33.1024	66.1109	67.1321	65.1548	62.5856	38.9413	65.7195	79.9154	81.4191	86.9531	106.911	103.207	94.185	94.7079	80.3826	108.542	73.2722
Akr1c14	76.3589	88.2115	57.6606	151.747	157.302	139.774	128.788	183.365	158.718	205.427	172.74	138.009	88.0693	162.777	135.345	132.861	119.441	134.535	93.5	133.254	68.2625	97.8823	76.2167	108.504	216.089	193.31	171.221	165.019	172.751	196.004	134.551	148.832	14.2054	96.6965	107.25	95.1034	72.4211	18.1273	79.7159	113.559	124.688	222.526	208.285	208.887	163.191	162.567	110.407	199.838	141.669
Akr1c18	0.280617	0.259081	0.108574	0	0.026645	0.167968	0.0230799	0.0254115	0	0.149183	0	0.161711	0	0.100943	0.116513	0.0240439	0.103749	0.051356	0.0255927	0.183409	0.106687	0.381276	0	0.226775	0.0230028	0.19191	0.230549	0.0253681	0.0436986	0.120678	0.103464	0.0249339	0	0.024881	0.0702017	0.237443	0.0239974	0.0819108	0	0.0979128	0.0732899	0.102665	0.0241417	0	0.0498744	0.0244678	0.135575	0	0.153199
Akr1c19	16.1186	16.0322	13.9666	38.8869	20.2951	42.6925	43.8932	46.2423	45.6579	64.808	58.3399	61.5973	51.6792	46.9213	55.0474	34.3297	29.2207	25.0865	19.6665	23.3971	10.9946	11.9099	13.9885	14.303	43.9021	49.1416	43.8704	51.9183	63.0677	79.0105	34.3344	42.7254	7.53659	31.9941	26.86	21.9595	17.4676	5.45617	22.6562	29.8692	28.2067	35.6054	67.9833	49.4709	66.5641	69.8228	65.288	88.7153	43.6538
Akr1c20	86.3136	86.2318	65.552	124.912	95.0548	124.901	82.6877	110.883	112.192	127.574	119.457	118.676	79.3832	89.3268	113.074	127.694	104.63	102.32	64.167	92.0171	49.4142	61.9662	63.259	73.3965	110.301	109.078	129.486	81.095	85.5767	94.3586	82.872	86.115	15.6047	70.9382	89.6618	79.6251	94.0329	33.935	96.2724	111.699	89.7778	117.648	129.424	124.397	115.401	125.87	87.4889	127.105	97.0101
Akr1c21	0.111318	0	0	0.0232393	0	0	0.022889	0.0252013	0	0.0493163	0.0242444	0.0687313	0.0231732	0.0500541	0	0.09538	0	0	0.25381	0.0519691	0	0.21607	0.143225	0.0499776	0.182501	0.0475806	0.279451	0.301899	0.0866744	0.0718081	0.102608	0.0247277	0	0.0987009	0	0	0	0.0270777	0.0243713	0	0	0.0509079	0	0.0744451	0.197847	0	0	0	0.025322
Akr1c6	1260.09	1130.02	1044.74	1259.38	1324.54	1286.94	941.451	1567.45	1281.48	1303.46	1260.96	1300.29	679.201	957.152	957.589	1098.16	1062	1017.26	827.805	970.194	862.206	1146.54	1010.68	1154.81	1433.92	1189.1	1455.14	1127.31	1159.61	1383.13	1023.93	807.637	149.901	801.27	840.105	869.474	950.725	553.187	1106.11	1077.91	1120.26	1279.96	1436.04	1608.06	1333.25	1180.1	892.979	1275.13	1060.52
Akr1cl	0.0490466	0	0	0	0	0	0	0	0	0	0	0	0.0408402	0.110268	0	0	0	0	0	0	0.0233087	0	0	0	0	0	0	0.0221693	0	0.0210923	0.0452089	0.0217899	0.130485	0	0	0	0	0.0238608	0	0	0	0	0	0.0874676	0.0217928	0.171061	0	0.0393866	0
Akr1d1	22.2108	24.7491	21.4792	30.4654	29.7729	28.2023	32.4405	35.3428	24.5748	46.7784	46.9733	41.1946	37.219	37.4612	51.0576	38.7053	33.4185	36.1438	23.1098	31.3485	20.829	19.0653	13.097	21.5639	33.8155	33.0974	32.1188	34.8803	40.2114	44.5247	35.8712	33.7701	5.26498	26.3197	37.6527	26.3111	24.8866	6.02814	26.5775	32.6045	26.7549	30.6616	47.9706	32.4126	43.6503	39.2897	41.5401	38.5338	40.1214
Akr1e1	16.1457	14.7856	13.8528	17.2044	16.0982	16.9821	16.3521	18.4591	17.377	20.0455	16.7685	20.6841	14.1173	16.18	15.0676	16.5296	15.9128	17.0633	15.2033	14.3817	15.3772	16.7509	15.1233	15.8905	13.9603	17.3789	19.1465	15.5538	14.3575	18.0773	17.1077	16.7339	7.13276	14.1607	14.803	13.3289	17.4786	12.4996	16.9519	15.1225	15.6253	19.2536	18.5987	19.2574	19.2115	18.8594	16.4666	15.5273	14.9394
Akr7a5	83.1758	87.1786	80.4741	65.3818	68.9157	84.9324	64.8329	83.7697	76.3233	73.2087	64.0656	68.2216	71.758	69.2732	67.2049	68.0131	63.3106	73.084	60.1795	56.1587	70.9643	67.9226	50.8026	68.0675	64.7838	65.2391	67.0941	60.9434	77.6382	79.7218	73.7884	70.2587	20.221	67.0142	64.4569	68.6687	81.7093	53.3367	76.6837	80.9601	75.5572	74.3949	91.8085	89.0757	86.6329	77.49	70.8382	74.3193	65.0369
Akt1	10.8721	13.0429	11.5016	18.546	17.1774	19.5117	21.8632	19.8511	21.6808	20.4925	14.7185	12.8331	16.8338	20.0423	15.7673	15.5384	17.6215	18.6409	16.1455	15.1133	11.3965	13.56	22.8866	16.3434	18.5503	19.9037	18.1819	24.4411	23.275	21.3588	14.032	16.6842	19.339	14.7149	13.9225	12.6656	12.1851	16.4493	13.7095	16.5241	18.1108	19.1995	20.7546	20.5143	18.2212	16.3723	14.1301	21.2935	13.7306
Akt1s1	15.2314	16.6592	15.3029	13.7268	14.3903	14.0725	11.7459	13.9048	14.2887	12.1065	11.7627	12.1089	11.33	13.8599	12.7667	12.6191	13.5689	14.2854	12.7647	9.92763	14.5764	13.4543	10.8316	12.704	12.9607	12.8826	12.4991	11.3557	12.3625	11.0737	11.0618	12.1153	9.33873	11.9211	12.5826	13.7161	15.008	12.9154	13.6132	13.6842	14.1122	15.0784	12.8503	14.7253	13.5524	12.386	10.459	11.911	13.055
Akt2	9.1269	10.9985	11.3031	15.5885	15.2958	16.6105	18.9391	17.4166	18.3764	15.5797	14.8614	12.8826	11.3803	16.3317	15.2501	14.0523	11.6788	14.9807	13.5542	14.5186	8.28155	12.6135	21.3062	14.9723	18.0302	18.4442	17.174	17.0812	18.0563	16.5421	11.9476	15.6444	17.2065	12.7432	14.2012	11.8306	10.6409	13.621	11.004	16.177	17.7738	16.9728	17.4137	18.3033	17.6612	16.3683	16.8196	17.1392	12.4833
Akt3	0.14148	0.143906	0.187881	0.412503	0.391629	0.514675	0.207087	0.473389	0.480941	0.49718	0.290379	0.292168	0.275551	0.495992	0.350468	0.260939	0.394523	0.247954	0.109349	0.235094	0.175499	0.22807	0.353781	0.243311	0.39117	0.428434	0.293329	0.418384	0.489181	0.25781	0.183458	0.159802	0.14582	0.280655	0.381936	0.322617	0.182509	0.10966	0.201598	0.290753	0.267217	0.421108	0.410537	0.391295	0.330301	0.426536	0.179574	0.462163	0.185462
Aktip	1.55768	1.23041	0.991923	1.71266	1.68036	1.66866	1.45197	1.71228	1.56057	1.57569	1.42487	1.6813	1.09529	1.28019	1.21806	1.457	1.42375	1.35014	0.970764	1.43017	1.43118	1.06242	1.59219	1.19665	1.48968	1.75697	1.18891	1.54507	1.76536	1.67841	1.42384	1.35331	0.966955	1.09339	1.31338	1.28508	1.51339	0.968301	1.44369	1.2946	1.28075	1.4445	2.1367	1.96768	1.95717	1.71283	1.24731	1.66785	1.20473
Alad	32.6574	31.6023	27.7435	26.5047	26.3629	29.6097	31.8784	37.3143	30.7493	27.9402	25.0799	27.4411	20.6555	22.2248	22.1936	24.9653	23.5655	25.6794	21.884	21.6275	27.721	24.5782	25.0046	22.3186	27.4113	33.5349	32.084	24.0129	28.0579	26.3635	24.1761	23.4755	9.54669	19.8819	20.4662	21.8079	34.1856	24.3711	29.7513	27.0726	25.7686	27.4694	36.912	40.7882	34.5196	29.8268	27.9342	30.8457	22.9721
Alas1	126.428	100.76	313.378	66.9173	9.06761	28.6469	155.694	131.503	269.676	106.742	78.7337	281.789	52.0009	121.578	43.4144	70.2802	158.26	133.969	118.665	111.086	82.4658	14.9692	11.8309	48.4459	83.486	81.8216	78.4772	222.462	318.636	302.857	45.7349	174.063	80.7978	27.3608	13.1204	27.4474	49.591	209.782	138.003	17.3809	20.5373	22.4076	185.48	172.616	252.757	275.365	216.266	342.205	123.603
Alas2	64.5076	56.7708	55.9782	55.6913	69.9898	54.1336	53.7137	75.9899	75.8631	76.5974	72.233	52.8307	80.2451	63.5291	46.9911	61.6429	59.7778	67.1903	48.8415	45.0992	39.3168	55.6147	52.2997	62.444	60.3817	64.8224	60.6826	56.537	76.0476	69.665	48.3334	61.6878	24.4977	59.5021	52.4441	53.9621	33.2214	35.6895	38.4591	70.8573	72.8659	79.4355	56.5866	85.9604	65.8741	57.4381	81.3713	45.8711	59.924
Alb	38212.6	46708.8	40170.4	44418.6	43694.2	35726.7	40095.9	39668.8	36052.1	43589.8	46727.2	52106.4	46782.1	39275.5	50419.5	44370.4	39627.7	39589.5	37945.3	44061.7	43307.2	41387.6	27318.8	44452.4	49512.3	49670.7	41375.6	42774.6	42814.4	39881.5	52031.9	50141	7707.45	46549.4	50298.5	50873.4	52303.1	20029.7	44461.6	42422.2	38760.2	34474	44303.4	33063.8	42939.6	47614	55998.7	38808.3	52282.7
Albfm1	10.9231	12.2429	13.7181	13.9074	8.81381	10.5607	14.0397	12.9852	14.6937	12.3568	12.0124	14.0529	9.47915	9.2673	9.9572	13.23	10.335	8.61733	10.0953	10.7551	9.2072	10.361	10.7285	11.3217	17.4565	12.8538	12.1769	12.3433	13.3787	12.7199	8.3593	12.142	4.40771	11.2195	9.65231	11.2489	12.9449	11.5356	12.2426	12.1848	9.58774	10.3504	15.5461	12.1649	17.816	12.3266	16.2609	12.535	10.6445
Alcam	6.36491	6.41851	6.873	9.05343	9.28077	7.82161	9.58094	9.03842	8.9705	8.18151	7.48627	7.74993	6.77215	7.81192	6.66502	8.11751	7.16569	7.88777	7.22873	9.28194	6.6838	7.07721	9.75732	8.66865	10.8561	9.73577	9.20269	8.79377	9.75582	8.26327	6.9308	6.56249	6.61815	7.40041	7.11586	7.54217	6.69826	3.75213	5.42789	7.58323	8.49762	7.65836	8.91395	8.65001	7.74913	8.39444	8.62252	7.89735	7.46691
Aldh16a1	25.8252	22.6339	23.1791	27.2384	23.046	23.3019	22.9198	21.9094	22.7272	20.982	20.395	18.3425	24.0599	21.8386	20.3791	21.7425	21.1637	22.5386	23.834	20.7317	25.6569	21.013	25.4452	25.3799	19.5168	17.5319	20.7379	21.5352	22.3677	20.1908	21.9224	20.4934	15.179	20.0856	22.735	22.7212	21.2282	19.1299	21.7388	26.9409	26.2618	25.9463	25.8856	24.4477	20.9754	20.3455	20.278	20.285	20.0512
Aldh18a1	0.272122	0.340967	0.300821	0.600556	0.378349	0.548485	0.431638	0.299228	0.677614	0.576945	0.211666	0.136013	0.501738	0.638016	0.443875	0.416358	0.655748	0.293472	0.12409	0.39927	0.147797	0.113184	1.05036	0.497416	0.326631	0.589871	0.860565	0.412931	0.567533	0.259127	0.241872	0.259062	0.746121	0.896177	0.510575	0.41117	0.141288	0.208034	0.119153	0.31367	0.203061	0.737789	0.510024	0.112657	0.535465	0.601652	0.493016	0.998978	0.141487
Aldh1a1	905.499	799.903	703.504	676.607	675.128	840.915	495.585	770.483	651.191	782.514	671.244	744.735	608.155	662.157	844.821	819.749	733.103	640.81	400.307	420.814	363.351	322.808	272.643	300.488	399.742	442.254	441.398	366.482	407.294	414.323	320.151	344.663	252.664	373.172	452.795	443.586	1039.81	695.239	904.545	729.229	644.391	745.398	763.702	939.356	926.536	770.287	588.658	777.46	710.816
Aldh1a2	0.252642	0.0411624	0.0287501	0.1241	0.253999	0.0381235	0.391135	0.336445	0.0639614	0.144845	0.0776807	0.256923	0.0866231	0.133647	0.185114	0.0891344	0.206042	0.135989	0.0271074	0.0416281	0.0423757	0.014423	0.19121	0.200164	0.0609108	0.317607	0.0949644	0.174652	0.289282	0.345117	0.191778	0.0660242	0.564818	0.303067	0.359391	0.301796	0.11438	0.0867588	0.104116	0.0907445	0.0905657	0.217483	0.21735	0.278281	0.0396197	0.103664	0.095733	0.286423	0.0811334
Aldh1a3	0.0593578	0.0822037	0.0478464	0.264358	0.112722	0.270702	0.0650933	0.170215	0.0596096	0.306795	0.155133	0.0325772	0.156516	0.13345	0.164304	0.0678121	0.338327	0.0271578	0.0631577	0.0554225	0.018806	0.0288035	0.101829	0.0355325	0.129752	0.14377	0.00903093	0.232527	0.35433	0.314828	0.0547133	0.105483	0.105278	0.0263149	0.0659978	0.117193	0.076141	0.0866313	0.0519815	0.00862963	0.068901	0.0814361	0.212775	0.114677	0.0527486	0.241527	0.151354	0.246279	0.17103
Aldh1a7	113.857	111.8	83.1006	138.463	105.938	164.355	102.376	106.329	116.55	95.4987	100.527	126.285	143.55	90.9493	103.12	105.224	115.865	92.9467	83.581	63.5932	84.1093	79.922	66.9942	72.2582	87.0657	93.9527	91.7251	63.4313	82.9921	80.4523	64.6613	71.5467	68.3572	103.834	115.661	89.0706	153.683	99.2598	102.884	100.173	99.6481	104.467	97.5169	116.496	110.774	138.738	147.088	125.941	76.2683
Aldh1b1	19.3077	19.5937	15.8484	22.7626	26.1047	24.3087	27.252	23.4668	23.1241	27.2087	28.9805	22.1518	49.1808	18.6252	22.7816	23.8569	16.4274	16.7448	25.6602	22.0126	22.0189	19.8021	16.6866	20.526	28.1315	25.6638	30.1138	18.4321	28.132	24.7022	27.8338	22.1296	9.25454	17.521	23.6452	18.5633	25.1481	7.32387	16.166	23.4846	13.7042	16.8708	23.539	19.1581	16.2877	26.393	62.894	17.9463	17.3286
Aldh1l1	292.807	270.86	298.396	308.726	334.385	331.027	354.291	374.426	342.655	399.128	464.965	380.6	504.584	388.359	452.38	347.384	312.579	350.469	323.296	309.04	269.114	341.521	358.445	371.381	295.578	250.182	322.821	386.062	556.127	525.968	433.198	412.881	313.627	379.694	387.473	338.369	229.518	252.037	238.075	391.288	375.519	344.713	358.257	320.034	348.764	381.041	464.871	369.465	339.522
Aldh1l2	0.00729452	0.00336736	0.00352793	0.054822	0.0207788	0.0374251	0.0689945	0.0198169	0.0282554	0.0323162	0.0540158	0.0270231	0.0546661	0.00327996	0.0454307	0.0500008	0.0202267	0.0133498	0.0332635	0.0102164	0	0.0247778	0.0594405	0.0294746	0.035877	0.024943	0.036624	0.0461603	0.00851946	0.0533287	0.0907707	0.0842591	0.0194065	0.00970158	0.0486631	0.052464	0.00311901	0.00354873	0.0255522	0.0222705	0.0381028	0.00333591	0.0125511	0.0227653	0.0129646	0.0286214	0.0352422	0.0849385	0.0331863
Aldh2	632.617	654.135	605.175	564.367	543.436	630.307	502.472	584.796	524.267	550.58	543.459	608.472	566.828	593.174	670.974	585.911	552.508	577.02	466.089	446.476	498.688	516.532	429.863	507.146	460.417	403.387	437.14	504.025	571.953	523.417	527.704	515.632	246.511	516.376	585.84	576.323	719.543	458.98	670.43	594.729	560.304	549.188	611.592	646.803	620.15	618.497	578.461	603.722	587.051
Aldh3a1	0	0	0.0180907	0	0	0.031985	0	0	0.0643952	0.0331425	0	0	0.0155733	0	0	0	0	0	0	0	0.0711051	0	0	0	0	0	0	0.0169073	0	0.0643439	0	0	0.11373	0	0	0	0	0.0181973	0	0	0	0.0684243	0.01609	0	0	0.0163073	0.0150597	0.030038	0
Aldh3a2	52.1699	62.9278	45.6204	59.5026	48.8396	84.1473	29.6381	67.0476	51.0698	55.5182	56.9562	81.6623	38.99	47.4871	63.0331	57.5543	38.4777	42.0228	17.9348	19.0182	12.9745	16.5787	10.2627	13.3627	26.8243	36.5407	26.4535	27.6861	33.1149	25.0386	13.1638	19.928	3.70108	20.0493	36.7181	32.5785	91.583	28.0955	79.3143	51.7347	37.8403	44.4245	71.8795	85.9838	89.2987	88.5494	89.1705	68.5661	46.3294
Aldh3b1	0.826165	0.80763	0.611102	2.50256	1.4151	2.72884	1.50555	1.76033	2.20316	2.16734	0.550385	0.960187	1.64564	1.61704	1.19723	1.54067	1.75182	0.889396	0.531864	0.922645	0.66207	0.51881	1.98698	1.09093	1.3279	1.45405	1.55272	1.84519	1.61447	0.933505	0.955634	0.532568	1.66231	1.49377	0.918583	0.82242	1.1221	0.520135	1.67398	1.03154	1.55131	1.92614	1.6445	1.31446	1.03648	1.52546	0.756553	3.04405	0.589587
Aldh3b2	0	0	0	0	0	0.0133135	0	0	0	0	0.0135639	0	0.0129645	0.0140017	0	0	0	0	0	0	0	0.0151104	0	0	0	0.0133098	0	0.0140751	0.0121228	0.0267827	0.0287027	0	0.0118348	0.0138049	0.0129835	0	0	0	0	0	0	0	0	0	0	0.0950293	0	0.0125031	0
Aldh3b3	0.0615381	0	0.0148812	0.012847	0.0438236	0.144708	0	0.0278632	0	0	0	0.0126652	0.115294	0	0.0383263	0.0131818	0.142198	0	0	0	0.0146226	0	0.0131961	0	0	0	0	0	0.071872	0	0	0	0	0	0	0	0.118407	0.0149689	0.0538909	0.0805195	0	0.0703562	0	0	0	0.268284	0.0123879	0.0370634	0
Aldh4a1	51.2201	54.049	52.2489	72.7114	77.3736	78.5671	82.1862	88.1236	72.5073	86.7076	86.348	77.9572	66.9697	79.8875	85.113	76.3929	56.6429	67.3889	46.5121	57.2026	34.9752	49.388	56.8467	59.3548	74.3922	67.4321	73.9671	77.9117	94.0516	82.4227	51.7567	62.1126	33.1911	46.9478	64.3216	55.1436	58.0596	39.115	58.8116	76.8101	69.3558	73.561	89.5282	86.2533	93.9167	87.0964	101.304	82.7418	65.1956
Aldh5a1	8.05358	7.91295	6.72022	8.54844	7.95162	9.19167	7.72254	9.56935	7.33626	8.72672	8.44266	7.78103	7.19646	7.28992	9.0575	8.77535	6.95703	7.64112	6.80786	6.50481	5.20629	6.43592	5.61427	6.86175	7.94404	7.49044	6.66997	7.05111	8.53734	7.67634	6.16559	6.95172	3.17367	6.3044	7.84582	7.07786	8.96311	5.37619	6.91441	7.91894	7.44898	8.13248	10.5082	10.3321	10.5396	8.58356	10.9341	6.91726	7.75487
Aldh6a1	113.519	120.715	99.9975	133.895	139.933	145.848	97.8441	139.188	134.127	143.745	137.67	141.033	138.952	132.93	158.446	147.925	120.607	142.146	91.5866	101.433	74.6447	95.74	96.5721	98.4716	115.504	100.815	106.79	111.093	119.099	125.012	98.8424	107.906	68.5849	88.8876	110.381	104.862	121.851	75.3215	129.36	132.064	131.702	137.076	161.669	153.773	157.705	143.68	154.412	133.077	125.7
Aldh7a1	156.681	170.71	164.272	173.329	173.009	195.818	126.945	180.144	185.947	174.975	176.236	168.158	185.334	179.56	182.915	183.858	163.319	176.518	132.411	139.125	108.435	143.966	121.06	142.142	134.031	125.309	130.288	140.577	169.083	158.832	138.712	148.563	66.5717	133.793	151.302	139.045	161.502	123.14	160.91	193.739	186.151	190.723	189.537	187.37	174.669	180.368	175.707	166.237	163.838
Aldh8a1	164.66	158.297	150.131	170.569	192.496	196.75	160.016	192.659	179.852	166.709	178.404	168.069	161.616	164.387	166.842	158.397	161.926	175.874	143.482	155.354	138.654	160.08	153.473	164.082	167.561	166.176	154.064	148.312	161.529	158.06	149.356	149.852	71.5712	157.674	170.745	161.564	169.956	134.626	158.832	187.833	177.773	178.771	196.634	192.809	181.438	167.01	169.898	162.127	171.306
Aldh9a1	94.0699	96.7095	97.5443	109.93	103.659	104.473	95.8246	105.942	94.9026	93.155	83.0989	98.2767	68.8316	86.5638	88.351	87.1912	83.6434	92.1271	81.0846	76.4026	73.259	91.809	77.6827	95.7559	94.3094	98.2407	96.5119	76.3969	94.5888	93.8458	56.5633	63.3235	34.4963	74.6904	80.6512	79.5074	102.802	79.8114	107.952	108.185	105.822	105.251	107.295	106.227	104.456	96.0704	98.3509	90.53	87.124
Aldoa	41.7344	34.6971	39.1047	40.3437	39.1724	44.0064	33.107	37.3196	40.2989	37.9948	28.2362	30.9025	46.9761	32.3602	32.8839	32.4244	40.9235	34.4155	31.5332	31.1848	34.6848	46.3661	34.5273	35.3749	32.4608	36.0493	33.9222	40.1306	48.8896	42.7148	38.9105	34.9279	26.0938	38.7936	37.5631	40.0317	44.4694	28.1733	38.5955	35.3282	38.4064	38.4772	40.6767	41.3312	34.1452	40.1499	32.7635	41.2577	27.179
Aldoart1	0.04919	0	0	0.0547686	0.0155689	0.0140207	0	0	0	0	0.0428531	0.0134984	0.0136532	0.0294909	0.0272319	0	0	0	0	0	0.0155846	0	0	0	0	0	0	0.0444683	0.0255335	0	0.0453411	0.0291382	0.0249269	0	0	0	0	0	0.0143591	0	0	0	0	0.0146206	0	0.0428902	0	0.0395018	0
Aldoart2	0	0.0183593	0	0	0	0	0	0	0	0.0528576	0.103942	0.114593	0.198698	0.250359	0.0990776	0	0	0.0545885	0.0906785	0	0.0567013	0	0	0	0	0	0	0.0719062	0.0928984	0.0513097	0.201623	0.282702	0.166268	0	0	0	0	0	0.1219	0	0	0	0	0.106388	0.088356	0.398788	0	0.207595	0
Aldob	2365.44	2204.09	1817.46	2051.68	1837.97	2464.41	2393.17	1731.78	1780.96	1872.46	2348.97	2716.37	2451.42	2163.83	2509.7	2630.13	1924.02	2126.56	2141.42	1838.4	2684.22	2150.99	1546.64	1870.13	2045.5	2354.83	2253.55	1756.37	2576.63	2351.39	4948.24	4301.5	962.686	4331.71	4810.63	3682.35	2498.45	1569.82	2011.77	2339.83	2193.35	2191.42	2308.49	2382.49	2108.53	3377.26	2962.14	2412.24	2031.18
Aldoc	2.16655	2.02191	2.74136	4.17581	4.31451	4.42624	4.6619	5.56767	5.2117	4.35813	6.27448	5.58217	3.53983	6.04522	5.34874	2.84975	3.69113	2.8291	2.92651	5.23771	3.16122	2.6823	3.06379	4.364	3.85915	5.46617	5.55913	5.50521	7.53185	8.88406	5.82917	3.69405	2.99102	3.74851	3.70126	3.28989	2.54379	1.25342	2.52292	2.67648	3.25235	2.99919	6.10555	2.99701	4.87054	7.24998	4.02662	5.98128	4.28366
Alg1	8.33401	9.157	9.27719	7.96589	6.96499	7.77423	7.3643	7.59372	8.19644	8.3607	7.87541	8.23591	8.51675	7.49474	7.47828	9.07349	10.0426	8.35087	9.54803	7.33131	9.23053	9.62562	7.96085	8.22544	8.68063	6.94774	8.17369	8.09441	8.75479	7.79004	7.66604	8.44548	7.21178	9.93903	8.6297	10.0095	8.59946	8.51095	9.13803	7.13457	8.61956	8.80377	6.97724	7.98399	9.13516	8.01735	7.59808	7.81262	7.53607
Alg10b	0.613879	1.19188	0.873226	4.25176	6.47177	5.01767	5.20489	4.74153	5.19089	4.39136	4.69519	1.63502	2.96927	5.1309	5.45004	4.98138	2.57834	4.4443	2.2971	3.9954	0.454767	1.20907	5.41269	3.12085	4.7583	5.69538	4.18643	4.48859	4.1823	3.35431	2.16353	2.71926	4.1447	2.26524	4.53193	2.38327	0.988174	0.931076	0.814296	3.8429	5.41504	5.89549	5.39775	5.15989	5.04612	5.42343	5.11027	4.502	2.5464
Alg11	4.1877	4.33294	4.61574	4.51097	4.81766	4.93353	4.27022	5.02854	3.59903	5.10625	4.55741	4.05268	4.82607	4.99376	5.29255	5.08972	5.18108	4.78696	4.24426	3.73233	4.37332	3.87945	4.56601	3.86042	4.51423	3.96143	3.59511	4.54524	4.69671	4.62364	5.11242	5.90217	4.2758	5.16217	4.80028	5.31511	4.57469	4.34279	4.68472	4.96981	4.7543	4.89283	4.31422	4.21986	4.62553	4.70444	4.32337	4.28006	4.67039
Alg12	2.00191	2.21794	2.48395	2.12134	1.78287	2.79795	4.71243	2.22543	2.70959	2.10407	1.9966	1.15932	1.74743	2.94258	1.88024	1.60882	2.64153	1.8824	3.41231	2.83602	3.37248	3.0282	2.93691	3.23562	2.33138	3.05682	1.38636	2.85816	2.14997	2.42244	5.71398	4.87018	6.90535	2.52173	2.50984	2.40653	2.36133	9.06749	3.15565	2.90242	3.04093	2.75285	1.79353	2.33905	2.01212	2.4317	2.16784	2.10655	2.48734
Alg13	1.25147	1.9699	1.25021	1.71319	1.71425	1.85956	1.56925	1.35622	1.60702	1.03614	1.12599	1.13159	0.939574	0.867141	1.34588	1.5469	0.872278	2.0275	1.08522	1.58992	0.818988	1.2942	2.0941	1.17898	1.98444	1.49074	2.20992	1.52082	1.58142	1.9763	1.30483	0.747394	1.4191	2.00095	1.21468	1.00685	1.12284	0.978118	1.11392	1.96855	1.17881	1.7451	1.99445	2.19522	1.51322	1.87828	1.6685	2.30652	1.56805
Alg14	7.53173	7.8358	7.76277	6.34261	7.7714	8.85038	4.72782	5.58035	6.1679	4.02098	5.42395	5.44012	6.48368	5.92838	5.89739	6.76715	6.68186	6.86281	6.76739	4.89145	5.81171	7.6032	7.22522	7.42061	5.44299	5.02288	5.04393	6.24736	5.30642	5.65626	5.32789	4.96612	4.26048	6.7204	6.50642	6.26516	6.27747	6.16627	7.86473	6.83383	7.30555	7.61699	6.23303	6.26153	4.81112	6.53937	4.8851	5.767	5.28832
Alg2	3.83267	3.87409	5.89115	3.87186	3.315	3.67283	5.27187	4.01924	3.96269	4.40101	2.68649	2.83787	4.05343	3.209	3.41132	3.59532	3.8377	3.48695	5.7253	4.1133	3.54863	2.42631	3.34416	3.13487	3.20492	3.45526	2.49333	4.63961	4.01321	4.33843	4.85249	4.981	8.13711	3.15412	3.42565	2.84228	4.68089	10.5123	4.48483	3.58341	2.88601	3.42491	4.02685	5.20482	4.55101	3.03452	3.46748	2.90092	3.0464
Alg3	9.17617	7.11386	6.91104	5.94682	5.27653	5.37076	7.89279	6.36433	6.21039	6.04095	5.37005	6.63155	4.99667	6.63527	5.00242	6.94207	8.02823	6.98657	6.45228	5.25405	8.3888	7.56856	5.82806	7.06542	6.22043	5.82834	6.26646	5.40359	5.07221	5.60298	6.15532	7.88369	6.03434	6.81113	6.69793	6.22337	7.36793	9.01914	4.98919	7.06747	6.82995	5.93693	4.74062	6.14185	4.97982	5.88367	6.22317	6.07511	5.545
Alg5	12.3399	12.4966	11.1228	11.9119	8.94643	12.475	9.64923	11.2296	10.8748	10.3681	11.4298	13.3448	12.5867	10.6599	11.2147	11.2155	11.3307	11.0599	10.284	9.82852	12.8168	10.5502	9.86329	11.1803	11.6434	10.826	10.904	10.7249	10.7598	10.3869	10.7113	10.7754	6.49193	11.1568	10.4085	9.99559	13.4551	11.2672	11.8889	10.8171	10.981	11.1104	11.8276	11.8072	9.93955	11.7489	11.6332	11.8214	10.638
Alg6	1.68796	1.18189	1.3807	2.02445	2.37723	2.27646	2.30141	2.55442	2.35985	2.8306	2.34887	2.44346	1.63193	1.63004	2.1731	1.98015	1.96853	1.76227	2.40732	1.84049	1.2921	1.13243	2.07947	1.97341	2.47945	2.92467	2.04761	2.32475	2.68148	2.49438	1.50368	1.84206	1.11944	1.80802	2.135	1.42826	1.71475	1.34475	1.64686	1.87757	2.68259	2.05159	2.76789	2.69709	2.53694	2.48919	2.70924	1.76489	1.88634
Alg8	2.87386	2.87054	2.32465	2.49807	2.52132	2.54365	3.31742	2.51113	2.21336	2.75483	1.8155	2.37971	2.32304	2.28217	2.16318	2.37598	3.01355	2.69125	3.66327	3.42085	4.05734	3.18054	4.10843	3.60666	3.07214	3.69228	3.58997	2.33972	2.23763	2.24051	4.10516	3.65857	3.83241	3.27828	3.09723	2.3606	2.01209	4.34967	2.85524	2.77074	2.97012	2.3211	1.87961	2.99714	1.34414	2.19807	2.16523	2.87467	2.12557
Alg9	4.61065	3.65092	4.24006	3.86421	3.89057	4.37421	3.96512	3.73332	3.98323	3.63048	3.7235	3.42857	3.57999	4.16147	3.91955	3.65494	4.26158	4.09582	4.23567	2.9145	3.77453	3.77243	4.23625	4.36665	3.80015	3.68251	3.70199	3.87144	3.47857	3.43009	3.69926	3.90985	4.09302	3.73744	4.06933	3.97248	5.1948	4.72349	4.05243	4.21269	3.77223	3.27053	3.82906	4.26126	3.61129	3.14717	4.11908	3.5404	4.14162
Alk	0	0	0	0.00317365	0.00360865	0	0	0	0.00654281	0	0	0	0	0	0.00946794	0.00325637	0.00702555	0	0	0.00354855	0	0	0.0032599	0	0.00311537	0.00324889	0.00693871	0	0.00295915	0.00980639	0	0	0	0.00336974	0.00633848	0	0	0	0	0.00663038	0.00330866	0.00347609	0	0.00338884	0.00337735	0.0132551	0.0275423	0	0.00345807
Alkal1	0	0	0	0	0	0	0	0	0	0	0	0	0	0	0	0	0	0	0	0	0	0	0	0	0	0	0	0	0	0	0	0	0	0	0	0	0	0	0	0	0	0	0	0	0	0	0	0	0
Alkal2	0	0	0	0	0	0	0	0	0	0	0	0	0.0185662	0	0	0	0	0	0	0	0	0	0	0	0	0	0	0	0	0	0	0	0	0	0	0	0	0	0	0	0	0	0	0	0	0	0	0	0
Alkbh1	2.01979	1.59384	1.80342	1.0956	0.819584	0.95951	1.41985	1.235	1.23336	1.54488	0.857238	0.81007	1.3081	1.42827	0.602091	1.37561	1.81901	0.758246	1.03912	0.61251	1.37829	1.2398	1.5696	1.24008	0.891517	1.37245	0.977055	1.13925	1.14252	1.64812	1.0184	1.65662	2.0208	1.56126	1.54034	0.891039	1.56487	2.1332	1.37573	1.3101	1.5029	0.978951	1.03962	1.75483	0.981826	1.23429	1.12596	1.62199	0.644016
Alkbh2	3.0917	3.63581	2.72323	2.5529	3.28002	1.69847	2.52862	2.69023	2.46799	1.56098	1.62507	1.83426	2.05664	2.22117	1.73549	2.10147	2.13923	2.46556	1.76426	1.98362	2.10132	2.79936	2.2519	3.07078	1.58573	2.76108	2.39659	2.6544	2.24587	2.55516	1.36917	1.44261	3.19031	1.69989	0.878591	2.13375	2.92455	4.40303	2.04197	2.87768	4.54109	2.22747	2.30319	2.18696	1.68838	2.04816	1.98882	1.59508	2.6874
Alkbh3	1.87851	1.54193	1.35284	1.63279	1.12749	1.5852	1.3939	1.85259	1.52256	1.44089	1.37372	1.51712	1.2742	1.01854	1.04527	1.33229	1.61716	1.734	1.50314	1.15225	1.32933	1.45316	1.42782	1.58334	1.56234	1.61524	1.31679	1.2346	1.7808	1.58975	1.05661	0.923506	0.850484	1.45648	1.37668	1.43403	1.70728	1.44887	1.58504	1.39941	1.54706	1.65294	1.6798	2.0565	1.82776	1.63076	1.4265	1.63406	1.18525
Alkbh4	1.32378	1.65868	1.60058	1.03963	0.837965	0.875918	1.011	1.39855	1.18017	1.15896	1.5102	1.19358	1.43034	1.1196	1.12545	1.57983	2.14122	1.73047	0.905477	0.721007	0.973616	1.43768	0.959744	1.21695	1.25307	1.14511	0.877549	1.36767	1.50926	1.61297	1.10399	1.42828	0.706756	1.14579	0.933053	1.22679	1.9137	0.96601	1.46289	1.30594	1.6738	1.94588	1.32867	1.3209	0.952308	1.5115	0.862897	1.63254	0.831677
Alkbh5	7.34348	7.81623	6.40099	11.5463	12.3707	12.1672	10.201	10.4427	11.2386	10.3661	9.4332	7.80621	9.57904	11.4753	10.4247	10.9333	8.8573	11.9728	8.85171	9.69834	6.3216	8.41677	11.4194	8.94059	9.78246	8.93188	8.16157	11.379	10.7572	10.7253	8.70432	9.28878	14.1819	8.11044	9.12735	8.96374	7.92268	8.28069	8.62183	12.3633	12.4556	12.9786	11.3237	11.3931	11.4388	10.4006	10.086	10.2068	8.98867
Alkbh6	6.97842	7.0017	6.50902	8.6816	6.59232	8.82905	10.2199	9.41458	8.33608	6.87719	7.28911	6.30183	9.57597	6.56383	5.58798	6.1623	6.45008	7.16756	6.85149	5.21927	9.06933	6.87626	9.83375	12.1166	9.80637	8.12653	9.91305	10.3963	11.1997	10.7793	8.69686	7.52931	7.0365	8.90235	7.27411	6.38679	5.99815	6.75525	6.73483	5.93199	6.47823	6.64324	8.51531	5.6828	7.84669	8.59928	6.79461	7.60541	4.72983
Alkbh7	9.88955	12.6703	11.1256	9.48511	9.86661	9.3757	7.16133	7.81991	8.91368	8.12757	7.05475	9.20341	9.18961	8.21694	7.8553	8.96481	9.07457	9.93476	10.3919	7.52763	9.74031	8.72849	9.22042	12.2583	8.37105	9.31181	8.40634	5.53907	7.50488	7.36564	7.76159	7.8958	4.60295	7.8155	9.32255	10.5813	9.37646	7.28651	11.5475	8.65791	10.6685	9.96298	8.01485	8.14734	7.89683	6.15481	7.38622	5.84122	8.31379
Alkbh8	0.570758	0.705135	0.679182	0.86065	0.842157	0.972594	0.715966	0.881257	0.777591	1.08056	1.04812	0.713257	0.82743	0.841927	0.801303	1.01326	1.09304	0.90177	0.726508	0.617265	0.499558	0.625655	0.91574	0.836955	0.7607	0.628323	0.712192	0.634756	0.693779	0.702806	0.78347	0.602002	0.780296	0.826451	0.845759	0.444726	0.930535	0.6712	0.568153	0.956344	0.983057	1.20181	0.876079	0.838457	0.95968	0.580007	0.836513	0.781493	0.750974
Allc	0.0447122	0.0825618	0	0	0	0	0	0	0	0.217893	0.136333	0.110427	0.16754	0.301572	0.278471	0	0	0.0409142	0.0815564	0	0.0212489	0	0	0	0	0	0	0.0202102	0.121848	0.0961417	0.412137	0.2781	0.30588	0	0	0	0	0.0217522	0.039156	0	0	0	0	0.159476	0.119201	0.136451	0	0.359059	0
Alms1	0.100256	0.111075	0.103441	0.0893009	0.114234	0.140023	0.101698	0.175523	0.143831	0.180623	0.116454	0.115549	0.13357	0.153272	0.127655	0.0887651	0.172976	0.128436	0.0761959	0.134174	0.149289	0.100542	0.166257	0.144036	0.126013	0.165695	0.0945709	0.0966748	0.223775	0.117847	0.126296	0.163316	0.124471	0.174822	0.211795	0.0933146	0.142893	0.113806	0.11999	0.166161	0.174562	0.174226	0.149502	0.184752	0.115821	0.221455	0.17222	0.225429	0.103386
Alox12	0.0776787	0.0512267	0.085871	0.129732	0.347712	0.237224	0.109523	0.200979	0.343873	0.216312	0.0773391	0.164438	0.277207	0.279424	0.05529	0.0950811	0.102568	0.182778	0.0101206	0.124335	0.0949261	0.0861572	0.523514	0.0896779	0.345665	0.284589	0.15195	0.150476	0.388813	0.0286332	0.276174	0.0690206	0.15183	0.177105	0.111045	0.00938966	0.0569384	0	0	0.0580792	0.270502	0.375538	0.162296	0.197898	0.0295841	0.0967576	0.089355	0.436656	0.0302912
Alox12b	0	0	0	0	0	0	0	0	0	0	0	0	0	0	0	0	0	0	0	0	0	0	0	0	0.0117513	0	0	0	0	0	0	0	0	0	0	0	0	0	0	0	0	0	0	0	0	0	0	0	0
Alox12e	0.0138632	0	0.0134096	0	0	0	0.0114021	0.0125539	0.0119331	0	0.0483091	0.0114127	0	0.0498684	0	0	0	0	0.101147	0	0.0131766	0.0134543	0	0	0	0.011851	0	0	0.0431765	0	0.102228	0	0	0.0491674	0.0115605	0.0117303	0	0	0	0	0	0	0.0119266	0	0	0	0	0.0111328	0.0504562
Alox15	0	0.0365672	0.00212838	0.0146995	0.0104465	0.00940767	0	0.00797029	0.00189404	0	0.00191691	0.00724576	0	0.00593637	0.0127905	0.00188533	0.0101689	0.00201347	0.0100339	0	0	0	0.0188738	0	0	0.00752402	0.00200865	0.00994582	0.0154193	0.00567759	0.00811283	0.00195512	0.00167255	0.00195097	0.00183489	0.00930921	0	0	0.00385388	0	0	0.0100627	0.00946502	0	0.00195538	0	0	0	0
Alox5	0	0	0.010468	0	0	0.0462697	0.0178017	0	0.130416	0	0	0	0.108137	0.00973228	0	0	0.0100028	0.0396114	0	0.0202093	0.0617167	0.0105029	0.0464135	0.0194349	0	0	0.0197583	0.00978331	0.0168526	0	0	0	0.0329044	0	0	0.0091571	0.0555282	0.0105298	0.00947728	0	0	0.0098983	0	0.0192997	0.00961714	0.00943612	0.00871419	0	0
Alox5ap	1.09499	0.888414	2.43928	5.51397	3.21364	5.67466	4.83046	3.51559	5.14114	4.52761	1.44534	3.14137	3.14977	3.84935	2.97585	3.09893	4.47771	2.45939	1.75519	2.54049	1.70305	2.02877	7.54228	2.02602	3.26395	4.45336	3.87714	6.29924	7.98321	2.91099	2.14096	1.85743	7.18823	2.589	2.98835	3.20071	1.84441	1.61425	3.63226	3.4733	3.20647	4.88618	4.42467	2.86996	4.39354	4.68696	0.480931	8.84653	1.4492
Alox8	0	0	0	0	0.0390436	0	0	0.00930902	0	0.00910837	0	0	0	0.0369785	0.00853648	0	0	0	0	0	0	0	0.00881757	0	0	0.00878779	0	0	0.0480244	0	0	0	0	0	0	0	0	0.0100021	0	0.00896711	0	0	0.00884385	0	0	0	0	0	0
Aloxe3	0	0.0119293	0	0.064738	0.0490743	0	0	0.0117006	0.011122	0.0228968	0.0450254	0	0.129108	0.0116197	0.0107296	0	0.0238853	0.0472933	0	0.0241285	0.0859665	0	0.0221658	0	0.0105916	0.0662729	0	0.0350418	0.0402417	0	0.0476395	0	0	0	0.0323241	0	0	0	0.0113152	0	0.0449947	0.0118179	0.0444638	0.0691276	0.0688933	0	0.0104042	0.0415042	0.0235133
Alpi	0	0	0	0	0	0	0	0	0	0	0	0	0	0	0	0	0	0	0	0	0	0	0	0	0	0	0	0	0	0	0	0	0	0	0	0	0	0	0	0	0	0	0	0	0	0	0	0	0.0130998
Alpk1	0.182431	0.165128	0.266423	0.232991	0.190204	0.302815	0.750219	0.366036	0.508047	0.586345	0.296045	0.217915	0.235307	0.276649	0.196049	0.205349	0.244663	0.144022	0.130494	0.207075	0.169995	0.246482	0.662741	0.11563	0.287357	0.455625	0.300415	0.682314	0.437272	0.369194	0.214317	0.187524	7.30053	0.269589	0.247582	0.163444	0.152949	1.25644	0.175423	0.202818	0.140136	0.160314	0.338513	0.309391	0.247945	0.392989	0.282273	0.249912	0.185522
Alpk2	0.0371266	0	0	0	0	0.0238101	0	0	0	0	0	0	0	0	0.00385378	0	0	0	0	0.0086663	0	0	0	0	0	0.0317379	0	0.0167814	0	0.0159662	0	0.00412356	0	0	0	0	0	0	0	0	0.00404021	0	0	0	0	0	0	0	0
Alpk3	0	0	0	0	0	0.0223582	0	0	0.00450136	0	0	0	0	0.00940556	0	0	0.00483348	0	0	0.0292962	0	0	0.0179421	0	0	0.00447038	0.00477373	0	0	0.00449777	0	0	0	0	0.00436079	0	0.004472	0	0	0	0	0.028698	0	0.0186518	0.0185885	0.027358	0.00421082	0	0
Alpl	1.64637	2.49418	2.07641	2.93192	2.09873	2.26337	3.65828	2.8088	2.95176	4.04581	2.81308	2.62086	4.44596	3.81186	2.48506	2.06531	2.43812	2.48035	2.68779	3.39717	3.60515	3.38983	1.67745	2.61359	2.49036	3.92675	3.14698	4.01275	5.17006	3.05894	5.70967	5.62516	3.28416	2.7179	2.92785	1.92413	3.02586	2.31876	3.35353	2.57868	2.77949	2.17139	2.9345	3.15505	2.6917	3.24379	4.33596	2.38856	3.96438
Alppl2	0	0	0	0	0	0	0.0130964	0	0	0	0	0	0	0	0	0	0	0	0	0	0	0	0	0	0	0	0	0	0.0123982	0	0	0	0	0	0	0	0	0	0	0	0	0	0	0	0	0	0	0.0127871	0
Als2	4.67066	6.27192	6.18718	10.1638	9.77305	9.23862	8.63054	7.12142	7.77333	6.23089	6.50118	6.98175	7.94952	13.2243	7.62213	9.15077	9.53108	12.3537	9.10366	10.0388	3.87589	7.9059	10.0915	9.92454	8.10405	7.5809	6.93448	6.44802	6.83409	5.84283	9.91034	14.4594	6.53001	14.3651	11.1504	9.80129	4.75051	6.32599	6.94547	9.05335	11.9114	14.6479	7.50998	7.78382	8.16102	8.61183	8.65356	11.1947	7.49046
Als2cl	4.53394	5.05543	4.81993	4.32251	4.23399	3.7543	3.48282	2.56963	2.69486	2.90104	3.48805	3.37313	5.30727	4.1727	4.27255	3.62295	4.61724	4.27436	3.48661	2.79506	4.06042	3.31075	3.4343	3.46074	2.79127	3.06018	2.92055	2.6498	2.42307	2.18314	2.93175	4.11725	1.45533	3.19613	3.79125	3.47755	4.44259	4.24762	4.8389	2.71461	4.47381	3.55368	2.08711	3.35326	3.1978	3.21374	3.91196	2.96485	4.53398
Alx1	0	0	0	0.00922097	0	0	0	0	0.009505	0.0195679	0.0096198	0	0	0.00993032	0.00916964	0	0	0	0	0	0	0	0	0	0	0	0	0.00998238	0	0	0	0.00981155	0.016787	0	0	0	0	0	0	0	0	0	0	0	0.00981282	0.00962813	0	0.00886748	0
Alx3	0	0	0	0	0	0	0	0	0	0	0	0	0	0	0	0	0	0	0	0	0	0	0	0	0	0	0	0	0	0	0	0	0	0	0	0	0	0	0	0.089253	0	0	0	0	0	0	0	0	0
Alx4	0	0	0	0	0	0	0	0.00585594	0	0	0	0	0	0	0	0	0	0	0	0	0	0	0	0.00580655	0.00530087	0	0	0	0	0	0	0	0.00491543	0	0	0	0	0	0	0	0	0	0	0	0	0	0	0	0
Alyref	7.99538	8.64409	9.54503	10.5237	10.3011	13.8007	11.5874	10.7931	9.33837	8.24298	9.14043	8.6375	8.58806	7.40404	8.91016	8.58237	9.89002	8.40413	8.99966	7.54856	6.1586	7.32687	12.1609	9.87478	8.89298	13.619	10.3104	9.67303	10.391	10.5324	11.2053	13.601	11.1834	8.85483	11.8475	9.35568	9.45539	11.7703	10.3335	9.59299	8.77193	12.3693	10.305	10.6807	10.2219	12.2323	9.2861	10.5499	7.16678
Alyref2	4.09672	3.85553	1.7896	4.01691	2.96135	3.50309	3.17378	2.82425	2.88935	2.50577	2.76307	2.71983	3.32323	2.6621	4.38961	3.53281	2.85824	3.74873	3.49522	1.20923	2.33629	2.35988	3.35528	5.43474	3.14152	1.87532	3.86039	3.05836	3.00456	3.02344	3.41073	2.60678	3.39526	3.32772	2.42443	3.60061	2.50887	3.18884	2.77752	3.98856	4.48692	4.35136	3.47897	3.88863	2.25481	3.18028	1.74515	2.78045	3.27066
Amacr	112.259	122.69	119.804	96.7348	102.767	104.35	89.0516	130.878	107.16	100.838	86.0876	89.8856	67.4017	101.831	76.038	101.145	103.878	107.593	104.045	98.4822	115.102	127.096	87.5072	114.411	84.5834	104.411	99.4776	101.369	100.332	94.7299	78.7938	71.5087	39.4019	88.4068	71.0361	97.2302	108.438	82.5954	121.61	93.2078	103.951	93.5043	114.945	140.819	121.954	94.6471	93.0395	79.4403	92.6918
Ambn	0	0	0	0	0	0	0	0	0	0	0	0	0	0	0	0	0	0	0	0	0	0	0	0	0	0	0	0	0	0	0	0	0	0	0	0	0	0	0	0	0	0	0	0	0	0	0	0	0
Ambp	2320.48	2052.23	2155.12	1668.59	1861.02	1733.32	2059.17	1663.64	1912.25	1822.09	1852.66	1832.66	2486.91	1921.06	2006.95	1878.91	1996.08	1935.68	3046.16	2483.15	2922.81	2319.26	2422.11	2095.56	1923.25	1711.76	2052.62	1875.49	1876.92	1904.81	2270.29	2176.12	4541.14	2370.77	1926.94	2058.43	1986.3	3437.36	1940.49	1977.16	1736.73	1600.63	1575.58	1571.98	1524.13	1475.23	1673.61	1617.4	1917.95
Ambra1	3.91512	3.6455	4.29756	5.23876	5.25267	3.86197	4.69272	4.41054	5.21035	4.70617	4.53409	4.19111	4.45058	4.78259	5.01542	4.89445	4.31651	4.38954	4.31402	4.25442	3.264	3.50138	4.69919	4.28936	4.02534	4.3692	4.01919	4.46943	4.96792	4.82694	3.82432	4.08425	4.63153	4.38363	4.0058	4.04203	4.54789	3.94586	4.09559	4.63319	4.19364	4.9375	5.01208	4.90293	5.46815	4.43898	5.2345	4.25462	3.51372
Amd1	5.60416	5.91047	6.14155	9.5261	6.50707	6.69458	8.11367	8.95236	11.834	8.89887	8.44786	6.63525	6.73756	8.0599	6.42286	6.53724	8.63312	9.38235	5.08236	4.99745	5.39642	4.79721	6.94042	5.78598	8.21562	9.43796	7.93243	10.3412	10.5574	11.3191	6.93592	10.0243	6.07864	4.62467	4.33199	4.57323	4.71171	4.207	4.39308	7.37854	7.21781	8.00541	11.015	11.6506	9.57797	9.04082	7.71534	9.70029	7.04721
Amd2	0	0.0194088	0.0101672	0.0702188	0	0.00898798	0.0259351	0.0571105	0.063334	0.037253	0.0640989	0.0346126	0.00875238	0	0	0.0540367	0	0.0384729	0.0287588	0.0196284	0	0.0102011	0.0270477	0.0849432	0.0430809	0	0.00959519	0.0570128	0	0.0904051	0	0.112074	0.00798968	0.0372788	0.00876517	0.0177878	0.0179774	0	0.0184098	0	0.155563	0.0576829	0.0271283	0.03749	0.121429	0.0274948	0.0677099	0.00844087	0.028692
Amdhd1	121.115	93.8984	100.045	77.6034	91.6532	80.1758	59.5504	84.1084	74.4204	58.0598	62.6134	55.985	78.2254	65.1596	70.2861	67.7745	82.6218	81.8201	76.6371	69.4214	81.583	99.6734	75.0157	99.5709	78.0824	62.3501	67.3391	54.5218	76.1976	64.8525	47.2675	44.3998	16.9941	74.3795	65.5933	78.3596	92.1996	65.3604	89.9059	97.5784	97.341	79.1954	88.6685	81.5464	72.2412	52.7793	78.6025	37.9186	62.0905
Amdhd2	11.0536	11.3933	9.40646	10.9038	8.6929	11.6345	9.49029	12.7222	14.2176	15.289	9.97878	11.01	8.58935	9.39031	8.74107	8.47687	8.55943	8.72486	8.17641	6.55881	9.24299	7.86143	8.4318	11.2512	11.7411	11.6312	11.1495	10.1451	13.9281	12.6096	7.7193	8.77193	2.61362	6.90165	9.41107	9.17448	11.5813	5.70588	9.42137	10.6357	9.09047	9.74343	13.5746	15.8189	11.7162	13.5005	10.5992	11.0448	9.15551
Amelx	0	0	0	0	0	0	0	0	0	0	0	0	0	0	0	0	0	0	0	0	0	0	0	0	0	0	0	0	0	0	0	0	0	0	0	0	0	0	0	0	0	0	0	0	0	0	0	0	0
Amer1	0.540306	0.414478	0.342014	0.779623	0.735594	0.584311	0.483596	0.791481	0.718144	0.770901	0.73374	0.605061	0.456519	0.843171	0.554245	0.735267	0.44799	0.676178	0.456534	0.73818	0.347398	0.4087	0.579311	0.567201	0.64807	0.539996	0.471466	0.589004	0.78261	0.553556	0.556621	0.483613	0.504312	0.641101	0.470438	0.396669	0.400897	0.235796	0.500997	0.578739	0.622562	0.581392	0.731424	0.619937	0.794359	0.827904	0.527837	0.628502	0.600068
Amer2	0.00332339	0	0	0.0111009	0.00631122	0.00284181	0.035534	0.0210667	0.0200249	0.0176679	0.023162	0.0273595	0.0276732	0.0268984	0.0386367	0.0227804	0.0337895	0.0425752	0.0121239	0.0155153	0.00315878	0.00322536	0.0370584	0.0268573	0.0163456	0.0198871	0.0060676	0.0270394	0.0181135	0.0142921	0.0214434	0.0472474	0.0328402	0.0117868	0.0221709	0.0112483	0.0284204	0.0032336	0.00873119	0	0.0231462	0.0243175	0.0571828	0.00889018	0.0413468	0.0869328	0.0642254	0.0373636	0.0604787
Amer3	0	0	0	0.00544396	0.0123803	0.0055746	0.0053619	0.0118072	0.00561165	0.00577634	0	0.0161008	0.00542848	0.00586275	0.00541366	0.0111717	0.0060257	0	0	0.0121741	0	0	0	0.0058538	0	0.00557304	0	0	0.00507602	0.0112144	0.0180275	0.0115853	0	0.0346821	0.0163092	0	0	0	0	0	0	0.00596276	0	0	0.00579339	0	0.0262473	0.0104705	0.00593186
Amfr	56.0531	64.265	64.4065	74.9111	64.3227	67.2345	69.647	67.1618	64.4262	63.389	63.1491	64.5988	73.3885	75.8587	74.6849	66.9311	71.6461	74.423	75.5294	79.355	65.941	62.9491	68.4589	71.7285	74.1368	75.4863	74.2045	71.8633	66.1538	69.2537	64.1849	69.0084	81.7889	72.0818	67.8665	66.4262	61.0743	63.9781	70.01	70.7221	70.1058	70.3401	63.6537	64.6905	74.4194	64.9295	71.0465	76.4315	68.3516
Amh	0.0987264	0.01823	0.133695	0.0164884	0.0749939	0	0	0.160925	0	0	0	0.146296	0	0.177569	0	0.287609	0.0365007	0.0722721	0.0900399	0.0184362	0.0187673	0.13414	0.169366	0.0177297	0.0161857	0.101276	0	0	0	0.0339656	0	0.0175445	0	0	0	0.133659	0.0675419	0.0960593	0.0518748	0.172238	0.0171899	0	0	0	0.070187	0.0172165	0	0	0
Amhr2	0.135245	0.235858	0.116284	0.0752915	0.0428058	0.0256994	0.0741566	0.0272161	0.0905459	0.133147	0.039274	0.024742	0.187693	0.0540557	0.0499149	0.038627	0.0694476	0.192511	0.0685252	0.0701548	0.199961	0.043752	0	0.094453	0.0862273	0.154153	0.219485	0.203772	0.0351014	0.168023	0.0969599	0.0667615	0.0342675	0.0266479	0.238092	0.101722	0.244164	0.11697	0.118438	0.052433	0.0915769	0.0687222	0.142209	0.0401984	0.0534161	0.131027	0.157303	0.0362026	0.218771
Amigo1	0.715381	1.42749	0.781261	1.19477	2.30074	1.46023	0.854098	0.835897	0.854153	0.552068	0.844365	0.93089	1.46039	1.76399	1.37975	1.62136	1.59972	1.62597	0.883947	1.0127	0.877353	0.783865	1.22724	0.953174	1.4755	1.14419	0.442386	1.02222	1.11402	0.615294	0.404152	0.533121	1.61378	1.12536	1.13538	0.742002	1.83531	1.3472	1.5561	1.81169	0.883969	1.24531	1.07207	1.5227	1.27145	1.2274	0.724695	1.13043	1.00788
Amigo2	1.81106	2.14567	1.62017	2.55262	1.57053	2.14839	2.00615	2.38894	1.27958	1.34496	2.15231	1.88737	1.77826	1.69458	2.66011	1.49794	1.34496	1.6189	1.93814	1.41731	1.17411	2.35707	1.67018	1.2314	1.27862	1.42291	1.58636	2.78233	2.26598	2.23298	1.7562	1.57199	4.78238	1.57794	2.57527	2.32964	2.0859	1.80288	2.53027	1.66197	1.54933	2.13521	2.18851	1.71757	2.69785	1.80731	1.81234	1.90833	1.88601
Amigo3	0.119077	0.26874	0.166373	0.0331454	0.100503	0.12445	0.195875	0.299532	0.0227776	0.1524	0.242054	0.239627	0.132205	0.0951873	0.0769088	0.283411	0.0489164	0.15739	0.265467	0.0370609	0.264086	0.295333	0.0453951	0.166324	0.0759193	0.135725	0.0603897	0.167451	0.226638	0.170696	0.390258	0.599561	0.925245	0.0938493	0.077232	0.0447809	0.0339436	1.49331	0.196973	0.0692474	0.14974	0.0242028	0.0796781	0.283143	0.19988	0.069218	0.106537	0.180624	0.0601933
Ammecr1	0.173337	0.120026	0.179642	0.336018	0.235123	0.354669	0.305495	0.285904	0.447615	0.41687	0.323586	0.285396	0.231966	0.267225	0.118237	0.376602	0.246042	0.351215	0.248421	0.202307	0.152984	0.192257	0.568171	0.289052	0.248655	0.444535	0.423839	0.274222	0.366329	0.175709	0.154068	0.165018	0.296453	0.181135	0.268441	0.324766	0.0899979	0.252981	0.265645	0.237603	0.204798	0.458635	0.372809	0.342242	0.517124	0.34006	0.304073	0.621417	0.298539
Ammecr1l	5.06843	5.07718	5.31041	6.51702	6.89249	6.70868	7.22915	7.59428	7.57376	7.65391	6.63522	5.76082	5.57885	7.57884	7.62239	6.89107	5.71821	6.35719	4.70607	6.03318	4.43846	4.65209	5.22796	4.76915	7.51305	6.94969	6.51767	6.39231	7.02211	6.21972	5.63495	6.03861	7.02598	5.24565	5.66725	4.94783	4.42056	4.14229	5.06866	5.95222	6.45914	7.3728	7.39615	7.55143	7.22446	6.40921	6.13288	6.41808	5.77511
Amn	0.020629	0	0.0798163	0.103358	0	0.0176398	0	0.149447	0.0710282	0.109669	0.0539145	0	0.0343548	0.0742064	0.171305	0	0	0.0755069	0.0752559	0	0.0980366	0.120124	0	0.0185233	0.0169101	0	0	0.0186489	0.0160621	0.0177429	0.0190149	0.0366594	0.0470416	0	0.034405	0	0.105847	0.220789	0	0.0899735	0	0	0.0709894	0.0735779	0	0.0719483	0	0	0
Amn1	4.16661	4.46946	2.70239	3.53969	1.41785	1.58578	4.19945	1.89746	5.09992	4.43868	2.70665	4.59993	2.10574	3.20554	2.29999	3.09541	3.58402	2.55648	3.03122	2.85594	4.48675	1.72968	1.98322	4.58471	3.6129	3.39714	5.38653	3.87552	4.40685	5.40658	2.46419	3.103	0.897046	3.011	3.29377	3.15874	2.36856	2.39025	3.66993	2.28996	3.56447	2.81965	3.25305	4.78906	5.24368	4.47299	4.26652	4.91259	2.58589
Amot	0.544859	0.536806	0.477512	0.561865	0.760404	0.819246	1.01957	0.910642	0.802657	0.586449	0.958893	0.406405	0.84649	0.483412	0.640726	0.563977	0.459669	0.522	0.737041	0.710182	0.618667	0.709784	1.36756	0.850426	0.956217	1.45047	1.2518	0.737185	0.970904	0.66992	0.788731	0.597851	0.636525	0.586855	0.704406	0.504349	0.519106	0.305986	0.454734	0.618821	0.684456	0.809397	0.94064	0.661915	0.708415	0.78117	0.862741	0.713582	0.422565
Amotl1	0.209456	0.287459	0.249147	0.423087	0.438077	0.682535	0.31195	0.884294	0.886857	0.880281	0.364945	0.258649	0.282827	0.65927	0.495946	0.337106	0.457833	0.282316	0.165212	0.293354	0.225985	0.156579	0.691939	0.256697	0.809755	0.91463	0.408248	1.05678	0.899177	0.523413	0.412224	0.309345	0.311969	0.250966	0.2856	0.385596	0.304987	0.101899	0.267705	0.372824	0.426301	0.763714	0.842542	0.777356	0.96337	0.757671	0.453554	0.902383	0.28845
Amotl2	5.06417	5.92573	6.9835	4.1654	4.93315	4.81478	3.34687	6.12497	4.35318	6.74589	6.38594	6.07438	7.30612	7.90303	6.5805	6.54119	4.98089	6.03115	4.13342	5.14773	4.53098	5.50485	3.52008	5.03111	3.94168	4.37048	3.50659	6.58291	7.6763	5.81744	3.55985	4.23575	4.19598	4.79645	3.99255	4.62994	4.85062	5.08197	7.01832	5.76742	4.8719	6.0347	5.04028	6.40687	6.42812	5.66859	6.00818	5.88098	5.59481
Ampd1	0	0	0	0	0	0	0	0	0	0	0	0	0	0	0.095358	0	0	0	0	0	0	0	0	0	0.0117664	0	0	0	0	0	0	0	0	0	0	0	0	0	0	0	0	0	0	0	0	0	0.0115582	0	0
Ampd2	3.8531	4.90199	3.85583	4.41285	4.82806	4.76781	4.0657	5.04918	4.84964	3.38451	3.48722	3.52143	3.51331	4.90948	3.87689	4.09291	4.19981	3.17551	4.12886	3.48109	2.98201	2.84295	4.16159	4.40133	4.30454	4.8305	3.4186	3.59609	4.10164	3.12077	5.49234	6.83987	5.3326	3.74103	5.04518	3.57716	4.27714	5.65185	3.9063	5.89455	5.52793	4.63548	4.2098	4.71207	3.25398	4.15056	4.90518	3.2546	3.16517
Ampd3	0.133465	0.211239	0.233607	0.228209	0.440529	0.2989	0.324086	0.258987	0.317299	0.41671	0.132882	0.256373	0.0899657	0.154318	0.110831	0.196039	0.170355	0.133759	0.0347778	0.0771438	0.0906107	0.104857	0.316183	0.165495	0.276117	0.353147	0.116034	0.315999	0.212785	0.295181	0.123022	0.0903537	0.357489	0.24231	0.217293	0.193596	0.125005	0.105124	0.133577	0.0277195	0.293247	0.337152	0.278852	0.198347	0.135548	0.182871	0.14841	0.32664	0.0809597
Amph	0.00985241	0	0.00953005	0.0740458	0.0841952	0.0589733	0.0324132	0.169517	0.0932882	0.0436482	0.0686654	0.081109	0.123059	0.115183	0.155449	0.126626	0.218555	0	0.00898553	0.165586	0.0749155	0.0573709	0.0338037	0.0442335	0.0969151	0.0252672	0.0719513	0.1336	0.18411	0.16948	0.172548	0.192594	0.187225	0.131035	0.0739431	0.0583561	0	0.00958624	0	0.103131	0.0686185	0.0540682	0.169522	0.0878518	0.192619	0.249127	0.087267	0.181974	0.116541
Amt	29.8984	27.6039	24.8182	31.9944	30.1214	35.1515	19.9401	27.6255	20.6566	15.2481	18.8585	16.4542	19.5581	19.5707	21.5794	26.871	25.3255	28.3815	24.9292	23.7265	24.0432	23.0984	27.0553	28.3371	20.1834	25.5869	19.866	10.7579	13.1435	12.2851	15.0143	13.1588	7.79618	22.5746	23.9727	22.3222	32.6383	21.5581	30.8755	31.5	30.5651	28.0978	27.6874	25.9563	28.9502	20.1073	22.2748	17.6872	20.265
Amtn	0	0	0	0	0	0	0	0	0	0	0	0	0	0	0	0	0	0	0	0	0	0	0	0	0	0	0	0	0	0	0	0	0	0	0	0	0	0	0	0	0	0	0	0	0	0	0	0	0
Amy1	183.889	174.551	159.332	157.274	164.875	151.843	111.769	142.175	133.443	149.14	166.78	178.613	186.028	153.348	185.32	167.529	170.257	179.236	138.523	135.145	138.204	168.931	122.425	157.325	136.873	130.757	121.829	142.332	140.218	145.313	172.003	162.704	68.4432	163.374	172.84	174.52	155.44	91.9223	182.579	165.61	158.419	155.744	138.359	148.031	143.115	154.606	197.037	140.39	172.596
Amy2a1	0	0	0	0	0	0	0	0	0	0	0	0	0	0.0176224	0	0	0	0.0717249	0	0	0	0	0	0	0	0	0	0	0	0	0	0.0696465	0.0148952	0	0	0	0	0	0	0	0	0.017923	0	0	0	0	0	0	0
Amy2a3	0	0	0	0	0	0	0	0	0	0	0	0	0	0	0	0	0	0	0	0	0	0	0	0	0	0	0	0	0	0	0	0	0	0	0	0	0	0	0	0	0	0	0	0	0	0	0	0	0
Amy2a4	0	0	0	0	0	0	0	0	0	0	0	0	0	0	0	0	0	0	0	0	0	0	0	0	0	0	0	0	0	0	0	0	0	0	0	0	0	0	0	0	0	0	0	0	0	0	0	0	0
Amy2a5	0	0	0	0	0	0	0	0	0	0	0	0	0	0	0	0	0	0	0	0	0	0	0	0	0	0	0	0	0	0	0	0	0	0	0	0	0	0	0	0	0	0	0	0	0	0	0	0	0
Amy2b	0	0	0	0	0	0	0	0	0	0	0	0	0	0	0	0	0	0	0	0	0	0	0	0	0	0	0	0	0	0	0	0	0	0	0	0	0	0	0	0	0	0	0	0	0	0	0	0	0
Amz1	0.250622	0.150402	0.181816	0.512744	0.214173	0.428611	0.154597	0.306386	0.237303	0.433019	0.316586	0.402328	0.396507	0.507112	0.353801	0.515372	0.3938	0.0802665	0.125714	0.0819021	0.27394	0.194584	0.419194	0.123771	0.205441	0.192821	0.308858	0.736335	0.409791	0.312559	0.254113	0.289494	0.133352	0.422208	0.208993	0.0424126	0.182174	0.158503	0.241425	0.284202	0.447282	0.103152	0.35576	0.234648	0.311803	0.295008	0.302709	0.382395	0.0456079
Amz2	5.01087	4.53561	5.27987	4.84985	4.88229	5.38631	6.27621	5.3384	5.48788	5.50385	3.86129	4.1611	4.89059	4.51607	4.79565	4.65822	5.08556	4.87492	4.56003	4.82137	3.70431	4.93724	5.62778	4.79345	4.3581	4.47955	4.42476	4.7766	6.07758	5.50229	4.59867	3.80245	4.00802	4.74298	4.31511	4.7018	5.29338	3.85579	4.93312	5.2566	5.35079	5.62156	5.55063	5.43179	6.01486	5.37812	4.68536	5.82991	4.06271
Anapc1	2.46105	2.49519	2.37037	4.0196	4.26807	4.01728	3.99069	3.88345	4.06808	4.60001	4.3795	2.91945	3.06078	3.85659	3.32569	3.48247	3.26485	3.29951	2.90541	3.69688	2.69851	2.8811	4.06879	3.46406	4.09789	4.36629	3.76777	3.91162	4.44027	3.4235	2.72024	3.75758	3.71743	3.65649	3.26377	2.82295	2.7273	2.29578	2.67026	4.01565	4.16012	4.6268	4.05382	4.17666	4.31494	3.96816	3.89008	4.15226	2.87955
Anapc10	2.23204	4.12149	3.11857	3.81981	3.92474	5.20744	3.80756	3.0693	3.58167	3.63795	2.49664	2.49538	2.524	3.94019	3.43242	2.80967	3.15825	3.80752	2.94039	2.52146	2.0953	3.18246	3.28544	3.26611	3.56896	4.31083	2.84251	2.91458	3.13252	4.28984	2.51459	4.11342	2.59729	2.41884	2.27492	3.24099	3.41692	2.3058	2.91994	2.59601	2.90276	3.40251	4.2198	5.06166	3.72215	3.29169	2.99548	4.24872	3.25951
Anapc11	5.18889	4.1774	4.52559	4.44556	4.21395	3.99248	4.37064	4.49834	5.12113	4.22226	4.10949	4.0498	3.74353	4.09496	4.3009	3.93455	4.33334	4.01697	4.40749	3.37074	4.19074	3.91469	4.48381	4.46041	3.66161	3.24246	4.12159	4.46454	5.05208	4.18969	3.71805	3.90057	3.02216	4.26786	3.55633	3.57599	4.52792	3.78419	3.99609	4.00562	4.36649	3.82141	5.25913	4.66116	4.38015	4.71741	3.81387	4.96319	3.90672
Anapc13	46.4076	43.0525	41.3752	25.9805	28.1972	34.9038	25.0373	28.2078	24.8083	28.0454	25.6435	30.214	30.7156	29.6378	32.9988	32.3244	34.9558	32.612	32.1298	24.8226	43.5425	31.84	25.8077	31.3657	23.2891	23.5546	27.9591	26.9469	31.0422	30.3808	32.4043	27.2141	19.3158	29.0395	27.6223	33.4193	46.3775	37.5769	38.0792	30.2919	28.2211	30.007	31.1898	30.9981	28.2275	28.5734	29.3126	28.5452	28.1055
Anapc15	3.26317	2.11028	2.77252	2.27078	2.10052	1.92935	2.13983	2.06317	2.25216	2.16197	1.9016	2.57747	2.21536	1.68539	1.70886	2.34886	2.38436	2.30674	2.49346	1.77732	2.79419	1.83311	1.89752	2.08537	1.80737	1.85341	1.93893	1.7208	1.81974	2.1429	1.76812	1.65217	1.24579	2.45019	2.03474	2.53103	3.00424	2.3026	2.35564	2.11562	2.02187	2.56112	2.44061	2.36577	2.08344	2.51844	1.81681	1.97126	2.24692
Anapc16	15.2486	15.3686	15.263	12.7187	14.4956	18.3484	12.3524	9.96391	14.9986	12.351	12.976	13.4562	14.9067	13.1562	14.7779	15.8239	15.1896	16.5109	12.342	11.3307	14.8464	16.4126	15.0521	14.5974	10.3535	9.99578	10.6902	11.2742	12.5753	14.1802	12.6858	14.0362	12.7337	17.4885	17.3035	16.7194	18.5163	13.6662	14.8254	11.712	14.7228	16.0665	12.388	15.1427	11.8373	12.2931	12.9337	14.433	11.9109
Anapc2	11.4532	10.1933	11.51	14.4626	12.9399	14.7047	12.456	16.0371	15.244	11.3437	12.7467	10.9253	10.4098	12.0349	9.87203	12.4984	12.1323	11.0212	9.97765	12.1309	9.07341	10.5418	11.8711	11.9164	12.323	13.9856	12.2063	10.3236	12.2868	10.6182	8.56284	10.4244	8.03615	12.4886	10.2669	10.814	12.5601	10.2975	11.6023	13.269	13.9807	14.0048	14.2667	15.662	14.5881	14.6733	13.0029	12.7797	8.33091
Anapc4	4.86782	4.9134	4.28161	7.27681	5.69976	7.67789	8.86815	8.2452	7.97859	5.95563	6.54785	6.18757	5.62848	3.47033	4.45069	5.19736	4.90724	5.35442	4.46252	4.96899	5.05823	4.84664	7.56112	6.80551	7.3086	8.29023	8.08147	3.77354	8.11057	5.868	5.45174	4.60538	4.01646	4.97578	7.21413	6.38108	5.92065	4.98172	4.9918	6.23729	5.92857	6.35546	7.43177	6.85939	8.12491	7.09232	6.7528	7.18015	3.63746
Anapc5	17.7408	17.6477	18.0081	20.867	18.0147	22.3906	21.0395	23.2186	21.1938	19.9479	18.7156	18.8656	19.0227	18.9683	19.9936	19.4626	17.6893	16.9382	18.3617	16.6973	17.1098	12.9649	17.5841	16.8338	19.2024	18.3853	19.0599	20.5452	20.1944	19.5369	13.7764	15.4898	15.4026	16.507	15.9396	16.7249	22.3316	16.0747	20.7737	20.2067	18.9812	20.9167	24.4018	21.1731	22.7326	20.8384	22.1241	21.5127	16.9505
Anapc7	6.68518	6.51074	5.85832	7.24501	7.18344	6.63935	6.17919	6.71805	6.91799	6.91676	5.16672	5.46901	6.9103	5.71042	6.43896	6.76049	6.60519	6.16526	7.04307	6.01695	5.57725	5.71514	6.0578	5.27831	5.69474	5.06993	5.25135	6.32765	6.51874	6.30865	4.76162	4.95315	4.17356	5.50008	6.36117	5.65665	7.68829	4.9549	7.1391	7.01058	6.00244	6.21993	7.41903	7.43728	7.37482	5.92951	6.0496	5.36009	6.13049
Ang	204.172	163.506	186.771	143.941	161.265	173.977	344.141	202.908	234.056	190.047	162.604	184.463	122.327	179.624	143.841	120.741	162.835	142.566	277.085	264.431	336.4	223.812	426.153	187.998	164.855	193.374	231.525	212.795	143.356	196.783	163.58	150.698	390.545	132.573	94.1185	138.752	155.599	479.295	207.502	184.889	190.751	188.481	169.339	169.773	149.991	133.408	109.708	249.594	186.543
Ang2	0	0	0	0	0	0	0	0	0	0	0	0	0	0	0	0	0	0	0	0	0	0	0	0	0	0	0	0	0	0	0	0	0	0	0	0	0	0	0	0	0	0	0	0	0	0	0	0	0
Ang4	0	0	0	0	0	0	0	0	0	0	0	0	0	0	0	0	0	0	0	0	0	0	0	0	0	0	0	0	0	0	0	0	0	0	0	0	0	0	0	0	0	0	0	0	0	0	0	0	0
Angel1	0.256318	0.283976	0.151514	0.178366	0.259603	0.323894	0.201444	0.335271	0.262308	0.232155	0.272919	0.286037	0.232403	0.268923	0.314542	0.285504	0.171103	0.135515	0.267531	0.215392	0.216553	0.132671	0.171	0.232711	0.224117	0.306761	0.356175	0.187946	0.297143	0.30864	0.173259	0.242932	0.21648	0.242416	0.168619	0.180735	0.158307	0.21337	0.276841	0.248429	0.153722	0.294349	0.242564	0.319974	0.275865	0.243357	0.298122	0.304178	0.0855149
Angel2	3.1008	3.61059	2.57406	4.27692	3.36905	5.03913	5.69062	4.74279	4.67425	5.11214	5.86634	4.88315	3.9115	4.61287	4.89364	4.65276	3.68592	3.81144	3.14454	4.01874	1.92816	2.6051	4.02927	3.14443	4.49557	4.64868	4.48532	5.5296	5.5854	6.24284	4.50056	5.05802	3.32439	4.04877	4.13591	4.04655	3.48282	2.74685	3.19507	3.8352	3.96194	4.4658	5.89271	5.15842	5.60705	5.72345	5.85698	5.58719	3.95137
Angpt1	0.151438	0.0740203	0.163716	0.208286	0.186085	0.297075	0.0952465	0.0564678	0.0383396	0.221003	0.43459	0.330009	0.140935	0.168232	0.199729	0.244246	0.107038	0.0489086	0.0893676	0.124763	0.118537	0.0518723	0.259793	0.143978	0.102231	0.22084	0.138242	0.201326	0.152592	0.130251	0.0656888	0.102898	0.027085	0.181664	0.200568	0.165827	0.289481	0.10401	0.179426	0.202034	0.124084	0.399237	0.24524	0.19858	0.269152	0.201949	0.107595	0.057229	0.0648437
Angpt2	0.0945111	0.157064	0.0914189	0.449856	0.206402	0.347509	0.163238	0.17973	0.447443	0.192604	0.139971	0.178952	0.173135	0.246481	0.141269	0.121469	0.244596	0.086483	0.137913	0.0529472	0.0359321	0.110068	0.259415	0.28005	0.503575	0.48476	0.2502	0.469915	0.573987	0.520246	0.0958277	0.193147	0.229887	0.192737	0.236438	0.183932	0.0646581	0.0459789	0.0827665	0.173128	0.164559	0.337129	0.536638	0.252821	0.251964	0.296665	0.243527	0.265638	0.0171991
Angpt4	0	0.053146	0	0.0841206	0	0.0123056	0.0118361	0	0.0123874	0	0.012537	0.0118472	0.0239661	0	0	0.0986436	0	0.052674	0.0262494	0	0.0136782	0.167598	0.0740631	0	0	0.0246043	0.013137	0	0	0	0.0530596	0	0	0	0.144007	0	0.0492264	0	0	0.0376596	0.0125285	0.0526498	0.0123806	0	0.0511543	0	0.0115879	0.0462262	0
Angptl1	0.0153635	0	0.118886	0	0.0145879	0.0131372	0	0.0278251	0.105796	0	0.0133843	0	0.0639643	0.165795	0	0	0	0	0.0140117	0.0143449	0.0584101	0.0149103	0.013178	0	0	0.0131335	0	0.0138887	0.0239245	0.013214	0	0.013651	0	0.0681104	0.0768693	0.0779985	0.091968	0	0.0134543	0.0134015	0	0.168624	0.0528693	0.150692	0	0.0803751	0.0742258	0.0740253	0.0559166
Angptl2	4.013	3.65197	3.33511	3.05516	3.8195	3.57072	2.8752	4.85691	3.58621	6.67857	4.90611	4.80963	2.55202	4.19456	3.80167	3.86515	3.29311	3.24268	1.95661	2.03891	2.558	2.46319	3.26142	2.70897	5.10312	4.43759	3.86441	6.29452	8.16569	5.97225	2.99275	3.03809	1.12841	3.8129	3.68986	3.6306	3.7512	0.698911	2.64202	1.55394	1.96778	4.21355	5.9408	4.76538	5.36203	6.27992	5.02054	5.13773	2.9891
Angptl3	630.93	579.518	460.87	419.785	351.977	394.777	340.191	337.406	313.791	422.959	430.601	521.249	644.429	389.645	482.115	487.381	506.198	446.549	400.572	428.529	575.413	452.056	233.964	410.305	446.309	343.791	382.563	367.378	434.137	453.199	544.882	487.4	99.0096	511.155	546.289	665.13	578.443	206.127	501.965	372.841	354.63	341.419	446.602	343.739	330.16	396.294	463.299	391.485	498.429
Angptl4	98.8516	106.642	149.078	27.4171	33.0386	28.1507	19.7621	41.1956	38.8389	64.1507	74.4879	73.8972	75.9519	105.178	92.438	71.1398	90.8446	65.297	88.0578	91.8027	124.49	89.2268	18.8204	48.3098	17.3338	20.0113	16.9146	52.3295	49.6414	53.8931	14.1459	11.6253	68.1103	80.5458	41.4888	96.8529	80.8906	127.421	113.71	30.3518	37.0185	44.2121	43.2288	52.0255	59.6422	63.3603	63.7092	80.9583	94.9317
Angptl6	7.73554	8.04964	6.96496	6.64072	6.7684	7.07209	4.00762	7.1752	5.86204	6.16219	5.30303	5.9873	5.02055	5.9033	5.48712	5.05461	7.13651	6.65506	3.45493	3.59109	5.4559	5.68316	4.15474	5.93324	5.97358	6.06891	5.13443	5.97347	9.164	5.17339	4.58469	4.0983	1.54967	5.2947	4.17182	7.03478	6.03401	2.71519	6.31842	4.43961	3.00846	6.25527	8.52083	6.42058	7.27255	5.74887	5.35562	7.24538	4.32837
Angptl7	0.163172	0.0150649	0	0.218012	0.511282	0.404629	0.187885	0.236418	0.112364	0.506018	0.270087	0.214927	0.326088	0.249457	0.379397	0.251656	0.180981	0.149311	0.0744074	0.0761768	0.232635	0.0158359	0.209941	0.395592	0.24076	0.292925	0.327698	0.368772	0.393849	0.589439	0.075202	0	0.12403	0.159144	0.0408205	0.165681	0.390708	0.127011	0.314368	0.128101	0.18467	0.343258	0.350945	0.0727483	0.362508	0.071137	0.157667	0.458619	0.0296938
Angptl8	25.711	42.2684	16.3666	31.9291	26.2597	38.2831	23.4499	12.3987	15.703	11.132	9.48813	13.321	17.5224	9.23471	12.3388	23.9294	12.9787	44.1353	17.2762	9.26116	47.8029	59.2672	24.6894	56.4763	39.5053	71.8563	57.7711	6.68104	15.779	8.83215	93.4343	60.6902	8.5447	18.8306	19.5266	24.882	24.0827	18.9988	18.7008	127.78	53.9777	102.71	12.3815	22.8566	15.5547	10.853	15.4724	16.399	5.83973
Ank	6.79075	6.65147	5.86147	6.7068	7.47083	6.22621	8.16418	7.70857	7.12038	9.67303	9.21746	6.86529	6.3994	9.28144	8.95386	8.88429	7.34347	8.03584	6.32485	7.90323	6.11615	8.79351	8.74543	8.69724	7.35635	7.47429	7.79709	7.72146	9.84085	9.64622	15.9677	14.2813	6.96768	10.8908	12.6651	8.88754	7.33716	6.7196	6.82291	8.29803	9.62986	8.20811	7.45577	7.59898	7.33388	7.68228	8.82169	6.88226	8.61192
Ank1	0.0412328	0.00507579	0	0.0252499	0.0287109	0.0211548	0.0045217	0.0248925	0.00236616	0.112037	0.00478947	0.0384705	0.0320449	0.0370805	0.0251094	0.0117764	0.0304888	0.0100614	0	0.0359326	0	0.0160067	0.00943134	0.0320874	0.0135198	0.0234987	0.00250933	0.0198799	0.0128418	0.00945708	0.00506754	0.0219822	0.0250735	0.0243728	0.00916905	0.00465187	0.0188058	0	0	0.0143869	0.00957239	0.0075426	0.0118243	0.0147066	0.00732835	0.0239681	0.0243478	0.0397342	0.0100047
Ank2	0.0141594	0.0160895	0.023178	0.0973197	0.0568809	0.103381	0.0985402	0.0818646	0.090942	0.0559735	0.0835005	0.0457297	0.0843457	0.103827	0.0696439	0.0755921	0.0895982	0.0508298	0.0675479	0.135257	0.0414095	0.0422823	0.102767	0.0655262	0.0874973	0.121042	0.0914735	0.069909	0.0279859	0.0627655	0.0431703	0.0735515	0.0902422	0.0656696	0.0690283	0.0654343	0.0391201	0.061466	0.062953	0.0674567	0.0815471	0.0637572	0.0768368	0.0553585	0.0832402	0.119661	0.123662	0.080469	0.102077
Ank3	0.115767	0.106882	0.137728	0.295701	0.253938	0.271036	0.374748	0.382895	0.393802	0.244093	0.218964	0.223225	0.134543	0.120254	0.155253	0.148522	0.132751	0.122927	0.082432	0.174565	0.102383	0.112953	0.153462	0.216237	0.439468	0.595899	0.431194	0.229456	0.381278	0.337047	0.10785	0.0973625	0.0522332	0.164671	0.218371	0.119956	0.18794	0.039755	0.106802	0.204126	0.158452	0.169302	0.523007	0.293119	0.359243	0.275292	0.319034	0.244097	0.162228
Ankar	0.00732549	0.0067633	0	0	0	0	0	0	0	0.00649068	0.0191454	0.00603064	0.030499	0.0263511	0.0121663	0	0	0.00670323	0	0	0	0	0	0	0	0	0	0.0132446	0.022815	0.0126012	0.0202569	0.0455629	0.0334095	0	0	0	0	0.00712758	0	0	0	0	0	0.013064	0.0195295	0.00638731	0	0.0176481	0
Ankdd1a	0	0	0	0	0	0	0	0	0	0	0	0	0	0	0.00310236	0	0	0	0	0.00348827	0	0	0.00320452	0	0	0	0	0	0.00290888	0.00642653	0	0	0	0	0	0	0	0	0	0	0	0	0	0	0	0.00325748	0.00601653	0	0
Ankdd1b	0	0	0	0	0	0	0	0	0	0	0	0	0	0	0	0	0	0	0	0	0	0	0	0	0	0	0	0	0	0	0	0	0	0	0.00815856	0	0	0	0	0	0	0	0	0	0	0	0	0	0
Ankef1	0.0741373	0.0228159	0	0	0	0	0.0101626	0	0	0.109481	0.0861154	0.0813771	0.123465	0.144455	0.102607	0	0	0.0678397	0.0225381	0	0.0469769	0	0	0	0	0	0	0.0670209	0.038483	0.116902	0.0797258	0.10979	0.112706	0.0109557	0.0103038	0.0836414	0	0.0480896	0.0324622	0.0107783	0	0	0	0.0440711	0.0658825	0.183154	0	0.0893033	0
Ankfn1	0	0	0	0	0	0.00493322	0	0	0	0	0	0.00474944	0.00480391	0	0.00958158	0	0.00533241	0	0	0.00538672	0.00548346	0.00559904	0	0	0	0.00493183	0.0052665	0	0	0.00496205	0.00531778	0	0.00438528	0	0	0	0	0	0	0.0150974	0	0.00527672	0	0.00514427	0	0.015091	0	0	0.0104987
Ankfy1	2.74995	2.87519	2.77448	5.3075	4.71213	5.94487	4.41491	5.77622	6.40372	5.41774	5.07696	3.92055	3.55228	4.40149	4.23446	4.47448	4.2587	4.54945	2.81112	4.71867	2.56182	3.05327	4.8191	3.45449	4.26955	5.16479	3.79875	5.51527	5.54433	4.02948	2.3921	3.64089	4.23596	3.57262	4.12317	3.27842	3.25106	2.27254	3.73195	4.56722	4.97044	5.37605	5.02931	5.07872	5.33663	5.54583	4.35532	6.42026	3.60412
Ankhd1	2.20328	2.25308	2.51868	4.58771	3.77655	3.96027	4.21261	4.16808	3.71214	4.40421	4.05255	2.89741	3.39355	4.39657	3.40126	3.5795	3.33996	2.79414	3.1763	3.69076	2.71579	2.44376	2.90668	2.72347	3.90368	3.55381	3.06358	4.20899	4.07712	3.85333	2.57722	3.27978	4.08591	2.75091	3.18717	3.07488	2.56582	3.31307	2.99624	3.78678	4.45547	4.09395	3.88243	3.94381	3.79603	3.55707	4.69369	3.8341	3.44788
Ankib1	2.23825	1.89316	1.93222	3.01864	2.77883	3.15282	3.06024	2.87249	3.45552	3.04088	2.66278	2.36172	2.52508	2.96949	2.6381	3.32003	2.54484	3.07439	2.82272	2.75053	2.26922	1.90129	2.84057	2.35987	3.0224	2.62113	2.82975	3.63777	2.80338	2.64961	2.40475	3.43438	3.34048	2.53084	3.0867	2.78178	2.52328	2.32765	2.73572	3.22045	2.91239	3.43839	2.92358	2.99156	3.43055	3.08898	3.09683	3.17737	2.36943
Ankk1	0	0	0	0	0	0	0	0	0	0	0	0	0	0	0	0	0	0	0	0	0	0	0	0	0	0	0	0	0	0	0	0	0.00899894	0	0	0	0	0	0	0	0	0	0	0	0	0	0	0	0
Ankle1	0.0207999	0.0153629	0	0.00347382	0.0276498	0.0106716	0.0239502	0	0	0	0.00362408	0	0.0207837	0	0.00690897	0.00356437	0.00384503	0	0.0227638	0	0.0158158	0	0	0.00373535	0	0	0.0113925	0.00376067	0	0	0	0.0221779	0.0252967	0.0221308	0.00693801	0.00351996	0.0498046	0.0080952	0	0.00362875	0	0.0228292	0.00357887	0	0	0.0217633	0	0.0167033	0.00378515
Ankle2	4.27372	4.12295	4.10295	4.40223	5.4977	4.69388	3.78337	4.47844	4.10828	4.03045	4.34183	3.89225	4.31513	4.60856	5.15339	4.64306	4.44097	4.81226	4.14859	4.27115	3.43572	4.35257	3.55055	4.03854	4.28994	3.36355	4.14078	4.54596	4.44842	4.63877	4.25777	4.25215	3.9002	4.05593	4.67888	4.661	4.83651	2.98797	4.84078	4.64322	4.86243	4.64621	4.7335	4.71214	4.59951	4.97595	4.5798	4.83459	3.74311
Ankmy1	0.0412076	0	0.0531457	0	0.0195636	0	0.0225946	0.00621932	0.0295588	0.024341	0.0179495	0	0.00571879	0.0555867	0.00570318	0.0353075	0.0380877	0	0	0.0384756	0.00652777	0.0133307	0.011782	0	0.028149	0.0410976	0.012539	0.0310434	0.0962548	0.0236282	0.00633054	0.0305121	0.0104409	0.00608948	0	0.0232451	0.00587321	0	0.0300723	0.0299544	0.0119582	0.0251266	0	0.0367439	0.054929	0.0239534	0.0055302	0.0386068	0.0062491
Ankmy2	3.73844	3.83367	3.48698	4.77191	4.60195	4.07582	4.01914	4.36472	4.16038	4.176	3.62905	3.15458	4.03569	2.96573	3.33726	3.2375	3.36902	3.7141	2.32577	2.81741	2.14466	2.56564	4.06558	3.23694	2.80182	3.15017	2.38888	2.66746	3.97118	2.83645	3.63053	2.75231	2.36467	2.9714	3.50716	2.28207	3.44818	2.36434	3.05172	4.50722	4.49834	4.15202	3.825	3.69065	3.40524	3.7486	3.74134	3.63473	2.5269
Ankra2	4.5566	4.15082	3.85511	3.30783	2.51518	2.91965	2.43848	3.45507	3.30513	3.69282	3.52501	3.78119	3.16689	3.71528	3.57195	3.39405	3.77361	3.14662	2.91452	2.99518	3.06052	3.27833	3.08506	3.33865	2.69927	2.06707	2.60666	3.05371	3.56677	2.7277	3.06885	2.67756	1.84724	4.02936	4.48876	4.57526	4.11486	2.73104	4.08613	2.9148	3.53318	3.33411	3.36605	3.18541	3.20701	2.79702	3.23857	3.31764	3.15099
Ankrd1	0.13344	0.158399	0.0184392	0.159186	0.199106	0.342312	0.125429	0.0863128	0.114862	0.0675619	0.182678	0.0784666	0.111113	0	0.01583	0	0.176196	0.0348872	0	0.266986	0	0.0740025	0.0490537	0.034234	0.0312526	0.097776	0.0522054	0.275729	0	0.180354	0.228427	0.0338762	0.159391	0.0676087	0.333826	0.08065	0	0	0.217022	0.133028	0.11617	0.0871779	0.344399	0	0.0169403	0.249322	0.122799	0	0.0173452
Ankrd10	0.4896	0.811425	0.91999	0.924925	0.51442	0.638277	0.699741	0.748628	0.635611	0.572481	0.783133	0.558335	1.10943	0.718187	0.629847	0.797738	0.563811	0.796873	0.611223	0.434659	0.7972	0.611476	0.454378	0.443227	0.536213	0.624376	0.531197	0.623999	0.646809	0.47978	0.658441	0.784479	0.515526	0.89312	0.665959	0.852317	0.868265	0.792654	0.695854	0.567104	0.503099	0.605639	0.704314	0.715682	0.574171	0.286931	0.655983	0.60587	0.755864
Ankrd11	2.58954	2.93281	2.94028	3.58798	3.74464	3.51701	4.35442	3.31363	4.14182	4.32719	4.59973	3.40082	4.17457	5.23404	4.55795	3.57966	3.6851	3.51646	3.82995	4.88279	2.50921	3.58274	3.7133	3.13045	3.69628	4.02096	3.19241	5.13125	4.66908	4.42661	2.64918	3.54256	5.44242	3.98531	3.84729	3.65696	2.91363	2.80343	3.53881	4.03389	3.70926	4.32191	3.68718	3.78309	3.78307	4.40273	5.10992	4.48874	4.14548
Ankrd12	0.278381	0.27866	0.283445	0.420881	0.311628	0.345788	0.421768	0.583788	0.600322	0.773723	0.428875	0.378741	0.441645	0.505964	0.362571	0.497131	0.379185	0.353946	0.13897	0.177843	0.155971	0.108068	0.168404	0.139454	0.451587	0.222945	0.358448	0.614578	0.638848	0.478867	0.329527	0.270786	0.412068	0.348157	0.361651	0.319853	0.315745	0.302223	0.238655	0.20449	0.331641	0.278739	0.58991	0.418065	0.492165	0.482902	0.589889	0.392981	0.493263
Ankrd13a	4.58631	5.7569	4.93651	6.24181	5.86505	7.81844	6.01931	5.81445	6.14009	5.82746	4.53955	5.17343	6.71971	7.09055	6.28809	6.47975	5.88962	5.80399	5.65121	5.10226	3.97889	5.55907	5.81718	5.29227	5.16733	6.38146	5.24671	5.90154	5.63	4.64126	5.02797	6.99707	3.92377	5.53733	4.91491	5.4082	6.10005	3.60791	5.98185	5.29446	5.65782	5.37292	5.77575	6.14298	5.89669	6.25366	4.91875	6.80966	4.7058
Ankrd13b	0.605849	0.519963	0.354918	0.391909	0.469934	0.576432	0.133346	0.587269	0.653714	0.68802	0.535235	0.245867	0.561322	0.460426	0.609391	0.48986	0.291821	0.413837	0.420244	0.326662	0.575842	0.397508	0.322048	0.544006	0.32176	0.459557	0.436215	0.447412	0.544809	0.381641	0.409001	0.500411	0.291878	0.575008	0.839655	0.505417	0.773503	0.406825	0.440889	0.342397	0.245148	0.452671	0.46983	0.532614	0.963038	0.372012	0.570295	0.185016	0.605609
Ankrd13c	3.21029	3.05358	3.02175	4.0955	3.44782	4.00001	3.31044	3.86963	3.64112	3.51851	3.92481	3.23359	3.4369	4.18251	3.99653	4.33169	3.48588	3.89539	3.05085	3.68762	3.77949	2.60768	3.10536	3.02309	3.42765	3.3301	3.40831	3.44354	3.64645	3.73567	3.61557	2.91479	3.31376	3.70273	3.5544	3.20487	3.83423	2.74558	3.58625	3.20038	3.74364	3.66167	3.85729	4.16633	3.65835	3.82001	3.5712	3.49222	3.87834
Ankrd13d	0.125721	0.0290181	0.0760045	0.0524919	0.179061	0.215006	0.232653	0.128078	0.24349	0.682285	0.0410717	0.168185	0.183199	0.211987	0.117449	0.0807901	0.27598	0.0431405	0.0143324	0.073366	0.119494	0.0610062	0.107837	0.126998	0.0386461	0.0940388	0.114766	0.0568264	0.318137	0.162197	0.115883	0.223415	0.131399	0.236875	0.0262095	0.359026	0.188146	0	0	0.0685412	0.451481	0.0862414	0.0811189	0.0560512	0.097757	0.287751	0.177157	0.176679	0.486169
Ankrd16	2.48683	2.56856	2.9217	1.48873	1.28307	1.33997	1.60638	2.02574	1.64211	1.99214	1.88947	1.41158	2.53405	1.38881	1.99907	1.70267	1.4379	1.53784	1.57415	1.2405	2.38524	1.24531	1.45127	1.20316	1.30316	1.32018	1.11952	1.68352	2.09543	1.758	1.62236	2.25	0.966722	1.58072	1.33516	2.51738	2.81611	1.64624	2.6054	1.79286	1.42355	1.91103	1.81706	2.18707	1.94757	1.66338	2.38647	1.75082	1.95279
Ankrd17	1.83092	1.96809	1.90268	3.79481	3.4082	3.41094	3.37107	3.76134	3.74541	4.20935	3.78873	2.45793	2.56107	3.58133	2.69627	2.80837	2.24017	2.74412	2.26848	2.66885	1.81745	2.28614	3.11836	2.56066	3.59917	3.53947	2.83975	4.14191	3.87849	3.63291	1.69778	2.42857	3.48097	2.05747	2.42202	2.35728	2.07451	1.80282	2.34934	3.30913	3.62943	3.6384	3.68482	3.83484	4.25884	3.50871	3.74054	3.60527	2.57483
Ankrd2	0.890973	0.822597	0.521629	0.391586	0.178104	0.761868	0.848503	0.276021	0.645837	0.893312	0.653637	0.714183	1.0738	0.780163	1.10981	0.883943	0.108358	0.68656	0.342139	0.415952	0.512564	0.0682654	0.683789	0.357906	0.326737	0.180392	0.577898	0.572293	0.492912	0.544491	0	0.333333	6.29127	0.0207891	0.156417	0.0396787	1.36345	3.30792	0.718655	0.204525	0.306183	0.343123	1.10943	0.459952	1.47936	1.00175	0.981747	1.07324	0.746691
Ankrd22	0	0	0.0185548	0	0	0.11482	0.015777	0.0173708	0.0165118	0	0.0167112	0.0157917	0	0	0	0	0	0	0	0	0	0	0	0	0	0	0	0	0.0597431	0	0	0	0	0	0	0	0.0164041	0.0186642	0	0	0.0166998	0	0.082514	0.0171046	0	0.0669029	0	0	0
Ankrd23	0.65745	1.10687	0.835449	0.107649	0.342731	0.0220464	0.106026	0.0466949	0.210833	0.536839	0.258301	0.254701	0.826537	0.6608	0.235509	0.728999	0.476607	0.990876	0.211625	0.58979	0.894447	0.713124	0.398068	0.347258	0.116239	0.253462	0.341269	0.0815763	0.210783	0.354804	0.451535	0.412356	0.440948	0.914401	0.451497	0.807179	0.760662	0.727489	0.699932	0.236144	0.235679	0.247605	0.310531	0.0804635	0.446777	0.258524	0.197225	0.196692	0.598211
Ankrd24	0.556005	0.640492	0.389791	0.289652	0.358415	0.475438	0.53701	0.558927	0.412735	0.596595	0.279962	0.684489	0.352541	0.408268	0.415117	0.655593	0.372467	0.527446	0.437302	0.49533	0.494529	0.391091	0.310651	0.439706	0.39305	0.405535	0.386489	0.322793	0.603698	0.535251	0.573624	0.435111	0.217131	0.723647	0.297758	0.496359	0.649963	0.367274	0.486912	0.41381	0.390791	0.499211	0.601212	0.423003	0.580224	0.30689	0.447707	0.503845	0.468776
Ankrd26	0.173167	0.220372	0.239935	0.37519	0.377734	0.43622	0.781412	0.618777	0.777523	0.377363	0.326182	0.458499	0.265004	0.572408	0.415853	0.324818	0.609946	0.45396	0.247568	0.454471	0.293594	0.177144	0.509836	0.235338	0.560125	0.684153	0.363153	0.723493	0.502884	0.567583	0.362376	0.62794	0.480264	0.199187	0.651769	0.435615	0.232136	0.241349	0.348381	0.334768	0.427822	0.624979	0.463038	0.509135	0.557318	0.489697	0.448463	0.49611	0.523795
Ankrd27	4.44508	3.96653	3.92007	4.50286	4.36201	4.35058	5.62582	5.1955	5.74226	4.50802	4.80372	4.02698	4.37738	4.50245	4.06204	4.39994	4.52753	4.95901	4.81911	4.88318	4.48858	2.99418	4.34669	4.41052	4.49783	4.45925	5.17565	5.41292	6.3531	4.7077	4.39038	4.67704	2.76681	5.08704	5.25263	4.44245	4.52451	4.19992	4.4378	3.75941	4.61196	3.58296	4.52844	4.87455	5.08649	5.31521	5.62769	5.13979	4.37084
Ankrd28	2.13345	2.83981	2.43991	4.09556	4.52747	4.46818	5.62031	4.49582	5.28146	5.13799	5.56185	3.80321	4.06388	4.35292	4.82204	4.10266	3.77335	4.25306	2.8418	3.95032	1.902	2.54924	3.4054	3.30562	5.06243	4.64176	4.81397	5.34007	5.06149	4.6564	2.93499	4.34718	3.40492	4.06061	4.56809	3.41701	2.12967	1.69733	2.79196	4.00537	3.99747	4.45652	5.21993	4.66649	5.29926	5.29743	5.18276	4.98519	3.46646
Ankrd29	0.0153951	0.127923	0.111685	0.0514231	0.0657805	0.164553	0.0886339	0.0906176	0.0265035	0.0477424	0.120706	0.0316847	0	0.11768	0.12145	0.092336	0.0569181	0.0493058	0.00702027	0.0646849	0.0512141	0.14941	0.132052	0.0760298	0.201916	0.0526423	0.0843218	0.10438	0.20977	0.0728267	0.0993334	0.0615562	0.0351063	0.0409504	0.0898655	0.052106	0.0526614	0.00748959	0.0674099	0.0604311	0.0469093	0.105607	0.165557	0.10982	0.0957665	0.114099	0.117766	0.0803592	0.0560317
Ankrd31	0	0.00520333	0	0	0.0214053	0	0	0	0.0194048	0	0	0.00463965	0.00469286	0.00506829	0.00468005	0	0	0	0	0	0.0267835	0.0164088	0	0	0	0	0	0	0.00438816	0.0339314	0	0.00500767	0.00428392	0	0.0187989	0	0	0	0	0	0	0	0	0.0150761	0	0.00982811	0	0.00905167	0
Ankrd33	0	0	0	0	0	0	0	0	0	0	0	0	0	0	0	0	0	0	0	0	0	0	0	0	0	0	0	0	0	0	0	0	0	0	0	0	0	0	0	0	0	0	0	0	0	0	0	0	0
Ankrd33b	0.777102	0.891647	1.19052	0.717692	1.03074	0.737476	0.987654	0.969469	0.890595	1.24973	1.55747	0.753145	1.19317	1.61179	1.36274	1.15463	1.00336	1.2701	0.887617	1.24425	1.02609	1.02301	0.860493	1.18313	1.04082	1.00223	0.884344	1.29132	1.13435	1.56986	1.19935	1.21999	0.62142	1.36742	1.31103	1.19979	0.682477	0.488047	0.927046	0.78366	1.13928	1.21748	0.837295	0.793059	0.727832	0.950437	0.849992	1.02084	1.2643
Ankrd34a	0.00962138	0	0	0.040172	0	0.0164544	0.00791329	0	0.0165638	0	0.0251457	0.0158414	0.0240346	0.0951771	0.00798967	0	0.0266788	0.0352164	0	0.053901	0	0	0.0165055	0.00863926	0.0157738	0.0246747	0	0.00869783	0.0449482	0.00827528	0.00886855	0.017098	0.0146268	0.0426542	0	0.0244233	0	0	0	0	0.0167524	0	0.0165547	0.0857918	0.0342004	0.00838916	0.0387367	0.0540848	0
Ankrd34b	0	0	0	0.0307399	0	0.0188866	0.0121106	0.0333353	0	0.01957	0.0064139	0.012122	0.0429135	0.0264837	0.0489101	0.0126165	0.00680495	0	0	0.0343712	0	0.0142904	0.00631508	0.0132217	0.0724212	0	0.0134417	0	0.0114649	0.0126646	0.0203589	0.026167	0.0223851	0.0195836	0.0306973	0.0124593	0	0	0	0.00642218	0.00640952	0.00673388	0.0063339	0.00656486	0.0065426	0.0513556	0.0414982	0.0177369	0.0334949
Ankrd34c	0	0.00440123	0	0	0	0.0040763	0	0.00431686	0	0	0.00415295	0	0.0158778	0	0.00791722	0.00408453	0.0132185	0	0	0.0178041	0	0	0.00408896	0.00428046	0	0	0.00435169	0.00861896	0.00371172	0	0.00439407	0.00423573	0.00362354	0.00422674	0.00397525	0.00403364	0	0	0	0.0166332	0.00830023	0.00436013	0	0	0.00423628	0.00415655	0.0460625	0.00765634	0.0173501
Ankrd35	0	0.00852232	0.0357148	0.0154163	0.00876472	0.00789315	0.0455519	0	0	0.0408939	0	0.0303964	0.0384312	0.00830115	0.0153305	0.0237272	0.00853186	0.00844662	0	0.06895	0	0.0179169	0	0.0165769	0.00756664	0	0.00842639	0	0.035936	0	0.0510507	0	0.00701645	0.0163689	0.00769748	0.0312422	0.00789379	0	0.00808364	0	0.00803608	0.0168855	0.00794127	0.0329233	0.0820293	0.0241456	0.00743276	0.0444761	0.00839899
Ankrd36	0.00575735	0.0212621	0	0	0	0	0	0	0.0198232	0.0306075	0.0200626	0.0189587	0.0623225	0.108729	0.0621524	0	0	0.0105366	0.0315047	0	0.027361	0	0.00493838	0.00516966	0	0	0	0.0676612	0.040345	0.0198074	0.0583755	0.056272	0.030634	0	0	0	0	0.0616199	0.0151257	0	0	0	0	0.0308023	0.0306978	0.0652601	0	0.0601044	0
Ankrd37	0.131622	0.0607606	0.031829	0.41217	0.0468666	0.154756	0.135319	0.119192	0.198271	0.116623	0.386998	0.365704	0.438398	0.384694	0.1093	0.0845827	0.0760357	0.180663	0.255088	0.15362	0.0938275	0.19161	0.169349	0.2216	0.310195	0.112518	0.210268	0.535446	0.538038	0.537736	0.0909926	0.613996	0.0250122	0.175055	0.10976	0.222744	0.295467	0.0800416	0.0432247	0.24398	0.214852	0.135435	0.297244	0.146706	0.263176	0.329951	0.238466	0.145336	0.254496
Ankrd39	2.11858	1.11061	1.1983	1.2294	1.90934	0.844386	1.22564	0.942993	1.11272	0.795403	1.73617	0.812929	1.06145	0.904178	0.730552	1.64603	1.24461	1.44575	0.785971	0.871717	0.767918	1.34169	1.47842	1.62826	1.0155	1.28925	0.753924	0.973841	0.67101	1.54422	1.175	0.845505	0.368476	1.30536	1.19775	1.3065	1.04405	0.960798	1.32073	0.924019	0.922199	1.11666	0.756857	1.12065	1.13281	0.876663	0.954162	1.26878	1.22523
Ankrd40	13.3761	13.9181	13.2152	13.7458	13.5074	14.6643	13.7298	13.4408	13.9229	14.1413	12.3384	12.1012	13.1557	13.6855	13.0678	14.5254	15.4047	15.0544	13.031	12.8817	11.8213	12.4176	11.8109	13.5683	13.7719	15.0118	13.6308	13.8462	13.8819	15.2807	12.9971	14.4752	9.1344	14.2542	14.7482	13.4517	14.5508	10.6832	14.4858	13.7036	15.2568	14.0334	14.6691	15.1641	14.3261	14.0097	13.9602	14.2671	12.4231
Ankrd42	0.122115	0.225487	0.13677	0.284451	0.231901	0.142891	0.116294	0.331748	0.138308	0.199314	0.123181	0.111112	0.24618	0.208076	0.0747198	0.170714	0.124751	0.223485	0.0703395	0.0840142	0.109958	0.130989	0.170899	0.0923369	0.142249	0.115379	0.0586709	0.191736	0.220188	0.165838	0.148106	0.068529	0.180759	0.108274	0.182225	0.125081	0.164887	0.137577	0.213881	0.145766	0.0503579	0.0587847	0.3207	0.280815	0.15421	0.263388	0.408845	0.170322	0.122808
Ankrd44	0.253363	0.249725	0.195397	0.620423	0.471392	0.597251	0.278783	0.675905	0.645428	0.643134	0.420568	0.383334	0.310755	0.44646	0.346867	0.31683	0.297473	0.39789	0.243561	0.185417	0.201764	0.119622	0.572676	0.273616	0.362051	0.474155	0.481326	0.773794	0.701119	0.46528	0.138861	0.191659	0.242034	0.288397	0.362601	0.333162	0.131757	0.216537	0.248864	0.292687	0.360667	0.591864	0.521363	0.473208	0.352942	0.453771	0.248124	0.602138	0.227419
Ankrd45	0	0	0	0.0069528	0.00790582	0	0	0.0150796	0.0430018	0.0147546	0.0145071	0.0342721	0.0277321	0.0374383	0.0760551	0.0142681	0.0153915	0	0	0.054419	0	0.0161611	0.0214253	0	0.00682514	0.0142353	0.0152013	0.0301077	0.0453802	0.0214838	0.069072	0.0147962	0.0189866	0.0516769	0.0347158	0.0281806	0	0	0	0.0072629	0	0.00761539	0.0143261	0.0148485	0.0591926	0.0508187	0.0402263	0.0200588	0.0151519
Ankrd46	13.0148	16.4908	16.0285	19.198	19.5897	20.1103	14.2756	18.2364	16.2537	18.2905	14.6507	13.603	15.7427	20.6537	16.4696	19.276	21.1518	23.6467	16.2472	13.7846	11.199	14.8291	15.341	18.7254	14.8532	14.0451	15.3303	14.9376	16.3928	15.6957	17.3727	17.2889	10.4905	17.4291	17.2728	17.0102	16.1578	15.6206	19.8248	16.6965	20.5562	21.6823	15.9218	19.5161	17.4997	16.802	15.4692	15.7761	17.4054
Ankrd49	2.81851	2.27693	2.67761	3.48839	3.44086	3.42148	2.21465	2.98531	3.20594	2.47502	2.44445	2.94182	1.82306	2.85151	2.82116	2.49043	2.29111	3.32749	1.40002	2.31444	1.99723	2.23471	2.86009	2.576	2.41354	2.75362	2.82561	1.70623	3.6543	2.60816	2.34282	2.24721	2.45803	2.28707	3.17927	3.21532	1.96912	2.24042	2.75476	2.41468	2.97954	3.13032	4.10266	2.53564	2.47114	3.1597	2.229	3.56686	1.66009
Ankrd50	0.850891	1.20775	0.638441	1.31483	1.58944	1.23419	0.892776	1.02618	1.28346	0.905413	0.841728	0.815053	0.854198	1.31944	1.06318	1.0459	0.907747	0.814996	0.892065	0.735078	0.536645	0.798782	1.47335	0.935406	0.896314	1.00271	1.04534	1.13585	1.17643	0.752364	0.769652	0.819643	0.967146	0.708615	0.82892	0.942028	0.84326	0.522275	1.00282	1.02317	1.51615	1.45105	1.18698	1.04945	1.19076	0.870192	0.806818	1.0058	0.9117
Ankrd52	0.905364	0.864059	1.31361	3.34692	3.59318	3.40114	3.17097	3.31169	3.774	3.27636	2.84475	1.40692	2.3167	4.00691	2.61448	2.58869	1.87579	2.81117	2.21734	2.44579	0.580128	1.6043	3.10195	1.62589	3.02697	3.09147	1.7876	4.18425	3.67119	3.43852	1.88002	3.02799	3.98606	1.70471	2.1886	1.58809	0.882976	1.33126	1.55453	2.76856	3.05535	3.46583	3.07619	3.66457	4.42506	3.18426	2.68672	3.44327	2.47136
Ankrd53	0.0190629	0	0	0	0	0	0	0	0	0	0	0.0313867	0	0.0685726	0.0791498	0	0	0	0	0	0	0	0	0	0	0	0	0	0.0148427	0.0327917	0	0.0169381	0.0724503	0	0	0	0	0.0370957	0.016694	0	0	0	0	0.016998	0	0	0	0.0306167	0
Ankrd54	4.65352	3.78639	2.62304	3.15908	2.87686	2.43333	2.97379	2.98621	3.19876	2.98117	2.82907	3.33487	2.88527	3.47737	2.91909	2.65338	3.97629	3.59958	2.97696	2.21939	3.898	2.76175	2.82856	2.23956	3.18341	2.90486	3.54512	2.81464	2.93254	2.47634	3.7648	4.10509	2.83742	2.62703	3.50367	3.79593	3.16358	4.44637	2.94649	2.5845	2.4191	2.69462	2.88019	3.07477	3.51061	2.81693	2.17009	4.14026	2.71112
[truncated: 18,596 more rows]
[truncated: 5 more columns]
